# Supplementary material for: Functional characterization of the Arabidopsis transcription factor bZIP29 reveals its role in leaf and root development
Source: J Exp Bot. 2016 Sep 22;67(19):5825–40. doi: 10.1093/jxb/erw347 (PMC5066499; doi:10.1093/jxb/erw347)
Supplement: Supplementary Data [file supp_erw347_Supplementary_Tables_S2A_and_2B.xls]

## Sheet: Table 2A seedling-orbitrap
Supplementary Table 6A: Protein Identification details obtained with the LTQ Orbitrap Velos (Thermo Fisher Scientific) on the AtbZIP29 seedling TAPs
Standard parameter settings as previously described (Van Leene et al., 2015); Mascot distiller version 2.4 (Exp 2 and 3) or 2.5 (Exp 1 and 4); Mascot version 2.4 (Matrix Science)
Proteins and peptides headers used in the table are listed below.
Prot_score: protein score; prot_mass: protein mass; prot_matches_sig: number of assigned peptide matches above threshold (high confidence, p < 0.01); prot_sequences_sig: number of significant protein sequences above threshold (high confidence, p < 0.01); prot_cover: percentage of protein sequence covered by assigned peptide matches; prot_len: protein sequence length (AA); prot_pI: protein pI; pep…
Id #	Exp	Bait	Tag	Database	Locus	Protein Name	prot_score	prot_mass	prot_matches_sig	prot_sequences_sig	prot_cover	prot_len	prot_pi	pep_query	pep_rank	pep_isbold	pep_isunique	pep_exp_mz	pep_exp_mr	pep_exp_z	pep_calc_mr	pep_delta	pep_start	pep_end	pep_miss	pep_score	pep_homol	pep_ident	pep_expect	pep_res_before	pep_seq	pep_res_after	pep_var_mod	pep_var_mod_pos
1	1 (line 8061_A3)	bZIP29	C-GS	TAIRplus	AT4G38900	AtbZIP29	2819	61404	101	29	58.2	553	6.63	283	1	1	1	427.74	853.466	2	853.466	-0.0003	159	166	0	72.78		32	1e-06	R	VGESLPPR	K
1	1 (line 8061_A3)	bZIP29	C-GS	TAIRplus	AT4G38900	AtbZIP29	2819	61404	101	29	58.2	553	6.63	691	1	1	1	515.27	1028.53	2	1028.53	0.0009	305	315	0	77.12	33	35	6.5e-07	R	AAGGDIAPTTR	H
1	1 (line 8061_A3)	bZIP29	C-GS	TAIRplus	AT4G38900	AtbZIP29	2819	61404	101	29	58.2	553	6.63	712	1	1	1	520.218	1038.42	2	1038.42	-0.0003	7	14	0	61.25	27	29	7.1e-06	K	CNSDMIQR	L	Oxidation (M)	0.00002000.0
1	1 (line 8061_A3)	bZIP29	C-GS	TAIRplus	AT4G38900	AtbZIP29	2819	61404	101	29	58.2	553	6.63	830	1	1	1	545.769	1089.52	2	1089.52	-0.0011	467	475	0	61.69		37	3.9e-05	R	LQAMEQQAR	L	Oxidation (M)	0.000200000.0
1	1 (line 8061_A3)	bZIP29	C-GS	TAIRplus	AT4G38900	AtbZIP29	2819	61404	101	29	58.2	553	6.63	855	1	1	1	549.744	1097.47	2	1097.48	-0.0029	149	158	0	62.21		32	1.2e-05	R	CNSTSSSSLR	V
1	1 (line 8061_A3)	bZIP29	C-GS	TAIRplus	AT4G38900	AtbZIP29	2819	61404	101	29	58.2	553	6.63	920	1	1	1	560.222	1118.43	2	1118.43	-0.0006	122	130	0	32.69		22	0.001	R	DHDVSMEDR	D	Oxidation (M)	0.000002000.0
1	1 (line 8061_A3)	bZIP29	C-GS	TAIRplus	AT4G38900	AtbZIP29	2819	61404	101	29	58.2	553	6.63	929	1	1	1	562.751	1123.49	2	1123.49	-0.0007	387	396	0	68.36		33	3.4e-06	K	LAEMAMSDPK	R	2 Oxidation (M)	0.0002020000.0
1	1 (line 8061_A3)	bZIP29	C-GS	TAIRplus	AT4G38900	AtbZIP29	2819	61404	101	29	58.2	553	6.63	1076	1	1	1	593.318	1184.62	2	1184.63	-0.0044	304	315	1	45.82	34	35	0.001	R	RAAGGDIAPTTR	H
1	1 (line 8061_A3)	bZIP29	C-GS	TAIRplus	AT4G38900	AtbZIP29	2819	61404	101	29	58.2	553	6.63	1342	1	1	1	652.78	1303.55	2	1303.54	0.0039	319	329	0	69.42		30	1.2e-06	R	SVSVDSCFMEK	L	Oxidation (M)	0.00000000200.0
1	1 (line 8061_A3)	bZIP29	C-GS	TAIRplus	AT4G38900	AtbZIP29	2819	61404	101	29	58.2	553	6.63	1394	1	1	1	665.774	1329.53	2	1329.53	0.004	194	205	0	80.95		26	3.7e-08	R	SFSGGECADWSK	S
1	1 (line 8061_A3)	bZIP29	C-GS	TAIRplus	AT4G38900	AtbZIP29	2819	61404	101	29	58.2	553	6.63	1510	1	1	1	459.908	1376.7	3	1376.7	0.003	465	475	1	55.49		38	0.00019	K	FRLQAMEQQAR	L
1	1 (line 8061_A3)	bZIP29	C-GS	TAIRplus	AT4G38900	AtbZIP29	2819	61404	101	29	58.2	553	6.63	1614	1	1	1	714.857	1427.7	2	1427.7	-0.0004	478	490	0	81.11	34	37	4e-07	R	DALNEALNGEVQR	L
1	1 (line 8061_A3)	bZIP29	C-GS	TAIRplus	AT4G38900	AtbZIP29	2819	61404	101	29	58.2	553	6.63	1623	1	1	1	717.346	1432.68	2	1432.68	-0.0009	493	505	0	87.34	33	36	8.5e-08	K	LAIGESSQNESER	S	Methyl (DE)	0.0000000000010.0
1	1 (line 8061_A3)	bZIP29	C-GS	TAIRplus	AT4G38900	AtbZIP29	2819	61404	101	29	58.2	553	6.63	1668	1	1	1	724.872	1447.73	2	1447.73	-0.0005	15	28	0	40.02	31	38	0.0075	R	LHSSFGTTSSSIPK	N
1	1 (line 8061_A3)	bZIP29	C-GS	TAIRplus	AT4G38900	AtbZIP29	2819	61404	101	29	58.2	553	6.63	1774	1	1	1	754.347	1506.68	2	1506.68	-0.0004	452	464	0	113.6		35	1.5e-10	R	DMMGLTNQNNELK	F
1	1 (line 8061_A3)	bZIP29	C-GS	TAIRplus	AT4G38900	AtbZIP29	2819	61404	101	29	58.2	553	6.63	1791	1	1	1	508.543	1522.61	3	1522.61	-0.0005	253	265	1	34.88	24	27	0.0019	K	NGNENRDDMESSR	A
1	1 (line 8061_A3)	bZIP29	C-GS	TAIRplus	AT4G38900	AtbZIP29	2819	61404	101	29	58.2	553	6.63	1877	1	1	1	785.38	1568.75	2	1568.75	-0.0009	43	57	1	40.23	33	37	0.0049	R	SSAPQFSKPFSDSGK	R
1	1 (line 8061_A3)	bZIP29	C-GS	TAIRplus	AT4G38900	AtbZIP29	2819	61404	101	29	58.2	553	6.63	1992	1	1	1	820.942	1639.87	2	1639.87	0.0012	29	42	0	61.23		36	3.1e-05	K	NPISQLDLNPNFIR	S
1	1 (line 8061_A3)	bZIP29	C-GS	TAIRplus	AT4G38900	AtbZIP29	2819	61404	101	29	58.2	553	6.63	2023	1	1	1	830.928	1659.84	2	1659.84	-0.001	491	505	1	110.85	30	38	5.6e-10	R	LKLAIGESSQNESER	S
1	1 (line 8061_A3)	bZIP29	C-GS	TAIRplus	AT4G38900	AtbZIP29	2819	61404	101	29	58.2	553	6.63	2124	1	1	1	849.449	1696.88	2	1696.89	-0.0014	476	490	1	113.47	35	36	2e-10	R	LRDALNEALNGEVQR	L
1	1 (line 8061_A3)	bZIP29	C-GS	TAIRplus	AT4G38900	AtbZIP29	2819	61404	101	29	58.2	553	6.63	2378	1	1	1	604.943	1811.81	3	1811.81	-0.0017	381	396	1	41.97	28	35	0.0021	K	IMANDKLAEMAMSDPK	R	3 Oxidation (M)	0.0200000002020000.0
1	1 (line 8061_A3)	bZIP29	C-GS	TAIRplus	AT4G38900	AtbZIP29	2819	61404	101	29	58.2	553	6.63	2429	1	1	1	614.955	1841.84	3	1841.84	0.0025	452	466	1	54.25	35	36	0.00015	R	DMMGLTNQNNELKFR	L	2 Oxidation (M)	0.022000000000000.0
1	1 (line 8061_A3)	bZIP29	C-GS	TAIRplus	AT4G38900	AtbZIP29	2819	61404	101	29	58.2	553	6.63	2549	1	1	1	979.971	1957.93	2	1957.93	-0.0006	131	148	0	46.23	29	37	0.0013	R	DSGVFNSNHSLPPSPFTR	C
1	1 (line 8061_A3)	bZIP29	C-GS	TAIRplus	AT4G38900	AtbZIP29	2819	61404	101	29	58.2	553	6.63	2647	1	1	1	668.994	2003.96	3	2003.96	-0.001	330	348	1	85.2	29	37	1.8e-07	K	LSFGDESLKPPPSPGSMSR	K	Oxidation (M)	0.0000000000000000200.0
1	1 (line 8061_A3)	bZIP29	C-GS	TAIRplus	AT4G38900	AtbZIP29	2819	61404	101	29	58.2	553	6.63	2781	1	1	1	1084.03	2166.05	2	2166.06	-0.0011	508	525	0	88.76	36	37	8.2e-08	K	MQSLNAEMFQQLNISQLR	Q	Oxidation (M)	0.000000020000000000.0
1	1 (line 8061_A3)	bZIP29	C-GS	TAIRplus	AT4G38900	AtbZIP29	2819	61404	101	29	58.2	553	6.63	2813	1	1	0	1108.12	2214.22	2	2214.22	-0.0003	432	451	0	34.42		32	0.0065	K	VQTLQTEATTLSAQLTLLQR	D
1	1 (line 8061_A3)	bZIP29	C-GS	TAIRplus	AT4G38900	AtbZIP29	2819	61404	101	29	58.2	553	6.63	2913	1	1	1	800.066	2397.18	3	2397.18	-0.0018	506	525	1	62.1		37	3.8e-05	R	SKMQSLNAEMFQQLNISQLR	Q	2 Oxidation (M)	0.00200000020000000000.0
1	1 (line 8061_A3)	bZIP29	C-GS	TAIRplus	AT4G38900	AtbZIP29	2819	61404	101	29	58.2	553	6.63	2933	1	1	1	814.081	2439.22	3	2439.22	-0.0014	172	193	1	66.89	32	37	1.2e-05	R	SNSDIPSGFNSMPLIPPRPLER	S	Oxidation (M)	0.0000000000020000000000.0
1	1 (line 8061_A3)	bZIP29	C-GS	TAIRplus	AT4G38900	AtbZIP29	2819	61404	101	29	58.2	553	6.63	3044	1	1	1	921.372	2761.09	3	2761.09	0.0084	271	297	0	49.65		24	3e-05	K	TNGSDTEGESSSVNESANNNMNSSGEK	R	Oxidation (M)	0.000000000000000000002000000.0
2	1 (line 8061_A3)	bZIP29	C-GS	TAIRplus	AT2G31370	AtbZIP59 PosF21	757	44776	19	9	31.2	398	6.09	533	1	1	1	485.255	968.496	2	968.497	-0.0002	225	231	0	40.2		35	0.0032	R	YIFELER	K
2	1 (line 8061_A3)	bZIP29	C-GS	TAIRplus	AT2G31370	AtbZIP59 PosF21	757	44776	19	9	31.2	398	6.09	803	1	1	1	541.827	1081.64	2	1081.64	0.0001	194	203	0	80.05		31	1.3e-07	K	LAELALIDPK	R
2	1 (line 8061_A3)	bZIP29	C-GS	TAIRplus	AT2G31370	AtbZIP59 PosF21	757	44776	19	9	31.2	398	6.09	1200	1	1	1	619.876	1237.74	2	1237.74	-0.0016	194	204	1	46.48	27	28	0.00016	K	LAELALIDPKR	A
2	1 (line 8061_A3)	bZIP29	C-GS	TAIRplus	AT2G31370	AtbZIP59 PosF21	757	44776	19	9	31.2	398	6.09	1383	1	1	1	664.339	1326.66	2	1326.66	-0.0007	378	388	0	73.67	30	37	2.2e-06	R	LQQQEQQNGVR	L
2	1 (line 8061_A3)	bZIP29	C-GS	TAIRplus	AT2G31370	AtbZIP59 PosF21	757	44776	19	9	31.2	398	6.09	1659	1	1	1	723.858	1445.7	2	1445.7	0.0022	253	265	0	47.7		37	0.00094	R	DTNGLTVENNELK	L
2	1 (line 8061_A3)	bZIP29	C-GS	TAIRplus	AT2G31370	AtbZIP59 PosF21	757	44776	19	9	31.2	398	6.09	1977	1	1	1	815.903	1629.79	2	1629.79	-0.001	6	22	0	55.9	27	37	0.00014	K	SPAPPCGGLPPPSPSGR	C
2	1 (line 8061_A3)	bZIP29	C-GS	TAIRplus	AT2G31370	AtbZIP59 PosF21	757	44776	19	9	31.2	398	6.09	2406	1	1	1	916.902	1831.79	2	1831.79	-0.0009	23	40	0	73.89	30	32	7.1e-07	R	CSAFSEAGPIGHGSDANR	M
2	1 (line 8061_A3)	bZIP29	C-GS	TAIRplus	AT2G31370	AtbZIP59 PosF21	757	44776	19	9	31.2	398	6.09	2813	1	0	0	1108.12	2214.22	2	2214.22	-0.0003	233	252	0	34.42		32	0.0065	K	VQTLQTEATTLSAQLTLLQR	D
2	1 (line 8061_A3)	bZIP29	C-GS	TAIRplus	AT2G31370	AtbZIP59 PosF21	757	44776	19	9	31.2	398	6.09	3085	1	1	1	980.779	2939.32	3	2938.31	1.0017	128	154	1	135.83	30	33	6.3e-13	K	NETMMQTGTGSTSNPQNTVNSLGERPR	I	2 Oxidation (M)	0.000220000000000000000000000.0
3	1 (line 8061_A3)	bZIP29	C-GS	TAIRplus	AT1G43700	AtbZIP51 VIP1	395	37768	12	6	17.9	341	6.73	306	1	1	1	434.214	866.414	2	866.413	0.0003	218	224	0	47.67		35	0.00068	R	YTGELER	K
3	1 (line 8061_A3)	bZIP29	C-GS	TAIRplus	AT1G43700	AtbZIP51 VIP1	395	37768	12	6	17.9	341	6.73	803	1	0	1	541.827	1081.64	2	1081.64	0.0001	187	196	0	80.05		31	1.3e-07	R	LAELALLDPK	R
3	1 (line 8061_A3)	bZIP29	C-GS	TAIRplus	AT1G43700	AtbZIP51 VIP1	395	37768	12	6	17.9	341	6.73	1200	1	0	1	619.876	1237.74	2	1237.74	-0.0016	187	197	1	46.48	27	28	0.00016	R	LAELALLDPKR	A
3	1 (line 8061_A3)	bZIP29	C-GS	TAIRplus	AT1G43700	AtbZIP51 VIP1	395	37768	12	6	17.9	341	6.73	1328	1	1	1	649.857	1297.7	2	1297.7	0.0005	261	271	0	51.38		35	0.00024	R	LQALEQQAELR	D
3	1 (line 8061_A3)	bZIP29	C-GS	TAIRplus	AT1G43700	AtbZIP51 VIP1	395	37768	12	6	17.9	341	6.73	2057	1	1	1	837.913	1673.81	2	1673.81	-0.0004	287	302	0	89.63	30	37	6.3e-08	K	VVAGEIPQGNGNSYNR	A
3	1 (line 8061_A3)	bZIP29	C-GS	TAIRplus	AT1G43700	AtbZIP51 VIP1	395	37768	12	6	17.9	341	6.73	2331	1	1	1	894.904	1787.79	2	1787.79	0.0029	303	318	0	94.54	25	33	8.7e-09	R	AQFSSQQSAMNQFGNK	T	Oxidation (M)	0.0000000002000000.0
4	1 (line 8061_A3)	bZIP29	C-GS	TAIRplus	AT2G21230	AtbZIP30	291	56462	11	9	18.7	519	8.56	362	1	1	1	444.232	886.45	2	886.451	-0.001	454	460	0	53.36		34	0.00013	K	LNEEVQR	L
4	1 (line 8061_A3)	bZIP29	C-GS	TAIRplus	AT2G21230	AtbZIP30	291	56462	11	9	18.7	519	8.56	430	1	1	1	457.738	913.461	2	913.462	-0.0011	285	294	0	60.27	31	34	2.4e-05	R	AGGDIAPTGR	H
4	1 (line 8061_A3)	bZIP29	C-GS	TAIRplus	AT2G21230	AtbZIP30	291	56462	11	9	18.7	519	8.56	577	1	1	1	493.27	984.525	2	984.524	0.0016	165	173	0	57.36		34	5.7e-05	K	SPPLSSLER	S
4	1 (line 8061_A3)	bZIP29	C-GS	TAIRplus	AT2G21230	AtbZIP30	291	56462	11	9	18.7	519	8.56	668	1	1	1	511.28	1020.54	2	1020.55	-0.0002	272	282	0	44.19	31	37	0.0024	K	VALSSSSSGVK	R
4	1 (line 8061_A3)	bZIP29	C-GS	TAIRplus	AT2G21230	AtbZIP30	291	56462	11	9	18.7	519	8.56	874	1	1	1	551.795	1101.58	2	1101.57	0.0019	363	372	0	55.52		38	0.00019	K	LAEIVMADPK	R	Oxidation (M)	0.0000020000.0
4	1 (line 8061_A3)	bZIP29	C-GS	TAIRplus	AT2G21230	AtbZIP30	291	56462	11	9	18.7	519	8.56	1296	1	1	1	640.751	1279.49	2	1279.49	-0.0002	298	308	0	43.93		23	9.7e-05	R	SVSMDSCFMGK	L	2 Oxidation (M)	0.00020000200.0
4	1 (line 8061_A3)	bZIP29	C-GS	TAIRplus	AT2G21230	AtbZIP30	291	56462	11	9	18.7	519	8.56	1398	1	1	0	666.34	1330.67	2	1330.67	-0.0006	437	447	0	60.64		37	5.1e-05	R	LQAMEQQAQLR	D	Oxidation (M)	0.00020000000.0
4	1 (line 8061_A3)	bZIP29	C-GS	TAIRplus	AT2G21230	AtbZIP30	291	56462	11	9	18.7	519	8.56	1674	1	1	1	726.836	1451.66	2	1451.66	0.0015	422	434	0	58.64		35	5.4e-05	R	DSMGLTNQNSELK	F	Oxidation (M)	0.0020000000000.0
4	1 (line 8061_A3)	bZIP29	C-GS	TAIRplus	AT2G21230	AtbZIP30	291	56462	11	9	18.7	519	8.56	1983	1	1	1	819.386	1636.76	2	1636.76	-0.0014	174	188	0	85.1	35	36	1.5e-07	R	SISGEDTSDWSNLVK	K
5	1 (line 8061_A3)	bZIP29	C-GS	TAIRplus	AT3G58120	AtbZIP61	260	36840	8	5	19.5	329	6.3	575	1	1	0	493.264	984.513	2	984.514	-0.0007	248	255	0	54.53	33	34	9.5e-05	R	VAFLDHQR	L
5	1 (line 8061_A3)	bZIP29	C-GS	TAIRplus	AT3G58120	AtbZIP61	260	36840	8	5	19.5	329	6.3	1110	1	1	1	600.353	1198.69	2	1198.69	-0.0001	256	266	0	48.38		35	0.00048	R	LLLNVDNSAIK	Q
5	1 (line 8061_A3)	bZIP29	C-GS	TAIRplus	AT3G58120	AtbZIP61	260	36840	8	5	19.5	329	6.3	1292	1	1	0	639.856	1277.7	2	1277.7	-0.0004	223	232	1	41.2	33	36	0.0032	R	KLQYISELER	S
5	1 (line 8061_A3)	bZIP29	C-GS	TAIRplus	AT3G58120	AtbZIP61	260	36840	8	5	19.5	329	6.3	1939	1	1	1	801.938	1601.86	2	1601.86	-0.0005	233	247	0	96.12	32	36	1.1e-08	R	SVTSLQTEVSVLSPR	V
5	1 (line 8061_A3)	bZIP29	C-GS	TAIRplus	AT3G58120	AtbZIP61	260	36840	8	5	19.5	329	6.3	2556	1	1	1	980.423	1958.83	2	1958.83	0.0002	180	199	0	75.5	29	31	4.1e-07	K	TEPQDGPSANQNSGGSSGNR	I
6	1 (line 8061_A3)	bZIP29	C-GS	TAIRplus	AT2G40620	AtbZIP18	244	40813	5	4	11.7	367	6.06	1043	1	1	1	585.331	1168.65	2	1168.65	-0.0009	141	150	0	63.7		34	1.1e-05	K	LAELWVVDPK	R
6	1 (line 8061_A3)	bZIP29	C-GS	TAIRplus	AT2G40620	AtbZIP18	244	40813	5	4	11.7	367	6.06	1554	1	1	1	697.836	1393.66	2	1393.66	-0.0008	200	212	0	60.65		37	5e-05	R	DTTGLSSENTELK	L
6	1 (line 8061_A3)	bZIP29	C-GS	TAIRplus	AT2G40620	AtbZIP18	244	40813	5	4	11.7	367	6.06	1862	1	1	1	780.865	1559.72	2	1559.72	-0.0025	77	94	0	129.71		35	3.4e-12	K	LGSGSGSASDSAGPSAPR	S
6	1 (line 8061_A3)	bZIP29	C-GS	TAIRplus	AT2G40620	AtbZIP18	244	40813	5	4	11.7	367	6.06	2028	1	1	1	832.435	1662.85	2	1662.84	0.0122	200	214	1	42.55	32	38	0.0038	R	DTTGLSSENTELKLR	L
7	1 (line 8061_A3)	bZIP29	C-GS	TAIRplus	AT3G04260	plastid transcriptionally active 3	237	103482	8	7	12	910	4.95	1161	1	1	1	612.298	1222.58	2	1222.58	-0.0007	438	448	0	58.65		37	7.4e-05	R	YIEEGGLTGER	K
7	1 (line 8061_A3)	bZIP29	C-GS	TAIRplus	AT3G04260	plastid transcriptionally active 3	237	103482	8	7	12	910	4.95	1332	1	1	1	650.798	1299.58	2	1299.58	-0.0021	74	83	0	54.14	24	34	9.8e-05	R	LTFMDELMER	A	Oxidation (M)	0.0000000200.0
7	1 (line 8061_A3)	bZIP29	C-GS	TAIRplus	AT3G04260	plastid transcriptionally active 3	237	103482	8	7	12	910	4.95	1500	1	1	1	687.868	1373.72	2	1373.72	-0.0003	383	394	0	48.85		38	0.00088	R	IVELIDALDAMR	K	Oxidation (M)	0.000000000020.0
7	1 (line 8061_A3)	bZIP29	C-GS	TAIRplus	AT3G04260	plastid transcriptionally active 3	237	103482	8	7	12	910	4.95	1778	1	1	1	754.895	1507.78	2	1507.78	-0.001	617	630	0	46.23	26	37	0.0015	R	FLGEGLIETSVESK	E
7	1 (line 8061_A3)	bZIP29	C-GS	TAIRplus	AT3G04260	plastid transcriptionally active 3	237	103482	8	7	12	910	4.95	2585	1	1	1	656.363	1966.07	3	1966.07	-0.0007	134	151	1	48.68	27	33	0.00032	K	ELGAGQRPLPETMIALVR	L	Oxidation (M)	0.000000000000200000.0
7	1 (line 8061_A3)	bZIP29	C-GS	TAIRplus	AT3G04260	plastid transcriptionally active 3	237	103482	8	7	12	910	4.95	2793	1	1	1	1092.51	2183	2	2183.01	-0.0008	495	514	0	90.51	25	36	3.9e-08	R	TLQSEGLPVLGDASESDYMR	V	Oxidation (M)	0.00000000000000000020.0
7	1 (line 8061_A3)	bZIP29	C-GS	TAIRplus	AT3G04260	plastid transcriptionally active 3	237	103482	8	7	12	910	4.95	2929	1	1	1	813.705	2438.09	3	2438.09	-0.0015	47	70	1	47.48	24	34	0.00049	K	RGDGAENDDSLSFGSGEAVSALER	S
8	1 (line 8061_A3)	bZIP29	C-GS	TAIRplus	AT1G06070	AtbZIP69	178	47102	6	5	15.4	423	5.97	372	1	1	1	447.241	892.468	2	892.465	0.0025	234	240	0	43.33		37	0.0027	R	YIAELER	K
8	1 (line 8061_A3)	bZIP29	C-GS	TAIRplus	AT1G06070	AtbZIP69	178	47102	6	5	15.4	423	5.97	857	1	1	1	549.823	1097.63	2	1097.63	-0.001	203	212	0	67.53		32	3.3e-06	K	LSELALIDPK	R
8	1 (line 8061_A3)	bZIP29	C-GS	TAIRplus	AT1G06070	AtbZIP69	178	47102	6	5	15.4	423	5.97	1570	1	1	1	701.844	1401.67	2	1401.67	0	262	274	0	57.97	36	36	7.7e-05	R	DTNGLGVENNELK	L
8	1 (line 8061_A3)	bZIP29	C-GS	TAIRplus	AT1G06070	AtbZIP69	178	47102	6	5	15.4	423	5.97	1934	1	1	1	801.398	1600.78	2	1600.78	0.0001	386	399	0	84.25		37	2e-07	R	LQQQEQQSGASELR	R
8	1 (line 8061_A3)	bZIP29	C-GS	TAIRplus	AT1G06070	AtbZIP69	178	47102	6	5	15.4	423	5.97	2815	1	1	1	740.027	2217.06	3	2217.06	-0.0029	142	162	1	56.57	29	37	0.00012	R	NELASTSNLQSTPGSSSERPR	I
9	1 (line 8061_A3)	bZIP29	C-GS	TAIRplus	AT1G58110	bZIP TF family protein	143	42246	4	4	14.2	374	9.36	1292	1	0	0	639.856	1277.7	2	1277.7	-0.0004	250	259	1	41.2	33	36	0.0032	R	KLQYISELER	N
9	1 (line 8061_A3)	bZIP29	C-GS	TAIRplus	AT1G58110	bZIP TF family protein	143	42246	4	4	14.2	374	9.36	1317	1	1	1	646.335	1290.66	2	1290.66	-0.0006	271	281	0	82.06		38	4.9e-07	K	VSAELDFLNQR	N
9	1 (line 8061_A3)	bZIP29	C-GS	TAIRplus	AT1G58110	bZIP TF family protein	143	42246	4	4	14.2	374	9.36	1851	1	1	1	777.885	1553.76	2	1553.76	-0.0011	344	357	0	48.24	29	37	0.00086	K	DLDSQFSSLSLNTK	D
9	1 (line 8061_A3)	bZIP29	C-GS	TAIRplus	AT1G58110	bZIP TF family protein	143	42246	4	4	14.2	374	9.36	2591	1	1	1	985.977	1969.94	2	1969.94	-0.0025	185	202	0	67.1	28	37	1.1e-05	K	NLGALYMSQDATVISSER	K	Oxidation (M)	0.000000200000000000.0
10	1 (line 8061_A3)	bZIP29	C-GS	TAIRplus	AT1G06850	AtbZIP52	142	37088	7	5	14.5	337	5.35	393	1	1	1	450.749	899.484	2	899.482	0.0014	226	233	0	52.87		34	0.00015	R	NALNEALR	K
10	1 (line 8061_A3)	bZIP29	C-GS	TAIRplus	AT1G06850	AtbZIP52	142	37088	7	5	14.5	337	5.35	503	1	1	1	475.752	949.489	2	949.487	0.002	172	178	0	39.95		38	0.0067	R	YIQELER	K
10	1 (line 8061_A3)	bZIP29	C-GS	TAIRplus	AT1G06850	AtbZIP52	142	37088	7	5	14.5	337	5.35	1149	1	1	1	607.823	1213.63	2	1213.63	-0.0032	141	150	0	47.57		36	0.00079	K	LSELWNIDPK	R
10	1 (line 8061_A3)	bZIP29	C-GS	TAIRplus	AT1G06850	AtbZIP52	142	37088	7	5	14.5	337	5.35	1398	1	0	0	666.34	1330.67	2	1330.67	-0.0006	215	225	0	60.64		37	5.1e-05	R	LQAMEQQAQLR	N	Oxidation (M)	0.00020000000.0
10	1 (line 8061_A3)	bZIP29	C-GS	TAIRplus	AT1G06850	AtbZIP52	142	37088	7	5	14.5	337	5.35	1596	1	1	1	709.84	1417.67	2	1417.67	-0.0033	200	212	0	65.2		36	1.2e-05	R	DTNGLANENTELK	L
11	1 (line 8061_A3)	bZIP29	C-GS	TAIRplus	AT1G69200	fructokinase-like 2	138	69842	4	3	7.8	616	5.14	1695	1	1	1	731.371	1460.73	2	1460.73	-0.0013	492	506	0	69.59	32	38	7.4e-06	R	DMSASGDGIVAGLIR	M
11	1 (line 8061_A3)	bZIP29	C-GS	TAIRplus	AT1G69200	fructokinase-like 2	138	69842	4	3	7.8	616	5.14	1827	1	1	1	770.881	1539.75	2	1539.75	-0.0019	603	616	1	42.52	24	37	0.0033	K	KLELVGSMFEDGSL	-	Oxidation (M)	0.00000002000000.0
11	1 (line 8061_A3)	bZIP29	C-GS	TAIRplus	AT1G69200	fructokinase-like 2	138	69842	4	3	7.8	616	5.14	1970	1	1	1	813.934	1625.85	2	1625.86	-0.0034	251	269	0	49.16	28	36	0.00057	R	APGGCAGGVAIALASLGGK	V
12	1 (line 8061_A3)	bZIP29	C-GS	TAIRplus	ATCG00740	RNA polymerase subunit alpha	134	38398	3	3	11.9	329	7.2	1001	1	1	1	574.79	1147.57	2	1147.57	0.0005	40	50	0	58.51	31	37	8.8e-05	K	GQADTIGIAMR	R	Oxidation (M)	0.00000000020.0
12	1 (line 8061_A3)	bZIP29	C-GS	TAIRplus	ATCG00740	RNA polymerase subunit alpha	134	38398	3	3	11.9	329	7.2	1622	1	1	1	716.877	1431.74	2	1431.74	-0.0002	52	64	0	55.36	30	38	0.0002	R	ALLGEIEGTCITR	A
12	1 (line 8061_A3)	bZIP29	C-GS	TAIRplus	ATCG00740	RNA polymerase subunit alpha	134	38398	3	3	11.9	329	7.2	1979	1	1	1	816.929	1631.84	2	1631.85	-0.0013	105	119	0	80.38	30	37	5.6e-07	R	NALICVQGPGYITAR	D
13	1 (line 8061_A3)	bZIP29	C-GS	TAIRplus	AT1G78300	GRF2, GF14 OMEGA	123	29258	4	4	18.9	259	4.71	194	1	1	0	408.714	815.414	2	815.414	0.0001	14	20	0	47.12		35	0.00072	K	LAEQAER	Y
13	1 (line 8061_A3)	bZIP29	C-GS	TAIRplus	AT1G78300	GRF2, GF14 OMEGA	123	29258	4	4	18.9	259	4.71	1131	1	1	0	603.332	1204.65	2	1204.65	0.0009	219	228	0	47.04		37	0.0011	K	DSTLIMQLLR	D	Oxidation (M)	0.0000020000.0
13	1 (line 8061_A3)	bZIP29	C-GS	TAIRplus	AT1G78300	GRF2, GF14 OMEGA	123	29258	4	4	18.9	259	4.71	1918	1	1	1	795.387	1588.76	2	1588.76	0.0006	31	45	0	96.28		36	1.2e-08	K	VSAAVDGDELTVEER	N
13	1 (line 8061_A3)	bZIP29	C-GS	TAIRplus	AT1G78300	GRF2, GF14 OMEGA	123	29258	4	4	18.9	259	4.71	2365	1	1	1	602.319	1803.94	3	1802.93	1.0076	157	173	0	41.76		37	0.004	K	SAQDIANAELAPTHPIR	L
14	1 (line 8061_A3)	bZIP29	C-GS	TAIRplus	AT2G42380	AtbZIP34	122	35842	4	4	13.7	321	5.61	575	1	0	0	493.264	984.513	2	984.514	-0.0007	232	239	0	54.53	33	34	9.5e-05	R	VAFLDHQR	L
14	1 (line 8061_A3)	bZIP29	C-GS	TAIRplus	AT2G42380	AtbZIP34	122	35842	4	4	13.7	321	5.61	1110	1	0	1	600.353	1198.69	2	1198.69	-0.0001	240	250	0	48.38		35	0.00048	R	LLLNVDNSALK	Q
14	1 (line 8061_A3)	bZIP29	C-GS	TAIRplus	AT2G42380	AtbZIP34	122	35842	4	4	13.7	321	5.61	1292	1	0	0	639.856	1277.7	2	1277.7	-0.0004	207	216	1	41.2	33	36	0.0032	R	KLQYISELER	S
14	1 (line 8061_A3)	bZIP29	C-GS	TAIRplus	AT2G42380	AtbZIP34	122	35842	4	4	13.7	321	5.61	1886	1	1	1	786.933	1571.85	2	1571.85	-0.0006	217	231	0	74.51	28	36	1.5e-06	R	SVTSLQAEVSVLSPR	V
15	1 (line 8061_A3)	bZIP29	C-GS	TAIRplus	AT1G74850	plastid transcriptionally active 2	103	97120	3	3	5.1	862	5.67	1160	1	1	1	612.29	1222.56	2	1222.57	-0.0004	261	271	0	55.57	30	36	0.00012	R	GLGDEAEMVFR	T
15	1 (line 8061_A3)	bZIP29	C-GS	TAIRplus	AT1G74850	plastid transcriptionally active 2	103	97120	3	3	5.1	862	5.67	1959	1	1	1	807.951	1613.89	2	1613.89	-0.0007	818	833	0	36.21	22	35	0.0078	K	NLVALANSPIFAAGTR	A
15	1 (line 8061_A3)	bZIP29	C-GS	TAIRplus	AT1G74850	plastid transcriptionally active 2	103	97120	3	3	5.1	862	5.67	2482	1	1	1	946.997	1891.98	2	1891.98	-0.0031	207	223	0	64.42	28	37	2.1e-05	K	ISPSILTYNTVINACAR	G
16	1 (line 8061_A3)	bZIP29	C-GS	TAIRplus	AT3G54090	fructokinase-like 1	102	54032	3	2	6.6	471	5.76	1186	1	1	1	617.316	1232.62	2	1232.62	0	401	413	0	39.94	28	38	0.0075	R	TGSGDAVVAGIMR	K
16	1 (line 8061_A3)	bZIP29	C-GS	TAIRplus	AT3G54090	fructokinase-like 1	102	54032	3	2	6.6	471	5.76	2759	1	1	1	1064.96	2127.91	2	2127.91	-0.0034	171	188	0	76.62	26	31	3.2e-07	K	VGEDDFGDELVLMMNQER	V	2 Oxidation (M)	0.000000000000220000.0
17	1 (line 8061_A3)	bZIP29	C-GS	TAIRplus	ATCG00190	RNA polymerase subunit beta	98	121611	4	3	3.3	1072	8.68	914	1	1	1	558.835	1115.65	2	1115.65	-0.0005	763	773	0	40.17	27	33	0.0021	R	AILGIQVSTSK	E
17	1 (line 8061_A3)	bZIP29	C-GS	TAIRplus	ATCG00190	RNA polymerase subunit beta	98	121611	4	3	3.3	1072	8.68	1099	1	1	1	599.315	1196.62	2	1196.61	0.0004	492	502	0	46.32	29	36	0.0011	R	GIQEEQAVPAR	Y
17	1 (line 8061_A3)	bZIP29	C-GS	TAIRplus	ATCG00190	RNA polymerase subunit beta	98	121611	4	3	3.3	1072	8.68	1489	1	1	1	685.36	1368.71	2	1368.71	-0.0011	285	297	0	49.38	23	36	0.00057	R	DVLAAADHLIGMK	F	Oxidation (M)	0.0000000000020.0
18	1 (line 8061_A3)	bZIP29	C-GS	TAIRplus	ATCG00180	DNA-directed RNA polymerase family protein	94	79502	4	4	8.2	680	8.77	1431	1	1	1	674.857	1347.7	2	1347.7	-0.0007	303	314	0	57.19	32	38	0.00014	R	NNTLTDLLTTSR	S
18	1 (line 8061_A3)	bZIP29	C-GS	TAIRplus	ATCG00180	DNA-directed RNA polymerase family protein	94	79502	4	4	8.2	680	8.77	1859	1	1	1	778.942	1555.87	2	1555.87	-0.002	461	474	0	35.7		34	0.0078	R	LGIQSFQPILVEGR	T
18	1 (line 8061_A3)	bZIP29	C-GS	TAIRplus	ATCG00180	DNA-directed RNA polymerase family protein	94	79502	4	4	8.2	680	8.77	1930	1	1	1	799.949	1597.88	2	1597.88	-0.0001	12	26	0	40.32	25	34	0.0027	R	IGLVSPQQISAWATK	I
18	1 (line 8061_A3)	bZIP29	C-GS	TAIRplus	ATCG00180	DNA-directed RNA polymerase family protein	94	79502	4	4	8.2	680	8.77	2006	1	1	1	828.452	1654.89	2	1654.89	0.0012	327	341	0	52.71	32	35	0.0002	K	LVQEAVDTLLDNGIR	G
19	1 (line 8061_A3)	bZIP29	C-GS	TAIRplus	AT4G20130	plastid transcriptionally active 14	78	55917	2	2	5.2	483	5.4	1379	1	1	1	663.336	1324.66	2	1324.66	-0.0027	250	260	0	55.16		37	0.00017	R	FIWAVSMAQTR	C	Oxidation (M)	0.00000020000.0
19	1 (line 8061_A3)	bZIP29	C-GS	TAIRplus	AT4G20130	plastid transcriptionally active 14	78	55917	2	2	5.2	483	5.4	1467	1	1	1	681.853	1361.69	2	1361.69	-0.0028	384	397	0	60.8		38	5.8e-05	R	GDTFVDGAVIAAAR	T
20	1 (line 8061_A3)	bZIP29	C-GS	TAIRplus	AT5G10450	GRF6, GF14 LAMBDA	77	28072	3	3	11.3	248	4.77	194	1	0	0	408.714	815.414	2	815.414	0.0001	16	22	0	47.12		35	0.00072	K	LAEQAER	Y
20	1 (line 8061_A3)	bZIP29	C-GS	TAIRplus	AT5G10450	GRF6, GF14 LAMBDA	77	28072	3	3	11.3	248	4.77	1131	1	0	0	603.332	1204.65	2	1204.65	0.0009	222	231	0	47.04		37	0.0011	K	DSTLIMQLLR	D	Oxidation (M)	0.0000020000.0
20	1 (line 8061_A3)	bZIP29	C-GS	TAIRplus	AT5G10450	GRF6, GF14 LAMBDA	77	28072	3	3	11.3	248	4.77	1176	1	1	1	615.289	1228.56	2	1228.56	-0.0014	149	159	0	45.76	22	34	0.0008	K	TAAEDTMLAYK	A	Oxidation (M)	0.00000020000.0
21	1 (line 8061_A3)	bZIP29	C-GS	TAIRplus	AT5G38480	GRF3, GF14 PSI	74	28702	3	3	11.4	255	4.75	194	1	0	0	408.714	815.414	2	815.414	0.0001	13	19	0	47.12		35	0.00072	K	LAEQAER	Y
21	1 (line 8061_A3)	bZIP29	C-GS	TAIRplus	AT5G38480	GRF3, GF14 PSI	74	28702	3	3	11.4	255	4.75	1131	1	0	0	603.332	1204.65	2	1204.65	0.0009	218	227	0	47.04		37	0.0011	K	DSTLIMQLLR	D	Oxidation (M)	0.0000020000.0
21	1 (line 8061_A3)	bZIP29	C-GS	TAIRplus	AT5G38480	GRF3, GF14 PSI	74	28702	3	3	11.4	255	4.75	1574	1	1	1	702.847	1403.68	2	1403.68	0.0025	33	44	0	51.99	36	37	0.00036	K	TVDVEELSVEER	N
22	1 (line 8061_A3)	bZIP29	C-GS	TAIRplus	AT4G09000	GRF1, GF14 CHI	69	30027	3	3	12.4	267	4.68	194	1	0	0	408.714	815.414	2	815.414	0.0001	19	25	0	47.12		35	0.00072	K	LAEQAER	Y
22	1 (line 8061_A3)	bZIP29	C-GS	TAIRplus	AT4G09000	GRF1, GF14 CHI	69	30027	3	3	12.4	267	4.68	1131	1	0	0	603.332	1204.65	2	1204.65	0.0009	224	233	0	47.04		37	0.0011	K	DSTLIMQLLR	D	Oxidation (M)	0.0000020000.0
22	1 (line 8061_A3)	bZIP29	C-GS	TAIRplus	AT4G09000	GRF1, GF14 CHI	69	30027	3	3	12.4	267	4.68	1880	1	1	1	785.937	1569.86	2	1569.86	-0.0011	111	126	0	43.17	30	35	0.0016	K	LLDTILVPAAASGDSK	V
23	2 (line 8061_D43)	bZIP29	C-GS	TAIRplus	AT4G38900	AtbZIP29	1968	61404	59	20	51.9	553	6.63	263	1	1	1	427.74	853.466	2	853.466	0	159	166	0	66.88		32	4.1e-06	R	VGESLPPR	K
23	2 (line 8061_D43)	bZIP29	C-GS	TAIRplus	AT4G38900	AtbZIP29	1968	61404	59	20	51.9	553	6.63	858	1	1	1	546.756	1091.5	2	1091.5	-0.0006	387	396	0	57.85	28	35	5.6e-05	K	LAEMAMSDPK	R
23	2 (line 8061_D43)	bZIP29	C-GS	TAIRplus	AT4G38900	AtbZIP29	1968	61404	59	20	51.9	553	6.63	1608	1	1	1	652.778	1303.54	2	1303.54	-0.001	319	329	0	58		29	1.5e-05	R	SVSVDSCFMEK	L	Oxidation (M)	0.00000000200.0
23	2 (line 8061_D43)	bZIP29	C-GS	TAIRplus	AT4G38900	AtbZIP29	1968	61404	59	20	51.9	553	6.63	1673	1	1	1	665.771	1329.53	2	1329.53	-0.0015	194	205	0	62.49		25	2.1e-06	R	SFSGGECADWSK	S
23	2 (line 8061_D43)	bZIP29	C-GS	TAIRplus	AT4G38900	AtbZIP29	1968	61404	59	20	51.9	553	6.63	1946	1	1	1	710.339	1418.66	2	1418.66	-0.0008	493	505	0	94.4	33	35	1.4e-08	K	LAIGESSQNESER	S
23	2 (line 8061_D43)	bZIP29	C-GS	TAIRplus	AT4G38900	AtbZIP29	1968	61404	59	20	51.9	553	6.63	1980	1	1	1	714.857	1427.7	2	1427.7	-0.001	478	490	0	78.95		37	6.6e-07	R	DALNEALNGEVQR	L
23	2 (line 8061_D43)	bZIP29	C-GS	TAIRplus	AT4G38900	AtbZIP29	1968	61404	59	20	51.9	553	6.63	2244	1	1	1	762.342	1522.67	2	1522.68	-0.006	452	464	0	93.65		34	1.2e-08	R	DMMGLTNQNNELK	F	Oxidation (M)	0.0200000000000.0
23	2 (line 8061_D43)	bZIP29	C-GS	TAIRplus	AT4G38900	AtbZIP29	1968	61404	59	20	51.9	553	6.63	2313	1	1	1	785.379	1568.74	2	1568.75	-0.0036	43	57	1	62.03	30	37	3.3e-05	R	SSAPQFSKPFSDSGK	R
23	2 (line 8061_D43)	bZIP29	C-GS	TAIRplus	AT4G38900	AtbZIP29	1968	61404	59	20	51.9	553	6.63	2431	1	1	1	820.941	1639.87	2	1639.87	-0.0004	29	42	0	78.47	36	36	6e-07	K	NPISQLDLNPNFIR	S
23	2 (line 8061_D43)	bZIP29	C-GS	TAIRplus	AT4G38900	AtbZIP29	1968	61404	59	20	51.9	553	6.63	2459	1	1	1	830.928	1659.84	2	1659.84	-0.0016	491	505	1	95.11	32	38	2e-08	R	LKLAIGESSQNESER	S
23	2 (line 8061_D43)	bZIP29	C-GS	TAIRplus	AT4G38900	AtbZIP29	1968	61404	59	20	51.9	553	6.63	2561	1	1	1	849.45	1696.89	2	1696.89	0.0004	476	490	1	93.56	31	36	1.9e-08	R	LRDALNEALNGEVQR	L
23	2 (line 8061_D43)	bZIP29	C-GS	TAIRplus	AT4G38900	AtbZIP29	1968	61404	59	20	51.9	553	6.63	2968	1	1	1	979.971	1957.93	2	1957.93	-0.0007	131	148	0	65.03	31	37	1.7e-05	R	DSGVFNSNHSLPPSPFTR	C
23	2 (line 8061_D43)	bZIP29	C-GS	TAIRplus	AT4G38900	AtbZIP29	1968	61404	59	20	51.9	553	6.63	3154	1	1	1	668.995	2003.96	3	2003.96	-0.0003	330	348	1	40.9	22	37	0.0049	K	LSFGDESLKPPPSPGSMSR	K	Oxidation (M)	0.0000000000000000200.0
23	2 (line 8061_D43)	bZIP29	C-GS	TAIRplus	AT4G38900	AtbZIP29	1968	61404	59	20	51.9	553	6.63	3615	1	1	1	1084.03	2166.05	2	2166.06	-0.0011	508	525	0	126.86		37	1.3e-11	K	MQSLNAEMFQQLNISQLR	Q	Oxidation (M)	0.200000000000000000.0
23	2 (line 8061_D43)	bZIP29	C-GS	TAIRplus	AT4G38900	AtbZIP29	1968	61404	59	20	51.9	553	6.63	3758	1	1	0	1108.12	2214.22	2	2214.22	-0.0019	432	451	0	120.25		32	1.8e-11	K	VQTLQTEATTLSAQLTLLQR	D
23	2 (line 8061_D43)	bZIP29	C-GS	TAIRplus	AT4G38900	AtbZIP29	1968	61404	59	20	51.9	553	6.63	4040	1	1	1	1199.59	2397.17	2	2397.18	-0.0046	506	525	1	94.09	36	37	2.4e-08	R	SKMQSLNAEMFQQLNISQLR	Q	2 Oxidation (M)	0.00200000020000000000.0
23	2 (line 8061_D43)	bZIP29	C-GS	TAIRplus	AT4G38900	AtbZIP29	1968	61404	59	20	51.9	553	6.63	4090	1	1	1	814.08	2439.22	3	2439.22	-0.0037	172	193	1	74.74	33	37	2e-06	R	SNSDIPSGFNSMPLIPPRPLER	S	Oxidation (M)	0.0000000000020000000000.0
23	2 (line 8061_D43)	bZIP29	C-GS	TAIRplus	AT4G38900	AtbZIP29	1968	61404	59	20	51.9	553	6.63	4167	1	1	1	851.798	2552.37	3	2552.38	-0.0014	59	82	0	53.56	27	33	8.9e-05	R	IGVPPSHPNLIPPTSPFSQIPTTR	Q
23	2 (line 8061_D43)	bZIP29	C-GS	TAIRplus	AT4G38900	AtbZIP29	1968	61404	59	20	51.9	553	6.63	4191	1	1	1	1294.61	2587.2	2	2587.21	-0.0023	99	121	0	41.21	25	36	0.0034	R	SMSQPNSFFSFDSLPPLSPSPFR	D	Oxidation (M)	0.02000000000000000000000.0
23	2 (line 8061_D43)	bZIP29	C-GS	TAIRplus	AT4G38900	AtbZIP29	1968	61404	59	20	51.9	553	6.63	4529	1	1	1	1584.68	3167.34	2	3167.34	-0.0054	225	252	0	52.19	25	29	5.3e-05	R	EAMDDLFSAYMNLENIDVLNSSEADDSK	N	2 Oxidation (M)	0.0020000000200000000000000000.0
24	2 (line 8061_D43)	bZIP29	C-GS	TAIRplus	AT2G31370	AtbZIP59 PosF21	441	44776	13	10	51.5	398	6.09	818	1	1	1	541.827	1081.64	2	1081.64	0.0004	194	203	0	80.9		31	1.1e-07	K	LAELALIDPK	R
24	2 (line 8061_D43)	bZIP29	C-GS	TAIRplus	AT2G31370	AtbZIP59 PosF21	441	44776	13	10	51.5	398	6.09	1842	1	1	1	692.87	1383.73	2	1383.73	0.0002	331	341	0	42.24	36	36	0.0025	K	QFQQLQIHSQK	Q
24	2 (line 8061_D43)	bZIP29	C-GS	TAIRplus	AT2G31370	AtbZIP59 PosF21	441	44776	13	10	51.5	398	6.09	2035	1	1	1	723.855	1445.69	2	1445.7	-0.0048	253	265	0	46.1	35	37	0.0013	R	DTNGLTVENNELK	L
24	2 (line 8061_D43)	bZIP29	C-GS	TAIRplus	AT2G31370	AtbZIP59 PosF21	441	44776	13	10	51.5	398	6.09	2773	1	1	1	611.604	1831.79	3	1831.79	0	23	40	0	41.57	22	32	0.0012	R	CSAFSEAGPIGHGSDANR	M
24	2 (line 8061_D43)	bZIP29	C-GS	TAIRplus	AT2G31370	AtbZIP59 PosF21	441	44776	13	10	51.5	398	6.09	3758	1	0	0	1108.12	2214.22	2	2214.22	-0.0019	233	252	0	120.25		32	1.8e-11	K	VQTLQTEATTLSAQLTLLQR	D
24	2 (line 8061_D43)	bZIP29	C-GS	TAIRplus	AT2G31370	AtbZIP59 PosF21	441	44776	13	10	51.5	398	6.09	3970	1	1	1	781.78	2342.32	3	2342.32	0.0005	232	252	1	49.9		28	7.7e-05	R	KVQTLQTEATTLSAQLTLLQR	D
24	2 (line 8061_D43)	bZIP29	C-GS	TAIRplus	AT2G31370	AtbZIP59 PosF21	441	44776	13	10	51.5	398	6.09	4478	1	1	1	980.444	2938.31	3	2938.31	-0.0033	128	154	1	82.95	27	33	1.2e-07	K	NETMMQTGTGSTSNPQNTVNSLGERPR	I	2 Oxidation (M)	0.000220000000000000000000000.0
24	2 (line 8061_D43)	bZIP29	C-GS	TAIRplus	AT2G31370	AtbZIP59 PosF21	441	44776	13	10	51.5	398	6.09	4672	1	1	1	907.386	3625.52	4	3624.52	0.9976	155	186	1	36.84	22	29	0.0017	R	IRHQHSQSMDGSMNINEMLMSGNEDDSAIDAK	K	4 Oxidation (M)	0.00000000200020000202000000000000.0
24	2 (line 8061_D43)	bZIP29	C-GS	TAIRplus	AT2G31370	AtbZIP59 PosF21	441	44776	13	10	51.5	398	6.09	4718	1	1	1	995.487	3977.92	4	3977.92	-0.0034	294	330	0	57.59	23	35	5.9e-05	K	VLTGQVAPSALNYGSFGSNQQQFYSNNQSMQTILAAK	Q	Oxidation (M)	0.0000000000000000000000000000020000000.0
24	2 (line 8061_D43)	bZIP29	C-GS	TAIRplus	AT2G31370	AtbZIP59 PosF21	441	44776	13	10	51.5	398	6.09	4757	1	1	1	1186.55	4742.15	4	4742.16	-0.0027	342	377	0	52.57	23	32	9.7e-05	K	QQQQQQQQQQQHQQQQQQQQQYQFQQQQMQQLMQQR	L	2 Oxidation (M)	0.000000000000000000000000000020002000.0
25	2 (line 8061_D43)	bZIP29	C-GS	TAIRplus	AT1G43700	AtbZIP51 VIP1	295	37768	8	6	25.5	341	6.73	818	1	0	1	541.827	1081.64	2	1081.64	0.0004	187	196	0	80.9		31	1.1e-07	R	LAELALLDPK	R
25	2 (line 8061_D43)	bZIP29	C-GS	TAIRplus	AT1G43700	AtbZIP51 VIP1	295	37768	8	6	25.5	341	6.73	1584	1	1	1	649.855	1297.7	2	1297.7	-0.0035	261	271	0	76.81		35	7e-07	R	LQALEQQAELR	D
25	2 (line 8061_D43)	bZIP29	C-GS	TAIRplus	AT1G43700	AtbZIP51 VIP1	295	37768	8	6	25.5	341	6.73	2253	1	1	1	764.889	1527.76	2	1527.76	-0.0001	272	284	1	52.8	34	37	0.00028	R	DALNEALRDELNR	L
25	2 (line 8061_D43)	bZIP29	C-GS	TAIRplus	AT1G43700	AtbZIP51 VIP1	295	37768	8	6	25.5	341	6.73	2489	1	1	1	837.912	1673.81	2	1673.81	-0.002	287	302	0	51.53	27	37	0.0004	K	VVAGEIPQGNGNSYNR	A
25	2 (line 8061_D43)	bZIP29	C-GS	TAIRplus	AT1G43700	AtbZIP51 VIP1	295	37768	8	6	25.5	341	6.73	2715	1	1	1	894.901	1787.79	2	1787.79	-0.0018	303	318	0	88.5	26	33	3.1e-08	R	AQFSSQQSAMNQFGNK	T	Oxidation (M)	0.0000000002000000.0
25	2 (line 8061_D43)	bZIP29	C-GS	TAIRplus	AT1G43700	AtbZIP51 VIP1	295	37768	8	6	25.5	341	6.73	4013	1	1	1	792.756	2375.25	3	2375.25	-0.0005	225	245	1	47.1	32	36	0.00082	R	KVQTLQNEATTLSAQVTMLQR	G	Oxidation (M)	0.000000000000000002000.0
26	2 (line 8061_D43)	bZIP29	C-GS	TAIRplus	AT5G38480	GRF3, GF14 PSI	234	28702	10	6	35.7	255	4.75	1273	1	1	0	603.331	1204.65	2	1204.65	-0.0007	218	227	0	62.65		37	3.1e-05	K	DSTLIMQLLR	D	Oxidation (M)	0.0000020000.0
26	2 (line 8061_D43)	bZIP29	C-GS	TAIRplus	AT5G38480	GRF3, GF14 PSI	234	28702	10	6	35.7	255	4.75	1798	1	1	0	683.78	1365.55	2	1365.55	-0.0016	20	29	0	37.48		28	0.0012	R	YEEMVEFMEK	V	2 Oxidation (M)	0.0002000200.0
26	2 (line 8061_D43)	bZIP29	C-GS	TAIRplus	AT5G38480	GRF3, GF14 PSI	234	28702	10	6	35.7	255	4.75	1904	1	1	1	702.847	1403.68	2	1403.68	0.0023	33	44	0	68		37	9.1e-06	K	TVDVEELSVEER	N
26	2 (line 8061_D43)	bZIP29	C-GS	TAIRplus	AT5G38480	GRF3, GF14 PSI	234	28702	10	6	35.7	255	4.75	2652	1	1	1	875.458	1748.9	2	1748.91	-0.0032	156	172	0	45.34	25	37	0.0018	K	SASDIATAELAPTHPIR	L
26	2 (line 8061_D43)	bZIP29	C-GS	TAIRplus	AT5G38480	GRF3, GF14 PSI	234	28702	10	6	35.7	255	4.75	3540	1	1	1	1065	2127.98	2	2127.98	-0.0017	199	217	0	61.73	23	36	3e-05	K	QAFDDAIAELDTLGEESYK	D	Methyl (DE)	0.0000100000000000000.0
26	2 (line 8061_D43)	bZIP29	C-GS	TAIRplus	AT5G38480	GRF3, GF14 PSI	234	28702	10	6	35.7	255	4.75	4080	1	1	1	812.092	2433.25	3	2433.26	-0.0029	98	120	0	43.72		36	0.002	K	ICDGILNVLEAHLIPSASPAESK	V
27	2 (line 8061_D43)	bZIP29	C-GS	TAIRplus	AT2G40620	AtbZIP18	216	40813	7	7	26.4	367	6.06	428	1	1	1	468.263	934.512	2	934.512	-0.0005	172	178	0	44.47		35	0.0013	R	YILELER	K
27	2 (line 8061_D43)	bZIP29	C-GS	TAIRplus	AT2G40620	AtbZIP18	216	40813	7	7	26.4	367	6.06	1114	1	1	1	585.332	1168.65	2	1168.65	-0.0008	141	150	0	77.07		34	5.2e-07	K	LAELWVVDPK	R
27	2 (line 8061_D43)	bZIP29	C-GS	TAIRplus	AT2G40620	AtbZIP18	216	40813	7	7	26.4	367	6.06	1209	1	1	1	600.341	1198.67	2	1198.67	0.0012	224	233	1	41.18	34	34	0.0022	K	LRDALNEQLK	K
27	2 (line 8061_D43)	bZIP29	C-GS	TAIRplus	AT2G40620	AtbZIP18	216	40813	7	7	26.4	367	6.06	1870	1	1	1	697.836	1393.66	2	1393.66	-0.0009	200	212	0	80.56		37	5.1e-07	R	DTTGLSSENTELK	L
27	2 (line 8061_D43)	bZIP29	C-GS	TAIRplus	AT2G40620	AtbZIP18	216	40813	7	7	26.4	367	6.06	2303	1	1	1	780.866	1559.72	2	1559.72	-0.0004	77	94	0	37.07	27	34	0.0062	K	LGSGSGSASDSAGPSAPR	S
27	2 (line 8061_D43)	bZIP29	C-GS	TAIRplus	AT2G40620	AtbZIP18	216	40813	7	7	26.4	367	6.06	2703	1	1	1	890.38	1778.74	2	1778.75	-0.0011	95	112	0	93.49		29	4.3e-09	R	SDNPFSAENGGAEAGNSR	P
27	2 (line 8061_D43)	bZIP29	C-GS	TAIRplus	AT2G40620	AtbZIP18	216	40813	7	7	26.4	367	6.06	3999	1	1	1	788.436	2362.28	3	2362.29	-0.0009	179	199	1	34.53	29	32	0.0066	R	KVQTLQTEATTLSAQLSLFQR	D
28	2 (line 8061_D43)	bZIP29	C-GS	TAIRplus	AT2G21230	AtbZIP30	185	56462	6	6	12.7	519	8.56	351	1	1	1	449.261	896.507	2	896.508	-0.0013	463	470	0	34.67	26	30	0.0043	K	LVIGEPNR	R
28	2 (line 8061_D43)	bZIP29	C-GS	TAIRplus	AT2G21230	AtbZIP30	185	56462	6	6	12.7	519	8.56	538	1	1	1	493.268	984.521	2	984.524	-0.0027	165	173	0	47.02	32	34	0.00055	K	SPPLSSLER	S
28	2 (line 8061_D43)	bZIP29	C-GS	TAIRplus	AT2G21230	AtbZIP30	185	56462	6	6	12.7	519	8.56	895	1	1	1	551.793	1101.57	2	1101.57	-0.0027	363	372	0	45.48	32	37	0.0017	K	LAEIVMADPK	R	Oxidation (M)	0.0000020000.0
28	2 (line 8061_D43)	bZIP29	C-GS	TAIRplus	AT2G21230	AtbZIP30	185	56462	6	6	12.7	519	8.56	1677	1	1	0	666.34	1330.67	2	1330.67	-0.0009	437	447	0	54.99	29	37	0.00019	R	LQAMEQQAQLR	D	Oxidation (M)	0.00020000000.0
28	2 (line 8061_D43)	bZIP29	C-GS	TAIRplus	AT2G21230	AtbZIP30	185	56462	6	6	12.7	519	8.56	2063	1	1	1	726.835	1451.65	2	1451.66	-0.0018	422	434	0	60.3	32	35	3.3e-05	R	DSMGLTNQNSELK	F	Oxidation (M)	0.0020000000000.0
28	2 (line 8061_D43)	bZIP29	C-GS	TAIRplus	AT2G21230	AtbZIP30	185	56462	6	6	12.7	519	8.56	2421	1	1	1	819.386	1636.76	2	1636.76	-0.0007	174	188	0	97.5	35	36	8.9e-09	R	SISGEDTSDWSNLVK	K
29	2 (line 8061_D43)	bZIP29	C-GS	TAIRplus	AT3G58120	AtbZIP61	177	36840	7	6	24.9	329	6.3	536	1	1	0	493.263	984.511	2	984.514	-0.0027	248	255	0	49.23	32	34	0.00032	R	VAFLDHQR	L
29	2 (line 8061_D43)	bZIP29	C-GS	TAIRplus	AT3G58120	AtbZIP61	177	36840	7	6	24.9	329	6.3	1061	1	1	0	575.808	1149.6	2	1149.6	-0.0005	224	232	0	40.83		37	0.0046	K	LQYISELER	S
29	2 (line 8061_D43)	bZIP29	C-GS	TAIRplus	AT3G58120	AtbZIP61	177	36840	7	6	24.9	329	6.3	1211	1	1	1	600.353	1198.69	2	1198.69	-0.0003	256	266	0	59.62		35	3.6e-05	R	LLLNVDNSAIK	Q
29	2 (line 8061_D43)	bZIP29	C-GS	TAIRplus	AT3G58120	AtbZIP61	177	36840	7	6	24.9	329	6.3	2366	1	1	1	801.938	1601.86	2	1601.86	-0.0021	233	247	0	77.67	32	37	8.6e-07	R	SVTSLQTEVSVLSPR	V
29	2 (line 8061_D43)	bZIP29	C-GS	TAIRplus	AT3G58120	AtbZIP61	177	36840	7	6	24.9	329	6.3	2833	1	1	1	933.44	1864.87	2	1864.87	-0.0014	8	23	0	58.88	36	36	6.1e-05	K	IPTMTTPNWPDFSSQK	L	Oxidation (M)	0.0002000000000000.0
29	2 (line 8061_D43)	bZIP29	C-GS	TAIRplus	AT3G58120	AtbZIP61	177	36840	7	6	24.9	329	6.3	4119	1	1	1	823.73	2468.17	3	2468.17	-0.0054	64	86	0	40.02	31	37	0.0055	R	SISDSIAFLEPPSSGVGNHHFDR	F
30	2 (line 8061_D43)	bZIP29	C-GS	TAIRplus	AT1G06070	AtbZIP69	173	47102	7	5	15.4	423	5.97	881	1	1	1	549.823	1097.63	2	1097.63	-0.001	203	212	0	65.74		32	5e-06	K	LSELALIDPK	R
30	2 (line 8061_D43)	bZIP29	C-GS	TAIRplus	AT1G06070	AtbZIP69	173	47102	7	5	15.4	423	5.97	1895	1	1	1	701.842	1401.67	2	1401.67	-0.003	262	274	0	62.94		36	2.2e-05	R	DTNGLGVENNELK	L
30	2 (line 8061_D43)	bZIP29	C-GS	TAIRplus	AT1G06070	AtbZIP69	173	47102	7	5	15.4	423	5.97	3760	1	1	1	739.081	2214.22	3	2214.22	-0.0012	242	261	0	34.67		32	0.0063	K	VQTLQTEATSLSAQLTLLQR	D	Methyl (DE)	0.00000010000000000000.0
30	2 (line 8061_D43)	bZIP29	C-GS	TAIRplus	AT1G06070	AtbZIP69	173	47102	7	5	15.4	423	5.97	3768	1	1	1	740.027	2217.06	3	2217.06	-0.004	142	162	1	40.78	31	37	0.0045	R	NELASTSNLQSTPGSSSERPR	I
31	2 (line 8061_D43)	bZIP29	C-GS	TAIRplus	AT4G09000	GRF1, GF14 CHI	161	30027	9	7	35.6	267	4.68	969	1	1	1	563.286	1124.56	2	1124.56	-0.0003	82	91	0	36.88	35	36	0.0094	R	GNDDHVSLIR	D
31	2 (line 8061_D43)	bZIP29	C-GS	TAIRplus	AT4G09000	GRF1, GF14 CHI	161	30027	9	7	35.6	267	4.68	1273	1	0	0	603.331	1204.65	2	1204.65	-0.0007	224	233	0	62.65		37	3.1e-05	K	DSTLIMQLLR	D	Oxidation (M)	0.0000020000.0
31	2 (line 8061_D43)	bZIP29	C-GS	TAIRplus	AT4G09000	GRF1, GF14 CHI	161	30027	9	7	35.6	267	4.68	1310	1	1	1	610.302	1218.59	2	1218.59	0.0003	151	161	0	37.91	31	37	0.0094	K	DAAEHTLTAYK	A
31	2 (line 8061_D43)	bZIP29	C-GS	TAIRplus	AT4G09000	GRF1, GF14 CHI	161	30027	9	7	35.6	267	4.68	1798	1	0	0	683.78	1365.55	2	1365.55	-0.0016	26	35	0	37.48		28	0.0012	R	YEEMVEFMEK	V	2 Oxidation (M)	0.0002000200.0
31	2 (line 8061_D43)	bZIP29	C-GS	TAIRplus	AT4G09000	GRF1, GF14 CHI	161	30027	9	7	35.6	267	4.68	2315	1	1	1	785.937	1569.86	2	1569.86	-0.0015	111	126	0	40.03	30	35	0.0035	K	LLDTILVPAAASGDSK	V
31	2 (line 8061_D43)	bZIP29	C-GS	TAIRplus	AT4G09000	GRF1, GF14 CHI	161	30027	9	7	35.6	267	4.68	3540	1	0	0	1065	2127.98	2	2127.98	-0.0017	205	223	0	61.73	23	36	3e-05	K	QAFDEAIAELDTLGEESYK	D
31	2 (line 8061_D43)	bZIP29	C-GS	TAIRplus	AT4G09000	GRF1, GF14 CHI	161	30027	9	7	35.6	267	4.68	3747	1	1	1	1105.99	2209.97	2	2209.97	-0.0021	234	252	0	54.59	24	33	7.8e-05	R	DNLTLWTSDMQDDVADDIK	E	Oxidation (M)	0.0000000002000000000.0
32	2 (line 8061_D43)	bZIP29	C-GS	TAIRplus	AT1G22300	GRF10, GF14 EPSILON	135	29011	5	3	15	254	4.73	1273	1	0	0	603.331	1204.65	2	1204.65	-0.0007	217	226	0	62.65		37	3.1e-05	K	DSTLIMQLLR	D	Oxidation (M)	0.0000020000.0
32	2 (line 8061_D43)	bZIP29	C-GS	TAIRplus	AT1G22300	GRF10, GF14 EPSILON	135	29011	5	3	15	254	4.73	1342	1	1	1	615.292	1228.57	2	1228.57	-0.0036	132	142	0	49.17	34	35	0.00045	R	YLAEFSSGAER	K
32	2 (line 8061_D43)	bZIP29	C-GS	TAIRplus	AT1G22300	GRF10, GF14 EPSILON	135	29011	5	3	15	254	4.73	3164	1	1	1	1003.95	2005.88	2	2005.89	-0.0036	227	243	0	82.85	30	33	1.2e-07	R	DNLTLWTSDLNEEGDER	T
33	2 (line 8061_D43)	bZIP29	C-GS	TAIRplus	AT1G06850	AtbZIP52	125	37088	5	4	12.5	337	5.35	356	1	1	1	450.749	899.483	2	899.482	0.0005	226	233	0	50.03		34	0.0003	R	NALNEALR	K
33	2 (line 8061_D43)	bZIP29	C-GS	TAIRplus	AT1G06850	AtbZIP52	125	37088	5	4	12.5	337	5.35	1294	1	1	1	607.824	1213.63	2	1213.63	0.0002	141	150	0	61.2		36	3.2e-05	K	LSELWNIDPK	R
33	2 (line 8061_D43)	bZIP29	C-GS	TAIRplus	AT1G06850	AtbZIP52	125	37088	5	4	12.5	337	5.35	1677	1	0	0	666.34	1330.67	2	1330.67	-0.0009	215	225	0	54.99	29	37	0.00019	R	LQAMEQQAQLR	N	Oxidation (M)	0.00020000000.0
33	2 (line 8061_D43)	bZIP29	C-GS	TAIRplus	AT1G06850	AtbZIP52	125	37088	5	4	12.5	337	5.35	1943	1	1	1	709.841	1417.67	2	1417.67	-0.0019	200	212	0	56.18		36	0.0001	R	DTNGLANENTELK	L
34	2 (line 8061_D43)	bZIP29	C-GS	TAIRplus	AT5G10450	GRF6, GF14 LAMBDA	111	28072	5	3	15.3	248	4.77	1273	1	0	0	603.331	1204.65	2	1204.65	-0.0007	222	231	0	62.65		37	3.1e-05	K	DSTLIMQLLR	D	Oxidation (M)	0.0000020000.0
34	2 (line 8061_D43)	bZIP29	C-GS	TAIRplus	AT5G10450	GRF6, GF14 LAMBDA	111	28072	5	3	15.3	248	4.77	1341	1	1	1	615.289	1228.56	2	1228.56	-0.0001	149	159	0	50.46	24	35	0.0003	K	TAAEDTMLAYK	A	Oxidation (M)	0.00000020000.0
34	2 (line 8061_D43)	bZIP29	C-GS	TAIRplus	AT5G10450	GRF6, GF14 LAMBDA	111	28072	5	3	15.3	248	4.77	3314	1	1	0	1029.92	2057.82	2	2057.82	-0.0011	232	248	0	44.18		24	0.00012	R	DNLTLWTSDMQEQMDEA	-	2 Oxidation (M)	0.00000000020002000.0
35	2 (line 8061_D43)	bZIP29	C-GS	TAIRplus	ATCG00740	RNA polymerase subunit alpha	110	38398	2	2	7.3	329	7.2	1053	1	1	1	574.79	1147.57	2	1147.57	0.0001	40	50	0	51.39	36	38	0.0005	K	GQADTIGIAMR	R	Oxidation (M)	0.00000000020.0
35	2 (line 8061_D43)	bZIP29	C-GS	TAIRplus	ATCG00740	RNA polymerase subunit alpha	110	38398	2	2	7.3	329	7.2	1989	1	1	1	716.876	1431.74	2	1431.74	-0.0008	52	64	0	94.5	35	38	2.4e-08	R	ALLGEIEGTCITR	A
36	2 (line 8061_D43)	bZIP29	C-GS	TAIRplus	AT5G28850/AT5G28900	Calcium-binding EF-hand family protein	104	62394	4	4	8	536	5.03	864	1	1	1	547.772	1093.53	2	1093.53	-0.0007	342	350	0	40.23	35	37	0.006	R	YGNHALTYR	I
36	2 (line 8061_D43)	bZIP29	C-GS	TAIRplus	AT5G28850/AT5G28900	Calcium-binding EF-hand family protein	104	62394	4	4	8	536	5.03	1394	1	1	1	623.789	1245.56	2	1245.56	0.0002	492	501	0	34.7	28	34	0.0086	R	ENPTLTDWDR	F
36	2 (line 8061_D43)	bZIP29	C-GS	TAIRplus	AT5G28850/AT5G28900	Calcium-binding EF-hand family protein	104	62394	4	4	8	536	5.03	1416	1	1	1	625.33	1248.64	2	1248.65	-0.0017	186	196	0	54.98	35	38	0.00024	K	IDLNNTGFVTR	D
36	2 (line 8061_D43)	bZIP29	C-GS	TAIRplus	AT5G28850/AT5G28900	Calcium-binding EF-hand family protein	104	62394	4	4	8	536	5.03	2365	1	1	1	801.917	1601.82	2	1601.82	-0.0005	38	50	0	75.65		37	1.7e-06	K	LFDQWLSLPEAQR	Q
37	2 (line 8061_D43)	bZIP29	C-GS	TAIRplus	AT1G58110	bZIP TF family protein	97	42246	4	4	13.6	374	9.36	1061	1	0	0	575.808	1149.6	2	1149.6	-0.0005	251	259	0	40.83		37	0.0046	K	LQYISELER	N
37	2 (line 8061_D43)	bZIP29	C-GS	TAIRplus	AT1G58110	bZIP TF family protein	97	42246	4	4	13.6	374	9.36	1556	1	1	1	646.334	1290.65	2	1290.66	-0.0038	271	281	0	76.04		38	1.8e-06	K	VSAELDFLNQR	N
37	2 (line 8061_D43)	bZIP29	C-GS	TAIRplus	AT1G58110	bZIP TF family protein	97	42246	4	4	13.6	374	9.36	2295	1	1	1	777.885	1553.76	2	1553.76	-0.001	344	357	0	45.88	29	37	0.0015	K	DLDSQFSSLSLNTK	D
37	2 (line 8061_D43)	bZIP29	C-GS	TAIRplus	AT1G58110	bZIP TF family protein	97	42246	4	4	13.6	374	9.36	2802	1	1	1	924.459	1846.9	2	1846.9	-0.0007	162	178	0	40.21	37	38	0.006	R	DSLVATGACPSWLPFAR	E
38	2 (line 8061_D43)	bZIP29	C-GS	TAIRplus	ATCG00180	DNA-directed RNA polymerase family protein	93	79502	2	2	3.8	680	8.77	1728	1	1	1	674.857	1347.7	2	1347.7	-0.0004	303	314	0	64.32	32	38	2.8e-05	R	NNTLTDLLTTSR	S
38	2 (line 8061_D43)	bZIP29	C-GS	TAIRplus	ATCG00180	DNA-directed RNA polymerase family protein	93	79502	2	2	3.8	680	8.77	2299	1	1	1	778.943	1555.87	2	1555.87	-0.0015	461	474	0	57.4	25	34	5.3e-05	R	LGIQSFQPILVEGR	T
39	2 (line 8061_D43)	bZIP29	C-GS	TAIRplus	AT4G20130	plastid transcriptionally active 14	89	55917	2	2	5.2	483	5.4	1665	1	1	1	663.337	1324.66	2	1324.66	0	250	260	0	58.8		37	7e-05	R	FIWAVSMAQTR	C	Oxidation (M)	0.00000020000.0
39	2 (line 8061_D43)	bZIP29	C-GS	TAIRplus	AT4G20130	plastid transcriptionally active 14	89	55917	2	2	5.2	483	5.4	1781	1	1	1	681.854	1361.69	2	1361.69	-0.0003	384	397	0	67.59	37	38	1.3e-05	R	GDTFVDGAVIAAAR	T
40	2 (line 8061_D43)	bZIP29	C-GS	TAIRplus	AT1G74850	plastid transcriptionally active 2	89	97120	2	2	3	862	5.67	1365	1	1	1	619.817	1237.62	2	1237.62	-0.0006	192	201	0	45.21	31	37	0.0017	R	YETSLELLDR	M
40	2 (line 8061_D43)	bZIP29	C-GS	TAIRplus	AT1G74850	plastid transcriptionally active 2	89	97120	2	2	3	862	5.67	2391	1	1	1	807.952	1613.89	2	1613.89	-0.0001	818	833	0	75.98	34	35	8.3e-07	K	NLVALANSPIFAAGTR	A
41	2 (line 8061_D43)	bZIP29	C-GS	TAIRplus	AT3G54090	fructokinase-like 1	80	54032	3	2	5.3	471	5.76	839	1	1	1	543.829	1085.64	2	1085.64	-0.0003	364	373	0	49.84		34	0.00026	K	LLVVTDGTLR	L
41	2 (line 8061_D43)	bZIP29	C-GS	TAIRplus	AT3G54090	fructokinase-like 1	80	54032	3	2	5.3	471	5.76	2086	1	1	1	486.931	1457.77	3	1457.77	-0.002	146	160	0	49.66	27	37	0.00059	R	APGGPPSNVAISHVR	L

## Sheet: Table 2B cell culture-MALDI
Supplementary Table 6B: Protein Identification details obtained with the 4800 MALDI TOF/TOF Proteomics analyzer (AB SCIEX) on the AtbZIP29 cell culture TAPs
Standard parameter settings as previously described (Van Leene et al., 2011); GPS explorer v3.6 (AB SCIEX); Mascot version 2.2 (Matrix Science)
Proteins and peptides headers used in the table are listed below.
Protein score: protein score calculated by the Mascot search engine for each protein (Combined MS+MSMS score); Expect: Protein score expectation value; Total Ion Score: A score calculated by weighting Ion Scores for all individual peptides matched to a given protein; prot_mass: protein mass; prot_matches: number of assigned peptide matches; prot_cover: percentage of protein sequence covered by as…
Id #	Exp	Bait	Tag	Database	Locus	Protein Name	Protein Score	Expect	Total Ion Score	prot_mass	prot_matches	prot_cover	prot_len	Peptide Number	pep_rank	pep_isbold	pep_exp_mz	pep_exp_mr	pep_exp_z	pep_calc_mr	pep_delta	pep_start	pep_end	pep_miss	pep_score	pep_homol	pep_ident	pep_expect	pep_res_before	pep_seq	pep_res_after	pep_var_mod	pep_var_mod_pos
1	1	bZIP29	C-GS	TAIR9	AT4G38900	AtbZIP29	1370	3.3e-133	1183	61404	14	37.1	553	1	1	1	1640.88	1639.87	1	1639.87	-0.0005	29	42	0	127.7		25	2.8e-12	K	NPISQLDLNPNFIR	S
1	1	bZIP29	C-GS	TAIR9	AT4G38900	AtbZIP29	1370	3.3e-133	1183	61404	14	37.1	553	2	1	1	1676.77	1675.76	1	1675.76	0.0019	83	98	0	100.01		24	1.4e-09	R	QPGSHNFNPGGANHSR	S
1	1	bZIP29	C-GS	TAIR9	AT4G38900	AtbZIP29	1370	3.3e-133	1183	61404	14	37.1	553	3	1	1	1697.89	1696.88	1	1696.89	-0.0042	476	490	1	85.77	24	25	4.5e-08	R	LRDALNEALNGEVQR	L
1	1	bZIP29	C-GS	TAIR9	AT4G38900	AtbZIP29	1370	3.3e-133	1183	61404	14	37.1	553	4	1	1	1725.85	1724.85	1	1724.85	-0.0008	43	58	1	91.01		26	1.7e-08	R	SSAPQFSKPFSDSGKR	I
1	1	bZIP29	C-GS	TAIR9	AT4G38900	AtbZIP29	1370	3.3e-133	1183	61404	14	37.1	553	5	1	1	1958.94	1957.93	1	1957.93	0.0002	131	148	0	122.94		25	9.5e-12	R	DSGVFNSNHSLPPSPFTR	C
1	1	bZIP29	C-GS	TAIR9	AT4G38900	AtbZIP29	1370	3.3e-133	1183	61404	14	37.1	553	6	1	1	2004.96	2003.96	1	2003.96	-0.0062	330	348	0	27.15	18	25	0.035	K	LSFGDESLKPPPSPGSMSR	K	Oxidation (M)	0.0000000000000000100.0
1	1	bZIP29	C-GS	TAIR9	AT4G38900	AtbZIP29	1370	3.3e-133	1183	61404	14	37.1	553	7	1	1	2151.07	2150.06	1	2150.06	-0.0006	508	525	0	148.53		25	2.6e-14	K	MQSLNAEMFQQLNISQLR	Q
1	1	bZIP29	C-GS	TAIR9	AT4G38900	AtbZIP29	1370	3.3e-133	1183	61404	14	37.1	553	8	1	1	2167.06	2166.05	1	2166.06	-0.0051	508	525	0	68.1		25	2.7e-06	K	MQSLNAEMFQQLNISQLR	Q	Oxidation (M)	0.000000010000000000.0
1	1	bZIP29	C-GS	TAIR9	AT4G38900	AtbZIP29	1370	3.3e-133	1183	61404	14	37.1	553	9	1	1	2215.22	2214.22	1	2214.22	-0.0058	432	451	0	174.5		22	3.1e-17	K	VQTLQTEATTLSAQLTLLQR	D
1	1	bZIP29	C-GS	TAIR9	AT4G38900	AtbZIP29	1370	3.3e-133	1183	61404	14	37.1	553	10	1	1	2424.23	2423.22	1	2423.23	-0.0033	172	193	0	67.45		24	2.6e-06	R	SNSDIPSGFNSMPLIPPRPLER	S
1	1	bZIP29	C-GS	TAIR9	AT4G38900	AtbZIP29	1370	3.3e-133	1183	61404	14	37.1	553	11	1	1	2440.23	2439.23	1	2439.22	0.005	172	193	0	11.92		24	0.88	R	SNSDIPSGFNSMPLIPPRPLER	S	Oxidation (M)	0.0000000000010000000000.0
1	1	bZIP29	C-GS	TAIR9	AT4G38900	AtbZIP29	1370	3.3e-133	1183	61404	14	37.1	553	12	1	1	2553.38	2552.37	1	2552.38	-0.0047	59	82	0	124.96		21	2.3e-12	R	IGVPPSHPNLIPPTSPFSQIPTTR	Q
1	1	bZIP29	C-GS	TAIR9	AT4G38900	AtbZIP29	1370	3.3e-133	1183	61404	14	37.1	553	13	1	1	2572.21	2571.21	1	2571.21	-0.0048	99	121	0	112.62	21	24	7.7e-11	R	SMSQPNSFFSFDSLPPLSPSPFR	D
1	1	bZIP29	C-GS	TAIR9	AT4G38900	AtbZIP29	1370	3.3e-133	1183	61404	14	37.1	553	14	1	1	2588.2	2587.2	1	2587.21	-0.0085	99	121	0	79.46		23	1.4e-07	R	SMSQPNSFFSFDSLPPLSPSPFR	D	Oxidation (M)	0.01000000000000000000000.0
2	1	bZIP29	C-GS	TAIR9	AT5G38480	GRF3, GF14 PSI	472	2.1e-43	433	28702	5	27.5	255	1	1	1	1189.66	1188.65	1	1188.65	-0.0009	218	227	0	76.7		27	5.4e-07	K	DSTLIMQLLR	D
2	1	bZIP29	C-GS	TAIR9	AT5G38480	GRF3, GF14 PSI	472	2.1e-43	433	28702	5	27.5	255	2	1	1	1205.66	1204.65	1	1204.65	-0.0006	218	227	0	31.28		26	0.018	K	DSTLIMQLLR	D	Oxidation (M)	0.0000010000.0
2	1	bZIP29	C-GS	TAIR9	AT5G38480	GRF3, GF14 PSI	472	2.1e-43	433	28702	5	27.5	255	3	1	1	1749.92	1748.91	1	1748.91	0.0041	156	172	0	125.3		26	6.1e-12	K	SASDIATAELAPTHPIR	L
2	1	bZIP29	C-GS	TAIR9	AT5G38480	GRF3, GF14 PSI	472	2.1e-43	433	28702	5	27.5	255	4	1	1	2331.2	2330.19	1	2330.19	-0.0017	173	192	0	138.25		24	2e-13	R	LGLALNFSVFYYEILNSPDR	A
2	1	bZIP29	C-GS	TAIR9	AT5G38480	GRF3, GF14 PSI	472	2.1e-43	433	28702	5	27.5	255	5	1	1	2434.25	2433.24	1	2433.26	-0.0144	98	120	0	93.11	20	24	6.6e-09	K	ICDGILNVLEAHLIPSASPAESK	V
3	1	bZIP29	C-GS	TAIR9	AT3G02520	GRF7, GF14 NU	343	1.7e-30	307	29920	4	17.7	265	1	1	1	1189.66	1188.65	1	1188.65	-0.0011	219	228	0	53.37		27	0.00012	K	DSTLIMQLLR	D
3	1	bZIP29	C-GS	TAIR9	AT3G02520	GRF7, GF14 NU	343	1.7e-30	307	29920	4	17.7	265	2	1	1	1205.65	1204.64	1	1204.65	-0.0054	219	228	0	44.66		26	0.00085	K	DSTLIMQLLR	D	Oxidation (M)	0.0000010000.0
3	1	bZIP29	C-GS	TAIR9	AT3G02520	GRF7, GF14 NU	343	1.7e-30	307	29920	4	17.7	265	3	1	1	1788.95	1787.95	1	1787.95	-0.0077	157	173	0	105.87		25	4.4e-10	K	SAQDIALADLAPTHPIR	L
3	1	bZIP29	C-GS	TAIR9	AT3G02520	GRF7, GF14 NU	343	1.7e-30	307	29920	4	17.7	265	4	1	1	2331.2	2330.19	1	2330.19	-0.0024	174	193	0	147.97		24	2.2e-14	R	LGLALNFSVFYYEILNSPDR	A
4	1	bZIP29	C-GS	TAIR9	AT1G78300	GRF2, GF14 OMEGA	342	2.1e-30	293	29258	4	18.1	259	1	1	0	1189.66	1188.65	1	1188.65	-0.0009	219	228	0	76.7		27	5.4e-07	K	DSTLIMQLLR	D
4	1	bZIP29	C-GS	TAIR9	AT1G78300	GRF2, GF14 OMEGA	342	2.1e-30	293	29258	4	18.1	259	2	1	0	1205.66	1204.65	1	1204.65	-0.0006	219	228	0	31.28		26	0.018	K	DSTLIMQLLR	D	Oxidation (M)	0.0000010000.0
4	1	bZIP29	C-GS	TAIR9	AT1G78300	GRF2, GF14 OMEGA	342	2.1e-30	293	29258	4	18.1	259	3	1	1	1803.94	1802.93	1	1802.93	0.0015	157	173	0	77.89	23	25	3.2e-07	K	SAQDIANAELAPTHPIR	L
4	1	bZIP29	C-GS	TAIR9	AT1G78300	GRF2, GF14 OMEGA	342	2.1e-30	293	29258	4	18.1	259	4	1	0	2331.2	2330.19	1	2330.19	-0.0017	174	193	0	138.25		24	2e-13	R	LGLALNFSVFYYEILNSPDR	A
5	1	bZIP29	C-GS	TAIR9	AT4G09000	GRF1, GF14 CHI	327	6.7e-29	283	30027	4	17.6	267	1	1	0	1189.66	1188.65	1	1188.65	-0.0011	224	233	0	53.37		27	0.00012	K	DSTLIMQLLR	D
5	1	bZIP29	C-GS	TAIR9	AT4G09000	GRF1, GF14 CHI	327	6.7e-29	283	30027	4	17.6	267	2	1	0	1205.65	1204.64	1	1204.65	-0.0054	224	233	0	44.66		26	0.00085	K	DSTLIMQLLR	D	Oxidation (M)	0.0000010000.0
5	1	bZIP29	C-GS	TAIR9	AT4G09000	GRF1, GF14 CHI	327	6.7e-29	283	30027	4	17.6	267	3	1	1	1803.94	1802.93	1	1802.93	0.0017	162	178	0	81.19		25	1.5e-07	K	AAQDIANSELAPTHPIR	L
5	1	bZIP29	C-GS	TAIR9	AT4G09000	GRF1, GF14 CHI	327	6.7e-29	283	30027	4	17.6	267	4	1	0	2331.2	2330.19	1	2330.19	-0.0024	179	198	0	147.97		24	2.2e-14	R	LGLALNFSVFYYEILNSPDR	A
6	1	bZIP29	C-GS	TAIR9	AT5G65430	GRF8, GF14 KAPPA	274	1.3e-23	246	28125	5	21.8	248	1	1	1	1189.66	1188.65	1	1188.65	-0.0021	222	231	0	63.64		27	1.1e-05	K	DSTLIMQLLR	D
6	1	bZIP29	C-GS	TAIR9	AT5G65430	GRF8, GF14 KAPPA	274	1.3e-23	246	28125	5	21.8	248	2	1	1	1205.65	1204.65	1	1204.65	-0.0024	222	231	0	31.38		27	0.018	K	DSTLIMQLLR	D	Oxidation (M)	0.0000010000.0
6	1	bZIP29	C-GS	TAIR9	AT5G65430	GRF8, GF14 KAPPA	274	1.3e-23	246	28125	5	21.8	248	3	3	1	1229.59	1228.58	1	1228.56	0.0157	149	159	0	6.61	21	24	3.4	K	TAAEDTMIAYK	A	Oxidation (M)	0.00000010000.0
6	1	bZIP29	C-GS	TAIR9	AT5G65430	GRF8, GF14 KAPPA	274	1.3e-23	246	28125	5	21.8	248	4	1	1	1744.93	1743.93	1	1743.93	-0.0014	160	176	0	108.97		25	2.1e-10	K	AAQDVAVADLAPTHPIR	L
6	1	bZIP29	C-GS	TAIR9	AT5G65430	GRF8, GF14 KAPPA	274	1.3e-23	246	28125	5	21.8	248	5	1	1	1778.93	1777.93	1	1777.92	0.003	93	108	1	66.89		25	3.7e-06	R	SKVETELSSICSGILR	L
7	1	bZIP29	C-GS	TAIR9	AT1G06070	AtbZIP69	313	1.7e-27	239	47102	4	13.5	423	1	1	1	1470.77	1469.77	1	1469.76	0.0037	6	21	0	71.66		25	1.3e-06	K	SPAPPPSGGLPPPSGR	Y
7	1	bZIP29	C-GS	TAIR9	AT1G06070	AtbZIP69	313	1.7e-27	239	47102	4	13.5	423	2	1	1	2020.93	2019.92	1	2019.91	0.008	36	55	0	76.84		24	2.8e-07	K	AESSFPPLTPSGSNSSDANR	F
7	1	bZIP29	C-GS	TAIR9	AT1G06070	AtbZIP69	313	1.7e-27	239	47102	4	13.5	423	3	1	1	2201.21	2200.21	1	2200.21	0.001	242	261	0	24.9		22	0.027	K	VQTLQTEATSLSAQLTLLQR	D
7	1	bZIP29	C-GS	TAIR9	AT1G06070	AtbZIP69	313	1.7e-27	239	47102	4	13.5	423	4	1	1	2329.31	2328.3	1	2328.3	0.0028	241	261	1	65.93		18	1e-06	R	KVQTLQTEATSLSAQLTLLQR	D
8	1	bZIP29	C-GS	TAIR9	AT2G42500/AT3G58500	protein phosphatase 2A-3/protein phosphatase 2A-4	206	8.4e-17	159	36437	3	14.7	313	1	1	1	1456.73	1455.73	1	1455.73	0.0015	287	298	0	63.8	17	26	8.5e-06	R	NHTFIQFEPAPR	R
8	1	bZIP29	C-GS	TAIR9	AT2G42500/AT3G58500	protein phosphatase 2A-3/protein phosphatase 2A-4	206	8.4e-17	159	36437	3	14.7	313	2	1	1	1589.78	1588.77	1	1588.77	-0.0012	260	272	0	37.69	23	26	0.0036	K	VVTIFSAPNYCYR	C
8	1	bZIP29	C-GS	TAIR9	AT2G42500/AT3G58500	protein phosphatase 2A-3/protein phosphatase 2A-4	206	8.4e-17	159	36437	3	14.7	313	3	1	1	2412.18	2411.17	1	2411.17	0.0005	54	74	0	57.74	16	25	3.1e-05	K	SPVTICGDIHGQFHDLAELFR	I
9	1	bZIP29	C-GS	TAIR9	AT2G42590	GRF9, GF14 MU	168	5.3e-13	148	29616	5	14.4	263	1	1	1	930.549	929.542	1	929.545	-0.0026	166	173	0	28.12	20	25	0.029	K	LPPTHPIR	L
9	1	bZIP29	C-GS	TAIR9	AT2G42590	GRF9, GF14 MU	168	5.3e-13	148	29616	5	14.4	263	2	1	0	1189.66	1188.65	1	1188.65	-0.0009	219	228	0	76.7		27	5.4e-07	K	DSTLIMQLLR	D
9	1	bZIP29	C-GS	TAIR9	AT2G42590	GRF9, GF14 MU	168	5.3e-13	148	29616	5	14.4	263	3	1	0	1205.66	1204.65	1	1204.65	-0.0006	219	228	0	31.28		26	0.018	K	DSTLIMQLLR	D	Oxidation (M)	0.0000010000.0
9	1	bZIP29	C-GS	TAIR9	AT2G42590	GRF9, GF14 MU	168	5.3e-13	148	29616	5	14.4	263	4	1	1	2347.19	2346.18	1	2346.17	0.0091	174	193	0	43.48	23	25	0.00079	R	LGLALNFSVFYYEIMNAPER	A
9	1	bZIP29	C-GS	TAIR9	AT2G42590	GRF9, GF14 MU	168	5.3e-13	148	29616	5	14.4	263	5	1	1	2363.17	2362.17	1	2362.17	-0.0002	174	193	0	9.96	22	25	2	R	LGLALNFSVFYYEIMNAPER	A	Oxidation (M)	0.00000000000000100000.0
10	1	bZIP29	C-GS	TAIR9	AT5G28850/AT5G28900	Calcium-binding EF-hand family protein	180	3.3e-14	133	62394	3	5.8	536	1	1	1	988.527	987.52	1	987.518	0.0019	269	275	0	30.91	26	28	0.028	R	IFYYINR	S
10	1	bZIP29	C-GS	TAIR9	AT5G28850/AT5G28900	Calcium-binding EF-hand family protein	180	3.3e-14	133	62394	3	5.8	536	2	1	1	1301.69	1300.69	1	1300.68	0.0038	174	184	0	74.55		26	8.7e-07	K	LPSFFSTSLFR	K
10	1	bZIP29	C-GS	TAIR9	AT5G28850/AT5G28900	Calcium-binding EF-hand family protein	180	3.3e-14	133	62394	3	5.8	536	3	1	1	1602.82	1601.82	1	1601.82	-0.0044	38	50	0	27.54	18	27	0.045	K	LFDQWLSLPEAQR	Q
11	1	bZIP29	C-GS	TAIR9	AT2G31370	AtbZIP59 PosF21	155	1.1e-11	129	44776	3	7	398	1	2	1	969.506	968.498	1	968.497	0.0017	225	231	0	4.46	17	26	7.7	R	YIFELER	K
11	1	bZIP29	C-GS	TAIR9	AT2G31370	AtbZIP59 PosF21	155	1.1e-11	129	44776	3	7	398	2	1	1	2215.22	2214.21	1	2214.22	-0.0078	233	252	0	29.6	15	22	0.0098	K	VQTLQTEATTLSAQLTLLQR	D
11	1	bZIP29	C-GS	TAIR9	AT2G31370	AtbZIP59 PosF21	155	1.1e-11	129	44776	3	7	398	3	1	1	2343.32	2342.32	1	2342.32	-0.0005	232	252	1	95.01		19	1.3e-09	R	KVQTLQTEATTLSAQLTLLQR	D
12	1	bZIP29	C-GS	TAIR9	AT5G44090	Calcium-binding EF-hand family protein	137	6.7e-10	101	62912	3	6.3	538	1	1	0	988.527	987.52	1	987.518	0.0019	272	278	0	30.91	26	28	0.028	R	IFYYINR	S
12	1	bZIP29	C-GS	TAIR9	AT5G44090	Calcium-binding EF-hand family protein	137	6.7e-10	101	62912	3	6.3	538	2	1	1	1265.73	1264.72	1	1264.72	0.0003	177	187	0	51.42		22	7.2e-05	K	LPSFLSSVLFR	K
12	1	bZIP29	C-GS	TAIR9	AT5G44090	Calcium-binding EF-hand family protein	137	6.7e-10	101	62912	3	6.3	538	3	1	1	1927.04	1926.03	1	1926.03	0.0033	126	141	0	18.52		24	0.2	R	QLIPQFYFQHGRPPAK	E
13	1	bZIP29	C-GS	TAIR9	AT2G40620	AtbZIP18	89.3	3.9e-05	76	40813	2	9.8	367	1	10	1	1663.87	1662.87	1	1662.84	0.0231	200	214	1	3.16	23	25	9.5	R	DTTGLSSENTELKLR	L
13	1	bZIP29	C-GS	TAIR9	AT2G40620	AtbZIP18	89.3	3.9e-05	76	40813	2	9.8	367	2	1	1	2363.28	2362.27	1	2362.29	-0.0129	179	199	1	72.46		21	4e-07	R	KVQTLQTEATTLSAQLSLFQR	D
14	1	bZIP29	C-GS	TAIR9	AT1G43700	AtbZIP51 VIP1	115	1.1e-07	46	37768	3	14.1	341	1	1	1	1238.74	1237.73	1	1237.74	-0.0063	187	197	1	13.87	17	20	0.22	R	LAELALLDPKR	A
14	1	bZIP29	C-GS	TAIR9	AT1G43700	AtbZIP51 VIP1	115	1.1e-07	46	37768	3	14.1	341	2	1	1	1674.83	1673.82	1	1673.81	0.0086	287	302	0	14.89	14	26	0.7	K	VVAGEIPQGNGNSYNR	A
14	1	bZIP29	C-GS	TAIR9	AT1G43700	AtbZIP51 VIP1	115	1.1e-07	46	37768	3	14.1	341	3	1	1	2376.25	2375.25	1	2375.25	-0.0009	225	245	1	17.61	14	23	0.19	R	KVQTLQNEATTLSAQVTMLQR	G	Oxidation (M)	0.000000000000000001000.0
15	2	bZIP29	C-GS	TAIR9	AT4G38900	AtbZIP29	1420	3.3e-138	1204	61404	14	38.5	553	1	1	1	1640.88	1639.87	1	1639.87	0.0022	29	42	0	139.38		24	1.8e-13	K	NPISQLDLNPNFIR	S
15	2	bZIP29	C-GS	TAIR9	AT4G38900	AtbZIP29	1420	3.3e-138	1204	61404	14	38.5	553	2	1	1	1676.77	1675.76	1	1675.76	0.0029	83	98	0	89.01		24	1.7e-08	R	QPGSHNFNPGGANHSR	S
15	2	bZIP29	C-GS	TAIR9	AT4G38900	AtbZIP29	1420	3.3e-138	1204	61404	14	38.5	553	3	1	1	1697.89	1696.88	1	1696.89	-0.0062	476	490	1	52.5	21	25	9.8e-05	R	LRDALNEALNGEVQR	L
15	2	bZIP29	C-GS	TAIR9	AT4G38900	AtbZIP29	1420	3.3e-138	1204	61404	14	38.5	553	4	1	1	1725.86	1724.85	1	1724.85	0.0003	43	58	1	102.91		26	1.1e-09	R	SSAPQFSKPFSDSGKR	I
15	2	bZIP29	C-GS	TAIR9	AT4G38900	AtbZIP29	1420	3.3e-138	1204	61404	14	38.5	553	5	1	1	1958.94	1957.93	1	1957.93	0.0002	131	148	0	144.96	24	25	5.9e-14	R	DSGVFNSNHSLPPSPFTR	C
15	2	bZIP29	C-GS	TAIR9	AT4G38900	AtbZIP29	1420	3.3e-138	1204	61404	14	38.5	553	6	1	1	2004.97	2003.96	1	2003.96	-0.0001	330	348	0	39.65	22	25	0.002	K	LSFGDESLKPPPSPGSMSR	K	Oxidation (M)	0.0000000000000000100.0
15	2	bZIP29	C-GS	TAIR9	AT4G38900	AtbZIP29	1420	3.3e-138	1204	61404	14	38.5	553	7	1	1	2151.07	2150.06	1	2150.06	-0.0031	508	525	0	126.92		25	3.8e-12	K	MQSLNAEMFQQLNISQLR	Q
15	2	bZIP29	C-GS	TAIR9	AT4G38900	AtbZIP29	1420	3.3e-138	1204	61404	14	38.5	553	8	1	1	2167.06	2166.05	1	2166.06	-0.0016	508	525	0	80.95	23	25	1.4e-07	K	MQSLNAEMFQQLNISQLR	Q	Oxidation (M)	0.100000000000000000.0
15	2	bZIP29	C-GS	TAIR9	AT4G38900	AtbZIP29	1420	3.3e-138	1204	61404	14	38.5	553	9	1	1	2215.23	2214.22	1	2214.22	-0.0041	432	451	0	186.69		22	1.8e-18	K	VQTLQTEATTLSAQLTLLQR	D
15	2	bZIP29	C-GS	TAIR9	AT4G38900	AtbZIP29	1420	3.3e-138	1204	61404	14	38.5	553	10	1	1	2424.23	2423.22	1	2423.23	-0.0033	172	193	0	46.27	16	24	0.00034	R	SNSDIPSGFNSMPLIPPRPLER	S
15	2	bZIP29	C-GS	TAIR9	AT4G38900	AtbZIP29	1420	3.3e-138	1204	61404	14	38.5	553	11	1	1	2553.38	2552.37	1	2552.38	-0.0045	59	82	0	98.34		21	1.1e-09	R	IGVPPSHPNLIPPTSPFSQIPTTR	Q
15	2	bZIP29	C-GS	TAIR9	AT4G38900	AtbZIP29	1420	3.3e-138	1204	61404	14	38.5	553	12	1	1	2572.21	2571.21	1	2571.21	-0.0036	99	121	0	116.05		24	3.5e-11	R	SMSQPNSFFSFDSLPPLSPSPFR	D
15	2	bZIP29	C-GS	TAIR9	AT4G38900	AtbZIP29	1420	3.3e-138	1204	61404	14	38.5	553	13	1	1	2588.21	2587.2	1	2587.21	-0.0063	99	121	0	102.06	22	23	7.8e-10	R	SMSQPNSFFSFDSLPPLSPSPFR	D	Oxidation (M)	0.01000000000000000000000.0
15	2	bZIP29	C-GS	TAIR9	AT4G38900	AtbZIP29	1420	3.3e-138	1204	61404	14	38.5	553	14	1	1	3226.76	3225.76	1	3225.76	-0.0044	424	451	1	61.4		19	2.9e-06	R	YIVELEHKVQTLQTEATTLSAQLTLLQR	D
16	2	bZIP29	C-GS	TAIR9	AT5G38480	GRF3, GF14 PSI	355	1.1e-31	322	28702	5	27.5	255	1	1	1	1189.66	1188.66	1	1188.65	0.0017	218	227	0	51.55		26	0.00016	K	DSTLIMQLLR	D
16	2	bZIP29	C-GS	TAIR9	AT5G38480	GRF3, GF14 PSI	355	1.1e-31	322	28702	5	27.5	255	2	1	1	1205.65	1204.64	1	1204.65	-0.0035	218	227	0	21.34		27	0.19	K	DSTLIMQLLR	D	Oxidation (M)	0.0000010000.0
16	2	bZIP29	C-GS	TAIR9	AT5G38480	GRF3, GF14 PSI	355	1.1e-31	322	28702	5	27.5	255	3	1	1	1749.92	1748.91	1	1748.91	0.0025	156	172	0	72.02		26	1.3e-06	K	SASDIATAELAPTHPIR	L
16	2	bZIP29	C-GS	TAIR9	AT5G38480	GRF3, GF14 PSI	355	1.1e-31	322	28702	5	27.5	255	4	1	1	2331.2	2330.19	1	2330.19	-0.001	173	192	0	138.96		24	1.7e-13	R	LGLALNFSVFYYEILNSPDR	A
16	2	bZIP29	C-GS	TAIR9	AT5G38480	GRF3, GF14 PSI	355	1.1e-31	322	28702	5	27.5	255	5	1	1	2434.27	2433.26	1	2433.26	0.0018	98	120	0	59.77	17	24	1.3e-05	K	ICDGILNVLEAHLIPSASPAESK	V
17	2	bZIP29	C-GS	TAIR9	AT4G09000	GRF1, GF14 CHI	327	6.7e-29	291	30027	4	17.6	267	1	1	1	1189.66	1188.66	1	1188.65	0.0021	224	233	0	60.4		26	2e-05	K	DSTLIMQLLR	D
17	2	bZIP29	C-GS	TAIR9	AT4G09000	GRF1, GF14 CHI	327	6.7e-29	291	30027	4	17.6	267	2	1	1	1205.65	1204.64	1	1204.65	-0.0041	224	233	0	17.1		26	0.49	K	DSTLIMQLLR	D	Oxidation (M)	0.0000010000.0
17	2	bZIP29	C-GS	TAIR9	AT4G09000	GRF1, GF14 CHI	327	6.7e-29	291	30027	4	17.6	267	3	1	1	1803.93	1802.93	1	1802.93	-0.0001	162	178	0	73.6		26	8.7e-07	K	AAQDIANSELAPTHPIR	L
17	2	bZIP29	C-GS	TAIR9	AT4G09000	GRF1, GF14 CHI	327	6.7e-29	291	30027	4	17.6	267	4	1	1	2331.2	2330.2	1	2330.19	0.0007	179	198	0	157.16		24	2.5e-15	R	LGLALNFSVFYYEILNSPDR	A
18	2	bZIP29	C-GS	TAIR9	AT3G02520	GRF7, GF14 NU	323	1.7e-28	286	29920	4	17.7	265	1	1	0	1189.66	1188.66	1	1188.65	0.0021	219	228	0	60.4		26	2e-05	K	DSTLIMQLLR	D
18	2	bZIP29	C-GS	TAIR9	AT3G02520	GRF7, GF14 NU	323	1.7e-28	286	29920	4	17.7	265	2	1	0	1205.65	1204.64	1	1204.65	-0.0041	219	228	0	17.1		26	0.49	K	DSTLIMQLLR	D	Oxidation (M)	0.0000010000.0
18	2	bZIP29	C-GS	TAIR9	AT3G02520	GRF7, GF14 NU	323	1.7e-28	286	29920	4	17.7	265	3	1	1	1788.96	1787.95	1	1787.95	-0.0032	157	173	0	68.56	22	25	2.2e-06	K	SAQDIALADLAPTHPIR	L
18	2	bZIP29	C-GS	TAIR9	AT3G02520	GRF7, GF14 NU	323	1.7e-28	286	29920	4	17.7	265	4	1	0	2331.2	2330.2	1	2330.19	0.0007	174	193	0	157.16		24	2.5e-15	R	LGLALNFSVFYYEILNSPDR	A
19	2	bZIP29	C-GS	TAIR9	AT1G43700	AtbZIP51 VIP1	331	2.7e-29	255	37768	7	28.4	341	1	1	1	1298.71	1297.7	1	1297.7	0.0004	261	271	0	34.48		24	0.0054	R	LQALEQQAELR	D
19	2	bZIP29	C-GS	TAIR9	AT1G43700	AtbZIP51 VIP1	331	2.7e-29	255	37768	7	28.4	341	2	1	1	1528.77	1527.77	1	1527.76	0.0013	272	284	1	40.83	25	26	0.0017	R	DALNEALRDELNR	L
19	2	bZIP29	C-GS	TAIR9	AT1G43700	AtbZIP51 VIP1	331	2.7e-29	255	37768	7	28.4	341	3	1	1	1674.82	1673.81	1	1673.81	0.0016	287	302	0	30.01	20	26	0.021	K	VVAGEIPQGNGNSYNR	A
19	2	bZIP29	C-GS	TAIR9	AT1G43700	AtbZIP51 VIP1	331	2.7e-29	255	37768	7	28.4	341	4	1	1	2018.99	2017.98	1	2017.99	-0.0102	7	24	0	44.59		25	0.00064	R	GPNQTILSEIEHMPEAPR	Q
19	2	bZIP29	C-GS	TAIR9	AT1G43700	AtbZIP51 VIP1	331	2.7e-29	255	37768	7	28.4	341	5	1	1	2036.93	2035.93	1	2035.89	0.0354	113	130	0	79.5	22	24	1.5e-07	R	SFSVDSDFFDDLGVTEEK	F
19	2	bZIP29	C-GS	TAIR9	AT1G43700	AtbZIP51 VIP1	331	2.7e-29	255	37768	7	28.4	341	6	1	1	2360.26	2359.25	1	2359.25	-0.0019	225	245	1	25.39		23	0.031	R	KVQTLQNEATTLSAQVTMLQR	G
19	2	bZIP29	C-GS	TAIR9	AT1G43700	AtbZIP51 VIP1	331	2.7e-29	255	37768	7	28.4	341	7	1	1	2376.26	2375.25	1	2375.25	0.0015	225	245	1	5.89	16	23	2.8	R	KVQTLQNEATTLSAQVTMLQR	G	Oxidation (M)	0.000000000000000001000.0
20	2	bZIP29	C-GS	TAIR9	AT1G78300	GRF2, GF14 OMEGA	279	4.2e-24	248	29258	4	18.1	259	1	1	0	1189.66	1188.66	1	1188.65	0.0017	219	228	0	51.55		26	0.00016	K	DSTLIMQLLR	D
20	2	bZIP29	C-GS	TAIR9	AT1G78300	GRF2, GF14 OMEGA	279	4.2e-24	248	29258	4	18.1	259	2	1	0	1205.65	1204.64	1	1204.65	-0.0035	219	228	0	21.34		27	0.19	K	DSTLIMQLLR	D	Oxidation (M)	0.0000010000.0
20	2	bZIP29	C-GS	TAIR9	AT1G78300	GRF2, GF14 OMEGA	279	4.2e-24	248	29258	4	18.1	259	3	1	1	1803.94	1802.93	1	1802.93	0.0026	157	173	0	57.81		25	3.2e-05	K	SAQDIANAELAPTHPIR	L
20	2	bZIP29	C-GS	TAIR9	AT1G78300	GRF2, GF14 OMEGA	279	4.2e-24	248	29258	4	18.1	259	4	1	0	2331.2	2330.19	1	2330.19	-0.001	174	193	0	138.96		24	1.7e-13	R	LGLALNFSVFYYEILNSPDR	A
21	2	bZIP29	C-GS	TAIR9	AT2G42500/AT3G58500	protein phosphatase 2A-3/protein phosphatase 2A-4	177	6.7e-14	133	36437	3	14.7	313	1	1	1	1456.73	1455.72	1	1455.73	-0.0018	287	298	0	41.26	18	25	0.0015	R	NHTFIQFEPAPR	R
21	2	bZIP29	C-GS	TAIR9	AT2G42500/AT3G58500	protein phosphatase 2A-3/protein phosphatase 2A-4	177	6.7e-14	133	36437	3	14.7	313	2	1	1	1589.77	1588.76	1	1588.77	-0.0066	260	272	0	19.31		26	0.24	K	VVTIFSAPNYCYR	C
21	2	bZIP29	C-GS	TAIR9	AT2G42500/AT3G58500	protein phosphatase 2A-3/protein phosphatase 2A-4	177	6.7e-14	133	36437	3	14.7	313	3	1	1	2412.17	2411.17	1	2411.17	-0.0029	54	74	0	72.77	18	25	9.7e-07	K	SPVTICGDIHGQFHDLAELFR	I
22	2	bZIP29	C-GS	TAIR9	AT5G65430	GRF8, GF14 KAPPA	157	6.7e-12	129	28125	4	17.3	248	1	1	1	1189.66	1188.65	1	1188.65	0.0005	222	231	0	34.72		26	0.0081	K	DSTLIMQLLR	D
22	2	bZIP29	C-GS	TAIR9	AT5G65430	GRF8, GF14 KAPPA	157	6.7e-12	129	28125	4	17.3	248	2	1	1	1205.65	1204.65	1	1204.65	-0.0013	222	231	0	24.89		26	0.079	K	DSTLIMQLLR	D	Oxidation (M)	0.0000010000.0
22	2	bZIP29	C-GS	TAIR9	AT5G65430	GRF8, GF14 KAPPA	157	6.7e-12	129	28125	4	17.3	248	3	1	1	1744.93	1743.92	1	1743.93	-0.0024	160	176	0	59.85	17	25	1.7e-05	K	AAQDVAVADLAPTHPIR	L
22	2	bZIP29	C-GS	TAIR9	AT5G65430	GRF8, GF14 KAPPA	157	6.7e-12	129	28125	4	17.3	248	4	1	1	1778.94	1777.93	1	1777.92	0.0064	93	108	1	34.32	19	25	0.0065	R	SKVETELSSICSGILR	L
23	2	bZIP29	C-GS	TAIR9	AT2G40620	AtbZIP18	99.7	3.6e-06	74	40813	1	5.4	367	1	1	1	2235.19	2234.18	1	2234.19	-0.0099	180	199	0	74.27		24	4.8e-07	K	VQTLQTEATTLSAQLSLFQR	D
24	2	bZIP29	C-GS	TAIR9	AT2G42590	GRF9, GF14 MU	97.4	6.1e-06	73	29616	4	11.4	263	1	1	0	1189.66	1188.66	1	1188.65	0.0017	219	228	0	51.55		26	0.00016	K	DSTLIMQLLR	D
24	2	bZIP29	C-GS	TAIR9	AT2G42590	GRF9, GF14 MU	97.4	6.1e-06	73	29616	4	11.4	263	2	1	0	1205.65	1204.64	1	1204.65	-0.0035	219	228	0	21.34		27	0.19	K	DSTLIMQLLR	D	Oxidation (M)	0.0000010000.0
24	2	bZIP29	C-GS	TAIR9	AT2G42590	GRF9, GF14 MU	97.4	6.1e-06	73	29616	4	11.4	263	3	1	1	2347.19	2346.18	1	2346.17	0.0099	174	193	0	21.31	18	25	0.13	R	LGLALNFSVFYYEIMNAPER	A
24	2	bZIP29	C-GS	TAIR9	AT2G42590	GRF9, GF14 MU	97.4	6.1e-06	73	29616	4	11.4	263	4	1	1	2363.18	2362.17	1	2362.17	0.0032	174	193	0	9.95	22	25	2	R	LGLALNFSVFYYEIMNAPER	A	Oxidation (M)	0.00000000000000100000.0
25	3	bZIP29	N-GS	TAIR9	AT4G38900	AtbZIP29	1240	3.3e-120	1074	61404	12	34.4	553	1	1	1	1640.87	1639.87	1	1639.87	-0.0006	29	42	0	130.79		25	1.4e-12	K	NPISQLDLNPNFIR	S
25	3	bZIP29	N-GS	TAIR9	AT4G38900	AtbZIP29	1240	3.3e-120	1074	61404	12	34.4	553	2	1	1	1676.76	1675.75	1	1675.76	-0.0047	83	98	0	104.3	20	23	4.4e-10	R	QPGSHNFNPGGANHSR	S
25	3	bZIP29	N-GS	TAIR9	AT4G38900	AtbZIP29	1240	3.3e-120	1074	61404	12	34.4	553	3	1	1	1725.89	1724.89	1	1724.85	0.037	43	58	1	73.59	23	25	8.6e-07	R	SSAPQFSKPFSDSGKR	I
25	3	bZIP29	N-GS	TAIR9	AT4G38900	AtbZIP29	1240	3.3e-120	1074	61404	12	34.4	553	4	1	1	1958.93	1957.93	1	1957.93	-0.0018	131	148	0	133.36	22	25	8.6e-13	R	DSGVFNSNHSLPPSPFTR	C
25	3	bZIP29	N-GS	TAIR9	AT4G38900	AtbZIP29	1240	3.3e-120	1074	61404	12	34.4	553	5	1	1	2004.96	2003.96	1	2003.96	-0.0067	330	348	0	30.82	18	25	0.015	K	LSFGDESLKPPPSPGSMSR	K	Oxidation (M)	0.0000000000000000100.0
25	3	bZIP29	N-GS	TAIR9	AT4G38900	AtbZIP29	1240	3.3e-120	1074	61404	12	34.4	553	6	1	1	2151.06	2150.06	1	2150.06	-0.0043	508	525	0	135.09		25	5.8e-13	K	MQSLNAEMFQQLNISQLR	Q
25	3	bZIP29	N-GS	TAIR9	AT4G38900	AtbZIP29	1240	3.3e-120	1074	61404	12	34.4	553	7	1	1	2167.06	2166.05	1	2166.06	-0.0011	508	525	0	77.23		25	3.3e-07	K	MQSLNAEMFQQLNISQLR	Q	Oxidation (M)	0.100000000000000000.0
25	3	bZIP29	N-GS	TAIR9	AT4G38900	AtbZIP29	1240	3.3e-120	1074	61404	12	34.4	553	8	1	1	2215.22	2214.21	1	2214.22	-0.0078	432	451	0	180.89		22	7.3e-18	K	VQTLQTEATTLSAQLTLLQR	D
25	3	bZIP29	N-GS	TAIR9	AT4G38900	AtbZIP29	1240	3.3e-120	1074	61404	12	34.4	553	9	1	1	2424.23	2423.22	1	2423.23	-0.0035	172	193	0	85.64		24	3.9e-08	R	SNSDIPSGFNSMPLIPPRPLER	S
25	3	bZIP29	N-GS	TAIR9	AT4G38900	AtbZIP29	1240	3.3e-120	1074	61404	12	34.4	553	10	1	1	2553.38	2552.37	1	2552.38	-0.0018	59	82	0	103.66		21	3e-10	R	IGVPPSHPNLIPPTSPFSQIPTTR	Q
25	3	bZIP29	N-GS	TAIR9	AT4G38900	AtbZIP29	1240	3.3e-120	1074	61404	12	34.4	553	11	1	1	2572.22	2571.22	1	2571.21	0.0057	99	121	0	70.61	18	24	1.2e-06	R	SMSQPNSFFSFDSLPPLSPSPFR	D
25	3	bZIP29	N-GS	TAIR9	AT4G38900	AtbZIP29	1240	3.3e-120	1074	61404	12	34.4	553	12	1	1	2588.21	2587.2	1	2587.21	-0.0012	99	121	0	95.95		24	3.4e-09	R	SMSQPNSFFSFDSLPPLSPSPFR	D	Oxidation (M)	0.01000000000000000000000.0
26	3	bZIP29	N-GS	TAIR9	AT1G22300	GRF10, GF14 EPSILON	414	1.3e-37	366	29011	5	20.1	254	1	1	1	1189.66	1188.65	1	1188.65	-0.0007	217	226	0	76.62		27	5.5e-07	K	DSTLIMQLLR	D
26	3	bZIP29	N-GS	TAIR9	AT1G22300	GRF10, GF14 EPSILON	414	1.3e-37	366	29011	5	20.1	254	2	1	1	1205.65	1204.65	1	1204.65	-0.0025	217	226	0	35.26		27	0.0076	K	DSTLIMQLLR	D	Oxidation (M)	0.0000010000.0
26	3	bZIP29	N-GS	TAIR9	AT1G22300	GRF10, GF14 EPSILON	414	1.3e-37	366	29011	5	20.1	254	3	1	1	1229.58	1228.57	1	1228.57	-0.0012	132	142	0	84.18		24	5.2e-08	R	YLAEFSSGAER	K
26	3	bZIP29	N-GS	TAIR9	AT1G22300	GRF10, GF14 EPSILON	414	1.3e-37	366	29011	5	20.1	254	4	1	1	1500.79	1499.78	1	1499.78	-0.0019	31	43	0	75.71		26	5.7e-07	K	VAQLDVELTVEER	N
26	3	bZIP29	N-GS	TAIR9	AT1G22300	GRF10, GF14 EPSILON	414	1.3e-37	366	29011	5	20.1	254	5	1	1	1938.99	1937.98	1	1937.99	-0.0037	108	124	0	129.04		25	2.4e-12	K	HLIPSSNAVESTVFFYK	M
27	3	bZIP29	N-GS	TAIR9	AT4G09000	GRF1, GF14 CHI	385	1.1e-34	311	30027	5	24	267	1	1	1	1189.66	1188.65	1	1188.65	0.0001	224	233	0	66.54		26	5.3e-06	K	DSTLIMQLLR	D
27	3	bZIP29	N-GS	TAIR9	AT4G09000	GRF1, GF14 CHI	385	1.1e-34	311	30027	5	24	267	2	1	1	1205.65	1204.65	1	1204.65	-0.0026	224	233	0	33.58		27	0.011	K	DSTLIMQLLR	D	Oxidation (M)	0.0000010000.0
27	3	bZIP29	N-GS	TAIR9	AT4G09000	GRF1, GF14 CHI	385	1.1e-34	311	30027	5	24	267	3	1	1	1803.93	1802.93	1	1802.93	-0.0017	162	178	0	105.81		25	5.1e-10	K	AAQDIANSELAPTHPIR	L
27	3	bZIP29	N-GS	TAIR9	AT4G09000	GRF1, GF14 CHI	385	1.1e-34	311	30027	5	24	267	4	1	1	2131.97	2130.96	1	2130.96	0.0011	19	35	1	32.11		23	0.0065	K	LAEQAERYEEMVEFMEK	V
27	3	bZIP29	N-GS	TAIR9	AT4G09000	GRF1, GF14 CHI	385	1.1e-34	311	30027	5	24	267	5	1	1	2331.19	2330.19	1	2330.19	-0.0071	179	198	0	106.98		24	2.9e-10	R	LGLALNFSVFYYEILNSPDR	A
28	3	bZIP29	N-GS	TAIR9	AT3G02520	GRF7, GF14 NU	342	2.1e-30	288	29920	4	17.7	265	1	1	0	1189.66	1188.65	1	1188.65	-0.0017	219	228	0	77.28		27	4.7e-07	K	DSTLIMQLLR	D
28	3	bZIP29	N-GS	TAIR9	AT3G02520	GRF7, GF14 NU	342	2.1e-30	288	29920	4	17.7	265	2	1	0	1205.65	1204.65	1	1204.65	-0.003	219	228	0	42.88		27	0.0013	K	DSTLIMQLLR	D	Oxidation (M)	0.0000010000.0
28	3	bZIP29	N-GS	TAIR9	AT3G02520	GRF7, GF14 NU	342	2.1e-30	288	29920	4	17.7	265	3	1	1	1788.96	1787.95	1	1787.95	-0.0046	157	173	0	85.96		25	4e-08	K	SAQDIALADLAPTHPIR	L
28	3	bZIP29	N-GS	TAIR9	AT3G02520	GRF7, GF14 NU	342	2.1e-30	288	29920	4	17.7	265	4	1	0	2331.2	2330.19	1	2330.19	-0.0066	174	193	0	124.29		24	5.4e-12	R	LGLALNFSVFYYEILNSPDR	A
29	3	bZIP29	N-GS	TAIR9	AT5G38480	GRF3, GF14 PSI	315	1.1e-27	270	28702	4	18.4	255	1	1	0	1189.66	1188.65	1	1188.65	-0.0007	218	227	0	76.62		27	5.5e-07	K	DSTLIMQLLR	D
29	3	bZIP29	N-GS	TAIR9	AT5G38480	GRF3, GF14 PSI	315	1.1e-27	270	28702	4	18.4	255	2	1	0	1205.65	1204.65	1	1204.65	-0.0025	218	227	0	35.26		27	0.0076	K	DSTLIMQLLR	D	Oxidation (M)	0.0000010000.0
29	3	bZIP29	N-GS	TAIR9	AT5G38480	GRF3, GF14 PSI	315	1.1e-27	270	28702	4	18.4	255	3	1	1	1749.91	1748.9	1	1748.91	-0.0058	156	172	0	104.85		26	6.9e-10	K	SASDIATAELAPTHPIR	L
29	3	bZIP29	N-GS	TAIR9	AT5G38480	GRF3, GF14 PSI	315	1.1e-27	270	28702	4	18.4	255	4	1	1	2331.19	2330.18	1	2330.19	-0.0105	173	192	0	88.83		24	2e-08	R	LGLALNFSVFYYEILNSPDR	A
30	3	bZIP29	N-GS	TAIR9	AT5G65430	GRF8, GF14 KAPPA	305	1.1e-26	260	28125	4	17.3	248	1	1	1	1189.66	1188.65	1	1188.65	0.0013	222	231	0	81.26		26	1.7e-07	K	DSTLIMQLLR	D
30	3	bZIP29	N-GS	TAIR9	AT5G65430	GRF8, GF14 KAPPA	305	1.1e-26	260	28125	4	17.3	248	2	1	1	1205.65	1204.65	1	1204.65	-0.0022	222	231	0	45.92		26	0.00064	K	DSTLIMQLLR	D	Oxidation (M)	0.0000010000.0
30	3	bZIP29	N-GS	TAIR9	AT5G65430	GRF8, GF14 KAPPA	305	1.1e-26	260	28125	4	17.3	248	3	1	1	1744.93	1743.92	1	1743.93	-0.006	160	176	0	86.11		25	4.3e-08	K	AAQDVAVADLAPTHPIR	L
30	3	bZIP29	N-GS	TAIR9	AT5G65430	GRF8, GF14 KAPPA	305	1.1e-26	260	28125	4	17.3	248	4	1	1	1778.93	1777.92	1	1777.92	-0.0013	93	108	1	93.07		25	9.2e-09	R	SKVETELSSICSGILR	L
31	3	bZIP29	N-GS	TAIR9	AT1G06070	AtbZIP69	259	4.2e-22	240	47102	4	13.5	423	1	1	1	1470.77	1469.76	1	1469.76	-0.0049	6	21	0	74.48	23	25	6.8e-07	K	SPAPPPSGGLPPPSGR	Y
31	3	bZIP29	N-GS	TAIR9	AT1G06070	AtbZIP69	259	4.2e-22	240	47102	4	13.5	423	2	1	1	2020.93	2019.92	1	2019.91	0.0081	36	55	0	81.78		24	8.9e-08	K	AESSFPPLTPSGSNSSDANR	F
31	3	bZIP29	N-GS	TAIR9	AT1G06070	AtbZIP69	259	4.2e-22	240	47102	4	13.5	423	3	1	1	2201.21	2200.2	1	2200.21	-0.0068	242	261	0	19.03	19	22	0.12	K	VQTLQTEATSLSAQLTLLQR	D
31	3	bZIP29	N-GS	TAIR9	AT1G06070	AtbZIP69	259	4.2e-22	240	47102	4	13.5	423	4	1	1	2329.3	2328.29	1	2328.3	-0.0067	241	261	1	64.46		19	1.6e-06	R	KVQTLQTEATSLSAQLTLLQR	D
32	3	bZIP29	N-GS	TAIR9	AT2G42590	GRF9, GF14 MU	198	5.3e-16	147	29616	4	14.4	263	1	1	1	930.547	929.539	1	929.545	-0.0054	166	173	0	58.46		27	3.8e-05	K	LPPTHPIR	L
32	3	bZIP29	N-GS	TAIR9	AT2G42590	GRF9, GF14 MU	198	5.3e-16	147	29616	4	14.4	263	2	1	0	1189.66	1188.65	1	1188.65	-0.0017	219	228	0	77.28		27	4.7e-07	K	DSTLIMQLLR	D
32	3	bZIP29	N-GS	TAIR9	AT2G42590	GRF9, GF14 MU	198	5.3e-16	147	29616	4	14.4	263	3	1	0	1205.65	1204.65	1	1204.65	-0.003	219	228	0	42.88		27	0.0013	K	DSTLIMQLLR	D	Oxidation (M)	0.0000010000.0
32	3	bZIP29	N-GS	TAIR9	AT2G42590	GRF9, GF14 MU	198	5.3e-16	147	29616	4	14.4	263	4	1	1	2363.16	2362.16	1	2362.17	-0.0097	174	193	0	11.06	22	26	1.6	R	LGLALNFSVFYYEIMNAPER	A	Oxidation (M)	0.00000000000000100000.0
33	3	bZIP29	N-GS	TAIR9	AT5G10450	GRF6, GF14 LAMBDA	135	1.1e-09	110	28072	3	10.9	248	1	1	0	1189.66	1188.65	1	1188.65	0.0013	222	231	0	81.26		26	1.7e-07	K	DSTLIMQLLR	D
33	3	bZIP29	N-GS	TAIR9	AT5G10450	GRF6, GF14 LAMBDA	135	1.1e-09	110	28072	3	10.9	248	2	1	0	1205.65	1204.65	1	1204.65	-0.0022	222	231	0	45.92		26	0.00064	K	DSTLIMQLLR	D	Oxidation (M)	0.0000010000.0
33	3	bZIP29	N-GS	TAIR9	AT5G10450	GRF6, GF14 LAMBDA	135	1.1e-09	110	28072	3	10.9	248	3	1	1	1764.87	1763.86	1	1763.86	-0.0018	160	176	0	28.41		26	0.031	K	AAQDIAAADMAPTHPIR	L	Oxidation (M)	0.00000000010000000.0
34	3	bZIP29	N-GS	TAIR9	AT1G43700	AtbZIP51 VIP1	140	3.3e-10	93	37768	2	7	341	1	1	1	1298.7	1297.7	1	1297.7	-0.0038	261	271	0	60.35		25	1.5e-05	R	LQALEQQAELR	D
34	3	bZIP29	N-GS	TAIR9	AT1G43700	AtbZIP51 VIP1	140	3.3e-10	93	37768	2	7	341	2	1	1	1528.77	1527.76	1	1527.76	-0.001	272	284	1	32.18		26	0.012	R	DALNEALRDELNR	L
35	3	bZIP29	N-GS	TAIR9	AT2G21230	AtbZIP30	88.1	5.2e-05	77	56462	2	7.3	519	1	1	1	1297.74	1296.73	1	1296.74	-0.0066	30	40	0	58.42		23	1.5e-05	K	HNLHLNPALIR	S
35	3	bZIP29	N-GS	TAIR9	AT2G21230	AtbZIP30	88.1	5.2e-05	77	56462	2	7.3	519	2	1	1	2876.55	2875.54	1	2875.54	0.0003	47	73	0	18.86		20	0.075	R	HPFTGAPPPPIPPISPYSQIPATLQPR	H
36	3	bZIP29	N-GS	TAIR9	AT5G28850/AT5G28900	Calcium-binding EF-hand family protein	107	6.7e-07	76	62394	3	5	536	1	1	1	988.525	987.518	1	987.518	0.0004	269	275	0	24.16		28	0.13	R	IFYYINR	S
36	3	bZIP29	N-GS	TAIR9	AT5G28850/AT5G28900	Calcium-binding EF-hand family protein	107	6.7e-07	76	62394	3	5	536	2	1	1	1094.53	1093.53	1	1093.53	-0.005	342	350	0	20.63	24	27	0.23	R	YGNHALTYR	I
36	3	bZIP29	N-GS	TAIR9	AT5G28850/AT5G28900	Calcium-binding EF-hand family protein	107	6.7e-07	76	62394	3	5	536	3	1	1	1301.69	1300.68	1	1300.68	-0.0024	174	184	0	31.01	24	26	0.02	K	LPSFFSTSLFR	K
37	3	bZIP29	N-GS	TAIR9	AT2G40620	AtbZIP18	71.7	0.0023	57	40813	2	9.8	367	1	1	1	1663.87	1662.87	1	1662.84	0.0238	200	214	1	9.43	21	25	2.3	R	DTTGLSSENTELKLR	L
37	3	bZIP29	N-GS	TAIR9	AT2G40620	AtbZIP18	71.7	0.0023	57	40813	2	9.8	367	2	1	1	2363.28	2362.28	1	2362.29	-0.008	179	199	1	47.5	20	21	0.00011	R	KVQTLQTEATTLSAQLSLFQR	D
38	3	bZIP29	N-GS	TAIR9	AT5G44090	Calcium-binding EF-hand family protein	58.1	0.052	39	62912	2	4.3	538	1	1	1	988.523	987.516	1	987.518	-0.0018	272	278	0	32.27	26	28	0.02	R	IFYYINR	S
38	3	bZIP29	N-GS	TAIR9	AT5G44090	Calcium-binding EF-hand family protein	58.1	0.052	39	62912	2	4.3	538	2	2	0	1927.05	1926.05	1	1926.03	0.0203	126	141	0	6.66	22	23	2.3	R	QLIPQFYFQHGRPPAK	E
39	4	bZIP29	N-GS	TAIR9	AT4G38900	AtbZIP29	1300	3.3e-126	1128	61404	15	35.8	553	1	1	1	1569.75	1568.75	1	1568.75	-0.0004	43	57	0	15.07	21	25	0.56	R	SSAPQFSKPFSDSGK	R
39	4	bZIP29	N-GS	TAIR9	AT4G38900	AtbZIP29	1300	3.3e-126	1128	61404	15	35.8	553	2	1	1	1640.88	1639.87	1	1639.87	-0.0005	29	42	0	130.82		25	1.4e-12	K	NPISQLDLNPNFIR	S
39	4	bZIP29	N-GS	TAIR9	AT4G38900	AtbZIP29	1300	3.3e-126	1128	61404	15	35.8	553	3	1	1	1676.76	1675.76	1	1675.76	-0.0003	83	98	0	110.76		23	1e-10	R	QPGSHNFNPGGANHSR	S
39	4	bZIP29	N-GS	TAIR9	AT4G38900	AtbZIP29	1300	3.3e-126	1128	61404	15	35.8	553	4	1	1	1725.89	1724.89	1	1724.85	0.0374	43	58	1	65.53		25	5.5e-06	R	SSAPQFSKPFSDSGKR	I
39	4	bZIP29	N-GS	TAIR9	AT4G38900	AtbZIP29	1300	3.3e-126	1128	61404	15	35.8	553	5	1	1	1958.93	1957.93	1	1957.93	-0.0019	131	148	0	113.71		25	7.8e-11	R	DSGVFNSNHSLPPSPFTR	C
39	4	bZIP29	N-GS	TAIR9	AT4G38900	AtbZIP29	1300	3.3e-126	1128	61404	15	35.8	553	6	1	1	2004.96	2003.96	1	2003.96	-0.0058	330	348	0	37.04		25	0.0037	K	LSFGDESLKPPPSPGSMSR	K	Oxidation (M)	0.0000000000000000100.0
39	4	bZIP29	N-GS	TAIR9	AT4G38900	AtbZIP29	1300	3.3e-126	1128	61404	15	35.8	553	7	1	1	2151.07	2150.06	1	2150.06	-0.0011	508	525	0	107.87		25	3e-10	K	MQSLNAEMFQQLNISQLR	Q
39	4	bZIP29	N-GS	TAIR9	AT4G38900	AtbZIP29	1300	3.3e-126	1128	61404	15	35.8	553	8	1	1	2167.05	2166.05	1	2166.06	-0.0092	508	525	0	47.84		25	0.00028	K	MQSLNAEMFQQLNISQLR	Q	Oxidation (M)	0.100000000000000000.0
39	4	bZIP29	N-GS	TAIR9	AT4G38900	AtbZIP29	1300	3.3e-126	1128	61404	15	35.8	553	9	1	1	2215.22	2214.22	1	2214.22	-0.0053	432	451	0	149.1		22	1.1e-14	K	VQTLQTEATTLSAQLTLLQR	D
39	4	bZIP29	N-GS	TAIR9	AT4G38900	AtbZIP29	1300	3.3e-126	1128	61404	15	35.8	553	10	1	1	2424.24	2423.23	1	2423.23	0.0023	172	193	0	62.48	18	24	8.1e-06	R	SNSDIPSGFNSMPLIPPRPLER	S
39	4	bZIP29	N-GS	TAIR9	AT4G38900	AtbZIP29	1300	3.3e-126	1128	61404	15	35.8	553	11	1	1	2440.23	2439.22	1	2439.22	-0.0004	172	193	0	13.14		24	0.66	R	SNSDIPSGFNSMPLIPPRPLER	S	Oxidation (M)	0.0000000000010000000000.0
39	4	bZIP29	N-GS	TAIR9	AT4G38900	AtbZIP29	1300	3.3e-126	1128	61404	15	35.8	553	12	1	1	2553.38	2552.37	1	2552.38	-0.0035	59	82	0	115.64		21	2e-11	R	IGVPPSHPNLIPPTSPFSQIPTTR	Q
39	4	bZIP29	N-GS	TAIR9	AT4G38900	AtbZIP29	1300	3.3e-126	1128	61404	15	35.8	553	13	1	1	2572.22	2571.21	1	2571.21	0.0011	99	121	0	65.47		24	4e-06	R	SMSQPNSFFSFDSLPPLSPSPFR	D
39	4	bZIP29	N-GS	TAIR9	AT4G38900	AtbZIP29	1300	3.3e-126	1128	61404	15	35.8	553	14	1	1	2588.21	2587.2	1	2587.21	-0.0017	99	121	0	87.78	19	24	2.2e-08	R	SMSQPNSFFSFDSLPPLSPSPFR	D	Oxidation (M)	0.01000000000000000000000.0
39	4	bZIP29	N-GS	TAIR9	AT4G38900	AtbZIP29	1300	3.3e-126	1128	61404	15	35.8	553	15	1	1	3226.77	3225.77	1	3225.76	0.0048	424	451	1	132.36		18	2.2e-13	R	YIVELEHKVQTLQTEATTLSAQLTLLQR	D
40	4	bZIP29	N-GS	TAIR9	AT5G38480	GRF3, GF14 PSI	406	8.4e-37	353	28702	4	18.4	255	1	1	1	1189.66	1188.65	1	1188.65	-0.0003	218	227	0	84.59		27	8.8e-08	K	DSTLIMQLLR	D
40	4	bZIP29	N-GS	TAIR9	AT5G38480	GRF3, GF14 PSI	406	8.4e-37	353	28702	4	18.4	255	2	1	1	1205.65	1204.65	1	1204.65	-0.0016	218	227	0	41.21		26	0.0019	K	DSTLIMQLLR	D	Oxidation (M)	0.0000010000.0
40	4	bZIP29	N-GS	TAIR9	AT5G38480	GRF3, GF14 PSI	406	8.4e-37	353	28702	4	18.4	255	3	1	1	1749.91	1748.91	1	1748.91	-0.0004	156	172	0	125.73		26	5.5e-12	K	SASDIATAELAPTHPIR	L
40	4	bZIP29	N-GS	TAIR9	AT5G38480	GRF3, GF14 PSI	406	8.4e-37	353	28702	4	18.4	255	4	1	1	2331.2	2330.19	1	2330.19	-0.0059	173	192	0	142.62		24	8e-14	R	LGLALNFSVFYYEILNSPDR	A
41	4	bZIP29	N-GS	TAIR9	AT1G78300	GRF2, GF14 OMEGA	373	1.7e-33	330	29258	4	18.1	259	1	1	0	1189.66	1188.65	1	1188.65	-0.0003	219	228	0	84.59		27	8.8e-08	K	DSTLIMQLLR	D
41	4	bZIP29	N-GS	TAIR9	AT1G78300	GRF2, GF14 OMEGA	373	1.7e-33	330	29258	4	18.1	259	2	1	0	1205.65	1204.65	1	1204.65	-0.0016	219	228	0	41.21		26	0.0019	K	DSTLIMQLLR	D	Oxidation (M)	0.0000010000.0
41	4	bZIP29	N-GS	TAIR9	AT1G78300	GRF2, GF14 OMEGA	373	1.7e-33	330	29258	4	18.1	259	3	1	1	1803.93	1802.92	1	1802.93	-0.0032	157	173	0	102.33		26	1.2e-09	K	SAQDIANAELAPTHPIR	L
41	4	bZIP29	N-GS	TAIR9	AT1G78300	GRF2, GF14 OMEGA	373	1.7e-33	330	29258	4	18.1	259	4	1	0	2331.2	2330.19	1	2330.19	-0.0059	174	193	0	142.62		24	8e-14	R	LGLALNFSVFYYEILNSPDR	A
42	4	bZIP29	N-GS	TAIR9	AT5G65430	GRF8, GF14 KAPPA	345	1.1e-30	302	28125	4	17.3	248	1	1	1	1189.66	1188.65	1	1188.65	-0.0012	222	231	0	88.58		27	3.5e-08	K	DSTLIMQLLR	D
42	4	bZIP29	N-GS	TAIR9	AT5G65430	GRF8, GF14 KAPPA	345	1.1e-30	302	28125	4	17.3	248	2	1	1	1205.65	1204.64	1	1204.65	-0.0052	222	231	0	41.6		26	0.0017	K	DSTLIMQLLR	D	Oxidation (M)	0.0000010000.0
42	4	bZIP29	N-GS	TAIR9	AT5G65430	GRF8, GF14 KAPPA	345	1.1e-30	302	28125	4	17.3	248	3	1	1	1744.93	1743.92	1	1743.93	-0.0033	160	176	0	104.22		25	6.3e-10	K	AAQDVAVADLAPTHPIR	L
42	4	bZIP29	N-GS	TAIR9	AT5G65430	GRF8, GF14 KAPPA	345	1.1e-30	302	28125	4	17.3	248	4	1	1	1778.93	1777.92	1	1777.92	-0.003	93	108	1	109.65		25	2.1e-10	R	SKVETELSSICSGILR	L
43	4	bZIP29	N-GS	TAIR9	AT4G09000	GRF1, GF14 CHI	352	2.1e-31	256	30027	4	17.6	267	1	1	1	1189.66	1188.65	1	1188.65	-0.0034	224	233	0	85.74		27	6.8e-08	K	DSTLIMQLLR	D
43	4	bZIP29	N-GS	TAIR9	AT4G09000	GRF1, GF14 CHI	352	2.1e-31	256	30027	4	17.6	267	2	1	1	1205.65	1204.65	1	1204.65	-0.0025	224	233	0	45.6		27	0.0007	K	DSTLIMQLLR	D	Oxidation (M)	0.0000010000.0
43	4	bZIP29	N-GS	TAIR9	AT4G09000	GRF1, GF14 CHI	352	2.1e-31	256	30027	4	17.6	267	3	1	1	1803.93	1802.93	1	1802.93	-0.0007	162	178	0	133.98		26	8e-13	K	AAQDIANSELAPTHPIR	L
43	4	bZIP29	N-GS	TAIR9	AT4G09000	GRF1, GF14 CHI	352	2.1e-31	256	30027	4	17.6	267	4	1	1	2331.19	2330.19	1	2330.19	-0.0081	179	198	0	36.4		24	0.0033	R	LGLALNFSVFYYEILNSPDR	A
44	4	bZIP29	N-GS	TAIR9	AT1G22300	GRF10, GF14 EPSILON	284	1.3e-24	243	29011	4	13.4	254	1	1	0	1189.66	1188.65	1	1188.65	-0.0003	217	226	0	84.59		27	8.8e-08	K	DSTLIMQLLR	D
44	4	bZIP29	N-GS	TAIR9	AT1G22300	GRF10, GF14 EPSILON	284	1.3e-24	243	29011	4	13.4	254	2	1	0	1205.65	1204.65	1	1204.65	-0.0016	217	226	0	41.21		26	0.0019	K	DSTLIMQLLR	D	Oxidation (M)	0.0000010000.0
44	4	bZIP29	N-GS	TAIR9	AT1G22300	GRF10, GF14 EPSILON	284	1.3e-24	243	29011	4	13.4	254	3	1	1	1229.58	1228.57	1	1228.57	0.002	132	142	0	80.07		24	1.5e-07	R	YLAEFSSGAER	K
44	4	bZIP29	N-GS	TAIR9	AT1G22300	GRF10, GF14 EPSILON	284	1.3e-24	243	29011	4	13.4	254	4	1	1	1500.79	1499.78	1	1499.78	0.0016	31	43	0	78.3		26	3.2e-07	K	VAQLDVELTVEER	N
45	4	bZIP29	N-GS	TAIR9	AT3G02520	GRF7, GF14 NU	298	5.3e-26	234	29920	4	17.7	265	1	1	0	1189.66	1188.65	1	1188.65	-0.0034	219	228	0	85.74		27	6.8e-08	K	DSTLIMQLLR	D
45	4	bZIP29	N-GS	TAIR9	AT3G02520	GRF7, GF14 NU	298	5.3e-26	234	29920	4	17.7	265	2	1	0	1205.65	1204.65	1	1204.65	-0.0025	219	228	0	45.6		27	0.0007	K	DSTLIMQLLR	D	Oxidation (M)	0.0000010000.0
45	4	bZIP29	N-GS	TAIR9	AT3G02520	GRF7, GF14 NU	298	5.3e-26	234	29920	4	17.7	265	3	1	1	1788.96	1787.95	1	1787.95	0.0004	157	173	0	111.77		25	1.1e-10	K	SAQDIALADLAPTHPIR	L
45	4	bZIP29	N-GS	TAIR9	AT3G02520	GRF7, GF14 NU	298	5.3e-26	234	29920	4	17.7	265	4	1	0	2331.19	2330.19	1	2330.19	-0.0081	174	193	0	36.4		24	0.0033	R	LGLALNFSVFYYEILNSPDR	A
46	4	bZIP29	N-GS	TAIR9	AT1G35160	GRF4, GF14 PHI	238	5.3e-20	187	30289	4	17.6	267	1	1	0	1189.66	1188.65	1	1188.65	0.0001	225	234	0	68.77		26	3.2e-06	K	DSTLIMQLLR	D
46	4	bZIP29	N-GS	TAIR9	AT1G35160	GRF4, GF14 PHI	238	5.3e-20	187	30289	4	17.6	267	2	1	0	1205.65	1204.64	1	1204.65	-0.0035	225	234	0	40.37		27	0.0023	K	DSTLIMQLLR	D	Oxidation (M)	0.0000010000.0
46	4	bZIP29	N-GS	TAIR9	AT1G35160	GRF4, GF14 PHI	238	5.3e-20	187	30289	4	17.6	267	3	1	1	1787.94	1786.94	1	1786.93	0.0031	163	179	0	66.61	24	26	4.5e-06	K	AAQDIANAELAPTHPIR	L
46	4	bZIP29	N-GS	TAIR9	AT1G35160	GRF4, GF14 PHI	238	5.3e-20	187	30289	4	17.6	267	4	1	0	2331.2	2330.19	1	2330.19	-0.0046	180	199	0	51.35		24	0.00011	R	LGLALNFSVFYYEILNSPDR	A
47	4	bZIP29	N-GS	TAIR9	AT5G10450	GRF6, GF14 LAMBDA	196	8.4e-16	145	28072	3	10.9	248	1	1	0	1189.66	1188.65	1	1188.65	-0.0012	222	231	0	88.58		27	3.5e-08	K	DSTLIMQLLR	D
47	4	bZIP29	N-GS	TAIR9	AT5G10450	GRF6, GF14 LAMBDA	196	8.4e-16	145	28072	3	10.9	248	2	1	0	1205.65	1204.64	1	1204.65	-0.0052	222	231	0	41.6		26	0.0017	K	DSTLIMQLLR	D	Oxidation (M)	0.0000010000.0
47	4	bZIP29	N-GS	TAIR9	AT5G10450	GRF6, GF14 LAMBDA	196	8.4e-16	145	28072	3	10.9	248	3	1	1	1764.87	1763.86	1	1763.86	-0.0042	160	176	0	56.27	24	26	5.1e-05	K	AAQDIAAADMAPTHPIR	L	Oxidation (M)	0.00000000010000000.0
48	4	bZIP29	N-GS	TAIR9	AT1G43700	AtbZIP51 VIP1	169	4.2e-13	118	37768	2	7	341	1	1	1	1298.7	1297.7	1	1297.7	-0.0021	261	271	0	65.67		25	4.6e-06	R	LQALEQQAELR	D
48	4	bZIP29	N-GS	TAIR9	AT1G43700	AtbZIP51 VIP1	169	4.2e-13	118	37768	2	7	341	2	1	1	1528.77	1527.76	1	1527.76	-0.0048	272	284	1	52.37		26	0.00012	R	DALNEALRDELNR	L
49	4	bZIP29	N-GS	TAIR9	AT5G44090	Calcium-binding EF-hand family protein	127	6.7e-09	100	62912	3	6.3	538	1	1	1	988.528	987.521	1	987.518	0.0032	272	278	0	36.42		28	0.0077	R	IFYYINR	S
49	4	bZIP29	N-GS	TAIR9	AT5G44090	Calcium-binding EF-hand family protein	127	6.7e-09	100	62912	3	6.3	538	2	1	1	1265.72	1264.71	1	1264.72	-0.0069	177	187	0	56.21		23	2.9e-05	K	LPSFLSSVLFR	K
49	4	bZIP29	N-GS	TAIR9	AT5G44090	Calcium-binding EF-hand family protein	127	6.7e-09	100	62912	3	6.3	538	3	3	1	1927.04	1926.03	1	1926.03	0.0062	126	141	0	7.71		24	2.4	R	QLIPQFYFQHGRPPAK	E
50	4	bZIP29	N-GS	TAIR9	AT1G06070	AtbZIP69	124	1.3e-08	77	47102	2	8.5	423	1	1	1	1470.76	1469.76	1	1469.76	-0.0054	6	21	0	66.05		25	4.7e-06	K	SPAPPPSGGLPPPSGR	Y
50	4	bZIP29	N-GS	TAIR9	AT1G06070	AtbZIP69	124	1.3e-08	77	47102	2	8.5	423	2	1	1	2201.2	2200.2	1	2200.21	-0.0093	242	261	0	10.49	17	22	0.87	K	VQTLQTEATSLSAQLTLLQR	D
51	4	bZIP29	N-GS	TAIR9	AT5G28850/AT5G28900	Calcium-binding EF-hand family protein	89.9	3.4e-05	68	62394	2	3.4	536	1	1	0	988.528	987.521	1	987.518	0.0032	269	275	0	36.42		28	0.0077	R	IFYYINR	S
51	4	bZIP29	N-GS	TAIR9	AT5G28850/AT5G28900	Calcium-binding EF-hand family protein	89.9	3.4e-05	68	62394	2	3.4	536	2	1	1	1301.69	1300.68	1	1300.68	0.0008	174	184	0	31.79	22	26	0.016	K	LPSFFSTSLFR	K
52	5	bZIP29	N-GS	TAIR10	AT4G38900	AtbZIP29	1140	3.5e-110	997	61404	12	31.2	0	1	1	1	1640.87	1639.87	1	1639.87	-0.0018	29	42	0	135.63		25	4.8e-13	K	NPISQLDLNPNFIR	S
52	5	bZIP29	N-GS	TAIR10	AT4G38900	AtbZIP29	1140	3.5e-110	997	61404	12	31.2	0	2	1	1	1676.76	1675.75	1	1675.76	-0.0058	83	98	0	103.82		24	5.2e-10	R	QPGSHNFNPGGANHSR	S
52	5	bZIP29	N-GS	TAIR10	AT4G38900	AtbZIP29	1140	3.5e-110	997	61404	12	31.2	0	3	1	1	1958.93	1957.92	1	1957.93	-0.0057	131	148	0	125.9	22	25	5.1e-12	R	DSGVFNSNHSLPPSPFTR	C
52	5	bZIP29	N-GS	TAIR10	AT4G38900	AtbZIP29	1140	3.5e-110	997	61404	12	31.2	0	4	1	1	2004.96	2003.95	1	2003.96	-0.0136	330	348	0	32.67	21	25	0.01	K	LSFGDESLKPPPSPGSMSR	K	Oxidation (M)	0.0000000000000000100.0
52	5	bZIP29	N-GS	TAIR10	AT4G38900	AtbZIP29	1140	3.5e-110	997	61404	12	31.2	0	5	1	1	2151.06	2150.05	1	2150.06	-0.0065	508	525	0	155.95		25	5e-15	K	MQSLNAEMFQQLNISQLR	Q
52	5	bZIP29	N-GS	TAIR10	AT4G38900	AtbZIP29	1140	3.5e-110	997	61404	12	31.2	0	6	1	1	2167.06	2166.05	1	2166.06	-0.0065	508	525	0	59.58	22	25	2e-05	K	MQSLNAEMFQQLNISQLR	Q	Oxidation (M)	0.000000010000000000.0
52	5	bZIP29	N-GS	TAIR10	AT4G38900	AtbZIP29	1140	3.5e-110	997	61404	12	31.2	0	7	1	1	2215.22	2214.21	1	2214.22	-0.0085	432	451	0	171.46		22	6.7e-17	K	VQTLQTEATTLSAQLTLLQR	D
52	5	bZIP29	N-GS	TAIR10	AT4G38900	AtbZIP29	1140	3.5e-110	997	61404	12	31.2	0	8	1	1	2424.23	2423.22	1	2423.23	-0.0074	172	193	0	56.97	21	25	3.4e-05	R	SNSDIPSGFNSMPLIPPRPLER	S
52	5	bZIP29	N-GS	TAIR10	AT4G38900	AtbZIP29	1140	3.5e-110	997	61404	12	31.2	0	9	1	1	2440.23	2439.22	1	2439.22	-0.0021	172	193	0	22.94		24	0.078	R	SNSDIPSGFNSMPLIPPRPLER	S	Oxidation (M)	0.0000000000010000000000.0
52	5	bZIP29	N-GS	TAIR10	AT4G38900	AtbZIP29	1140	3.5e-110	997	61404	12	31.2	0	10	1	1	2553.38	2552.37	1	2552.38	-0.0037	59	82	0	100.2		21	7e-10	R	IGVPPSHPNLIPPTSPFSQIPTTR	Q
52	5	bZIP29	N-GS	TAIR10	AT4G38900	AtbZIP29	1140	3.5e-110	997	61404	12	31.2	0	11	1	1	2572.2	2571.19	1	2571.21	-0.017	99	121	0	114.57	21	24	4.9e-11	R	SMSQPNSFFSFDSLPPLSPSPFR	D
52	5	bZIP29	N-GS	TAIR10	AT4G38900	AtbZIP29	1140	3.5e-110	997	61404	12	31.2	0	12	1	1	2588.2	2587.2	1	2587.21	-0.0085	99	121	0	88.3	20	24	2e-08	R	SMSQPNSFFSFDSLPPLSPSPFR	D	Oxidation (M)	0.01000000000000000000000.0
53	5	bZIP29	N-GS	TAIR10	AT1G06070	AtbZIP69	258	5.6e-22	180	47102	5	16.6	0	1	1	1	1470.78	1469.77	1	1469.76	0.0082	6	21	0	43.08		25	0.00097	K	SPAPPPSGGLPPPSGR	Y
53	5	bZIP29	N-GS	TAIR10	AT1G06070	AtbZIP69	258	5.6e-22	180	47102	5	16.6	0	2	1	1	1601.79	1600.78	1	1600.78	0.0015	386	399	0	26.72	25	26	0.045	R	LQQQEQQSGASELR	R
53	5	bZIP29	N-GS	TAIR10	AT1G06070	AtbZIP69	258	5.6e-22	180	47102	5	16.6	0	3	1	1	2020.91	2019.9	1	2019.91	-0.01	36	55	0	56.68		23	2.5e-05	K	AESSFPPLTPSGSNSSDANR	F
53	5	bZIP29	N-GS	TAIR10	AT1G06070	AtbZIP69	258	5.6e-22	180	47102	5	16.6	0	4	1	1	2201.22	2200.22	1	2200.21	0.0103	242	261	0	33.04		21	0.0037	K	VQTLQTEATSLSAQLTLLQR	D
53	5	bZIP29	N-GS	TAIR10	AT1G06070	AtbZIP69	258	5.6e-22	180	47102	5	16.6	0	5	1	1	2329.29	2328.29	1	2328.3	-0.0155	241	261	1	20.71		20	0.05	R	KVQTLQTEATSLSAQLTLLQR	D
54	5	bZIP29	N-GS	TAIR10	AT4G09000	GRF1, GF14 CHI	200	3.5e-16	165	30027	4	17.2	0	1	1	1	1189.66	1188.65	1	1188.65	-0.0023	224	233	0	46.67		27	0.00058	K	DSTLIMQLLR	D
54	5	bZIP29	N-GS	TAIR10	AT4G09000	GRF1, GF14 CHI	200	3.5e-16	165	30027	4	17.2	0	2	1	1	1205.66	1204.65	1	1204.65	0.0045	224	233	0	28.88		27	0.033	K	DSTLIMQLLR	D	Oxidation (M)	0.0000010000.0
54	5	bZIP29	N-GS	TAIR10	AT4G09000	GRF1, GF14 CHI	200	3.5e-16	165	30027	4	17.2	0	3	1	1	1803.94	1802.93	1	1802.93	0.0044	162	178	0	54.59		26	7.3e-05	K	AAQDIANSELAPTHPIR	L
54	5	bZIP29	N-GS	TAIR10	AT4G09000	GRF1, GF14 CHI	200	3.5e-16	165	30027	4	17.2	0	4	1	1	2331.19	2330.19	1	2330.19	-0.0076	179	198	0	64.11	22	25	6.2e-06	R	LGLALNFSVFYYEILNSPDR	A
55	5	bZIP29	N-GS	TAIR10	AT2G31370	AtbZIP59 PosF21	106	8.9e-07	92	44776	3	6.9	0	1	2	1	969.507	968.5	1	968.497	0.0034	225	231	0	7.2	20	25	3.7	R	YIFELER	K
55	5	bZIP29	N-GS	TAIR10	AT2G31370	AtbZIP59 PosF21	106	8.9e-07	92	44776	3	6.9	0	2	2	0	2215.21	2214.21	1	2214.22	-0.0148	233	252	0	11.68		22	0.67	K	VQTLQTEATTLSAQLTLLQR	D
55	5	bZIP29	N-GS	TAIR10	AT2G31370	AtbZIP59 PosF21	106	8.9e-07	92	44776	3	6.9	0	3	1	1	2343.32	2342.31	1	2342.32	-0.008	232	252	1	72.94		20	2.7e-07	R	KVQTLQTEATTLSAQLTLLQR	D
56	5	bZIP29	N-GS	TAIR10	AT2G40620	AtbZIP18	118	5.6e-08	83	40813	3	11.6	0	1	2	1	935.519	934.512	1	934.512	-0.0006	172	178	0	8.69	22	27	4.1	R	YILELER	K
56	5	bZIP29	N-GS	TAIR10	AT2G40620	AtbZIP18	118	5.6e-08	83	40813	3	11.6	0	2	1	1	1663.87	1662.87	1	1662.84	0.0241	200	214	1	8.13	20	26	3.2	R	DTTGLSSENTELKLR	L
56	5	bZIP29	N-GS	TAIR10	AT2G40620	AtbZIP18	118	5.6e-08	83	40813	3	11.6	0	3	1	1	2363.28	2362.27	1	2362.29	-0.0109	179	199	1	66.54		21	1.7e-06	R	KVQTLQTEATTLSAQLSLFQR	D
57	5	bZIP29	N-GS	TAIR10	AT1G22300	GRF10, GF14 EPSILON	89.6	3.9e-05	73	29011	2	8	0	1	1	1	1189.66	1188.66	1	1188.65	0.0035	217	226	0	39.09		27	0.0032	K	DSTLIMQLLR	D
57	5	bZIP29	N-GS	TAIR10	AT1G22300	GRF10, GF14 EPSILON	89.6	3.9e-05	73	29011	2	8	0	2	1	1	1229.58	1228.57	1	1228.57	-0.0004	132	142	0	33.99		24	0.0063	R	YLAEFSSGAER	K
58	5	bZIP29	N-GS	TAIR10	AT1G35160	GRF4, GF14 PHI	79.2	0.00043	61	30289	4	17.1	0	1	7	1	1189.67	1188.66	1	1188.65	0.0058	225	234	0	6.09	19	26	5.8	K	DSTLIMQLLR	D
58	5	bZIP29	N-GS	TAIR10	AT1G35160	GRF4, GF14 PHI	79.2	0.00043	61	30289	4	17.1	0	2	4	1	1205.65	1204.64	1	1204.65	-0.0059	225	234	0	6.52	20	27	6.1	K	DSTLIMQLLR	D	Oxidation (M)	0.0000010000.0
58	5	bZIP29	N-GS	TAIR10	AT1G35160	GRF4, GF14 PHI	79.2	0.00043	61	30289	4	17.1	0	3	1	1	1787.96	1786.95	1	1786.93	0.0182	163	179	0	33.71	23	26	0.0087	K	AAQDIANAELAPTHPIR	L
58	5	bZIP29	N-GS	TAIR10	AT1G35160	GRF4, GF14 PHI	79.2	0.00043	61	30289	4	17.1	0	4	1	1	2331.21	2330.2	1	2330.19	0.0039	180	199	0	20.71	18	24	0.12	R	LGLALNFSVFYYEILNSPDR	A
59	5	bZIP29	N-GS	TAIR10	AT1G43700	AtbZIP51 VIP1	78.2	0.00054	32	37768	1	3.2	0	1	1	1	1298.71	1297.7	1	1297.7	0.0044	261	271	0	32.18		25	0.011	R	LQALEQQAELR	D
60	6	bZIP29	N-GS	TAIR10	AT4G38900	AtbZIP29	1050	3.5e-101	896	61404	12	32.6	0	1	1	1	1640.88	1639.87	1	1639.87	0.0027	29	42	0	135.86		25	4.5e-13	K	NPISQLDLNPNFIR	S
60	6	bZIP29	N-GS	TAIR10	AT4G38900	AtbZIP29	1050	3.5e-101	896	61404	12	32.6	0	2	1	1	1676.76	1675.76	1	1675.76	-0.0001	83	98	0	83.69		24	5.6e-08	R	QPGSHNFNPGGANHSR	S
60	6	bZIP29	N-GS	TAIR10	AT4G38900	AtbZIP29	1050	3.5e-101	896	61404	12	32.6	0	3	1	1	1958.94	1957.93	1	1957.93	0.0003	131	148	0	113.83	21	26	8.3e-11	R	DSGVFNSNHSLPPSPFTR	C
60	6	bZIP29	N-GS	TAIR10	AT4G38900	AtbZIP29	1050	3.5e-101	896	61404	12	32.6	0	4	1	1	2004.96	2003.95	1	2003.96	-0.0088	330	348	0	42.94		25	0.00099	K	LSFGDESLKPPPSPGSMSR	K	Oxidation (M)	0.0000000000000000100.0
60	6	bZIP29	N-GS	TAIR10	AT4G38900	AtbZIP29	1050	3.5e-101	896	61404	12	32.6	0	5	1	1	2151.06	2150.05	1	2150.06	-0.007	508	525	0	120.94		25	1.6e-11	K	MQSLNAEMFQQLNISQLR	Q
60	6	bZIP29	N-GS	TAIR10	AT4G38900	AtbZIP29	1050	3.5e-101	896	61404	12	32.6	0	6	1	1	2167.07	2166.07	1	2166.06	0.0103	508	525	0	65.8	24	25	4.9e-06	K	MQSLNAEMFQQLNISQLR	Q	Oxidation (M)	0.100000000000000000.0
60	6	bZIP29	N-GS	TAIR10	AT4G38900	AtbZIP29	1050	3.5e-101	896	61404	12	32.6	0	7	1	1	2215.23	2214.22	1	2214.22	-0.0004	432	451	0	132.71		22	4.5e-13	K	VQTLQTEATTLSAQLTLLQR	D
60	6	bZIP29	N-GS	TAIR10	AT4G38900	AtbZIP29	1050	3.5e-101	896	61404	12	32.6	0	8	1	1	2424.24	2423.23	1	2423.23	0.0011	172	193	0	33.63	18	25	0.0069	R	SNSDIPSGFNSMPLIPPRPLER	S
60	6	bZIP29	N-GS	TAIR10	AT4G38900	AtbZIP29	1050	3.5e-101	896	61404	12	32.6	0	9	1	1	2553.38	2552.38	1	2552.38	0.0011	59	82	0	77.34	19	21	1.3e-07	R	IGVPPSHPNLIPPTSPFSQIPTTR	Q
60	6	bZIP29	N-GS	TAIR10	AT4G38900	AtbZIP29	1050	3.5e-101	896	61404	12	32.6	0	10	1	1	2572.22	2571.22	1	2571.21	0.0069	99	121	0	74.36		24	5.6e-07	R	SMSQPNSFFSFDSLPPLSPSPFR	D
60	6	bZIP29	N-GS	TAIR10	AT4G38900	AtbZIP29	1050	3.5e-101	896	61404	12	32.6	0	11	1	1	2588.21	2587.2	1	2587.21	-0.0048	99	121	0	74.26	17	24	5.2e-07	R	SMSQPNSFFSFDSLPPLSPSPFR	D	Oxidation (M)	0.01000000000000000000000.0
60	6	bZIP29	N-GS	TAIR10	AT4G38900	AtbZIP29	1050	3.5e-101	896	61404	12	32.6	0	12	1	1	3226.76	3225.75	1	3225.76	-0.0127	424	451	1	80.96		19	3.8e-08	R	YIVELEHKVQTLQTEATTLSAQLTLLQR	D
61	6	bZIP29	N-GS	TAIR10	AT1G06070	AtbZIP69	249	4.5e-21	203	47102	4	13.3	0	1	1	1	1470.77	1469.76	1	1469.76	-0.0011	6	21	0	59.2	25	26	2.5e-05	K	SPAPPPSGGLPPPSGR	Y
61	6	bZIP29	N-GS	TAIR10	AT1G06070	AtbZIP69	249	4.5e-21	203	47102	4	13.3	0	2	1	1	2020.93	2019.92	1	2019.91	0.0065	36	55	0	54.88	16	24	4.7e-05	K	AESSFPPLTPSGSNSSDANR	F
61	6	bZIP29	N-GS	TAIR10	AT1G06070	AtbZIP69	249	4.5e-21	203	47102	4	13.3	0	3	1	1	2201.21	2200.21	1	2200.21	0.0005	242	261	0	45.09	15	22	0.0003	K	VQTLQTEATSLSAQLTLLQR	D
61	6	bZIP29	N-GS	TAIR10	AT1G06070	AtbZIP69	249	4.5e-21	203	47102	4	13.3	0	4	1	1	2329.3	2328.29	1	2328.3	-0.0075	241	261	1	43.73		20	0.00021	R	KVQTLQTEATSLSAQLTLLQR	D
62	6	bZIP29	N-GS	TAIR10	AT2G31370	AtbZIP59 PosF21	234	1.4e-19	196	44776	3	6.9	0	1	1	1	969.502	968.495	1	968.497	-0.0016	225	231	0	5.62	13	26	6.5	R	YIFELER	K
62	6	bZIP29	N-GS	TAIR10	AT2G31370	AtbZIP59 PosF21	234	1.4e-19	196	44776	3	6.9	0	2	1	0	2215.23	2214.22	1	2214.22	-0.0036	233	252	0	70.4		22	8.3e-07	K	VQTLQTEATTLSAQLTLLQR	D
62	6	bZIP29	N-GS	TAIR10	AT2G31370	AtbZIP59 PosF21	234	1.4e-19	196	44776	3	6.9	0	3	1	1	2343.32	2342.31	1	2342.32	-0.0085	232	252	1	119.62		20	5.7e-12	R	KVQTLQTEATTLSAQLTLLQR	D
63	6	bZIP29	N-GS	TAIR10	AT4G09000	GRF1, GF14 CHI	198	5.6e-16	176	30027	4	17.2	0	1	1	1	1189.66	1188.66	1	1188.65	0.0028	224	233	0	32.36		26	0.014	K	DSTLIMQLLR	D
63	6	bZIP29	N-GS	TAIR10	AT4G09000	GRF1, GF14 CHI	198	5.6e-16	176	30027	4	17.2	0	2	1	1	1205.66	1204.65	1	1204.65	0.0008	224	233	0	26.85	25	27	0.053	K	DSTLIMQLLR	D	Oxidation (M)	0.0000010000.0
63	6	bZIP29	N-GS	TAIR10	AT4G09000	GRF1, GF14 CHI	198	5.6e-16	176	30027	4	17.2	0	3	1	1	1803.95	1802.94	1	1802.93	0.012	162	178	0	79.8		26	2.2e-07	K	AAQDIANSELAPTHPIR	L
63	6	bZIP29	N-GS	TAIR10	AT4G09000	GRF1, GF14 CHI	198	5.6e-16	176	30027	4	17.2	0	4	1	1	2331.2	2330.19	1	2330.19	-0.0061	179	198	0	64.12	22	25	6.2e-06	R	LGLALNFSVFYYEILNSPDR	A
64	6	bZIP29	N-GS	TAIR10	AT5G38480	GRF3, GF14 PSI	179	4.5e-14	162	28702	4	18	0	1	1	1	1189.67	1188.66	1	1188.65	0.0054	218	227	0	51.34		26	0.00017	K	DSTLIMQLLR	D
64	6	bZIP29	N-GS	TAIR10	AT5G38480	GRF3, GF14 PSI	179	4.5e-14	162	28702	4	18	0	2	2	1	1205.65	1204.64	1	1204.65	-0.0097	218	227	0	12.17	26	27	1.9	K	DSTLIMQLLR	D	Oxidation (M)	0.0000010000.0
64	6	bZIP29	N-GS	TAIR10	AT5G38480	GRF3, GF14 PSI	179	4.5e-14	162	28702	4	18	0	3	1	1	1749.91	1748.9	1	1748.91	-0.0015	156	172	0	60.07		26	2.2e-05	K	SASDIATAELAPTHPIR	L
64	6	bZIP29	N-GS	TAIR10	AT5G38480	GRF3, GF14 PSI	179	4.5e-14	162	28702	4	18	0	4	1	1	2331.2	2330.19	1	2330.19	0	173	192	0	50.17	19	24	0.00014	R	LGLALNFSVFYYEILNSPDR	A
65	6	bZIP29	N-GS	TAIR10	AT3G02520	GRF7, GF14 NU	175	1.1e-13	151	29920	4	17.3	0	1	1	0	1189.66	1188.66	1	1188.65	0.0028	219	228	0	32.36		26	0.014	K	DSTLIMQLLR	D
65	6	bZIP29	N-GS	TAIR10	AT3G02520	GRF7, GF14 NU	175	1.1e-13	151	29920	4	17.3	0	2	1	0	1205.66	1204.65	1	1204.65	0.0008	219	228	0	26.85	25	27	0.053	K	DSTLIMQLLR	D	Oxidation (M)	0.0000010000.0
65	6	bZIP29	N-GS	TAIR10	AT3G02520	GRF7, GF14 NU	175	1.1e-13	151	29920	4	17.3	0	3	1	1	1788.96	1787.95	1	1787.95	-0.0004	157	173	0	54.96	21	25	5.7e-05	K	SAQDIALADLAPTHPIR	L
65	6	bZIP29	N-GS	TAIR10	AT3G02520	GRF7, GF14 NU	175	1.1e-13	151	29920	4	17.3	0	4	1	0	2331.2	2330.19	1	2330.19	-0.0061	174	193	0	64.12	22	25	6.2e-06	R	LGLALNFSVFYYEILNSPDR	A
66	6	bZIP29	N-GS	TAIR10	AT2G40620	AtbZIP18	138	5.6e-10	108	40813	3	9.7	0	1	1	1	1663.88	1662.87	1	1662.84	0.0254	200	214	1	9.41	19	26	2.3	R	DTTGLSSENTELKLR	L
66	6	bZIP29	N-GS	TAIR10	AT2G40620	AtbZIP18	138	5.6e-10	108	40813	3	9.7	0	2	1	1	2235.19	2234.18	1	2234.19	-0.0067	180	199	0	28.98		24	0.016	K	VQTLQTEATTLSAQLSLFQR	D
66	6	bZIP29	N-GS	TAIR10	AT2G40620	AtbZIP18	138	5.6e-10	108	40813	3	9.7	0	3	1	1	2363.28	2362.27	1	2362.29	-0.0107	179	199	1	70.04	18	21	7.4e-07	R	KVQTLQTEATTLSAQLSLFQR	D
