# Supplementary material for: Functional characterization of the Arabidopsis transcription factor bZIP29 reveals its role in leaf and root development
Source: J Exp Bot. 2016 Sep 22;67(19):5825–40. doi: 10.1093/jxb/erw347 (PMC5066499; doi:10.1093/jxb/erw347)
Supplement: Supplementary Data [file supp_erw347_Supplementary_Table_S3.xls]

## Sheet: Table S3A TChAP intersection
	Peak annotation based on first replicate
coordinates	Closest Gene	Peak_ID	fold_enrichment	-LOG10(pvalue)	-LOG10(qvalue)	Description	Symbol	VIP1 tested target	Present in RNA seq	Periodic	Present in ERF115-HBH	Present in PPD2-HBH
1:3272374-3272786	AT1G10020	MACS2_in_Galaxy_peak_76	15.0826	135.05	128.663	Protein of unknown function (DUF1005)		0	0	0	0	1
4:10001146-10001479	AT4G18020	MACS2_in_Galaxy_peak_1671	15.4289	128.419	122.337	PSEUDO-RESPONSE REGULATOR 2	APRR2	0	0	0	1	1
2:17582446-17582875	AT2G42190	MACS2_in_Galaxy_peak_920	9.76696	116.163	110.388	0		0	0	0	0	0
4:10940218-10940535	AT4G20250	MACS2_in_Galaxy_peak_1708	8.42949	95.7717	90.3055	0		0	0	0	0	0
5:25703613-25704058	AT5G64260	MACS2_in_Galaxy_peak_2412	11.9136	95.2367	89.7831	EXORDIUM like 2	EXL2	0	0	0	0	1
1:18028828-18029121	AT1G48745	MACS2_in_Galaxy_peak_353	14.5404	93.7038	88.2999	0		0	0	0	0	0
3:21678799-21679146	AT3G58620	MACS2_in_Galaxy_peak_1493	8.54385	93.5022	88.1118	tetratricopetide-repeat thioredoxin-like 4	TTL4	0	0	1	1	0
3:9737472-9737748	AT3G26530	MACS2_in_Galaxy_peak_1306	9.83554	93.3117	87.924	transposable element gene		0	0	0	0	0
3:18764696-18765044	AT3G50560	MACS2_in_Galaxy_peak_1419	13.7263	90.2822	85.0132	NAD(P)-binding Rossmann-fold superfamily protein		0	0	0	0	0
1:26400376-26400691	AT1G70090	MACS2_in_Galaxy_peak_543	9.22408	89.82	84.5617	GALACTURONOSYLTRANSFERASE-LIKE 9	GATL9	1	0	0	0	0
5:26357942-26358234	AT5G65900	MACS2_in_Galaxy_peak_2438	9.87145	88.719	83.5003	DEA(D/H)-box RNA helicase family protein		0	0	0	0	0
1:26439394-26439705	AT1G70209	MACS2_in_Galaxy_peak_544	13.7491	86.4544	81.3115	0		0	0	0	0	1
1:5421092-5421448	AT1G15750	MACS2_in_Galaxy_peak_159	6.98734	82.6935	77.6594	TOPLESS	TPL	0	0	0	1	1
5:26853374-26854035	AT5G67300	MACS2_in_Galaxy_peak_2468	11.275	82.1148	77.0939	ARABIDOPSIS THALIANA MYB DOMAIN PROTEIN 44	ATMYB44	1	0	0	1	1
3:18559095-18559637	AT3G50060	MACS2_in_Galaxy_peak_1413	11.5659	82.0001	76.9803	myb domain protein 77	MYB77	0	0	1	1	1
3:16895895-16896247	AT3G45970	MACS2_in_Galaxy_peak_1383	10.8167	80.9755	75.9868	expansin-like A1	ATEXLA1	1	0	1	0	1
1:25724887-25725231	AT1G68550	MACS2_in_Galaxy_peak_515	11.3733	80.951	75.9682	cytokinin response factor 10	CRF10	0	0	1	0	0
4:13375943-13376298	AT4G26480	MACS2_in_Galaxy_peak_1753	12.9577	79.349	74.4286	RNA-binding KH domain-containing protein		0	0	0	0	0
1:21364531-21365031	AT1G57680	MACS2_in_Galaxy_peak_422	7.28325	77.9863	73.1147	candidate G-protein Coupled Receptor 1	Cand1	0	0	0	0	1
5:7358613-7358941	AT5G22210	MACS2_in_Galaxy_peak_2060	11.0492	77.1062	72.2748	0		0	0	0	0	1
3:22818251-22818562	AT3G61670	MACS2_in_Galaxy_peak_1540	7.19812	77.105	72.2741	Protein of unknown function (DUF3133)		0	0	0	1	0
1:1953735-1954094	AT1G06400	MACS2_in_Galaxy_peak_48	6.14153	76.8377	72.0168	Ras-related small GTP-binding family protein	ARA-2	0	0	0	0	1
5:25721587-25721884	AT5G64310	MACS2_in_Galaxy_peak_2414	8.63332	76.5722	71.7703	arabinogalactan protein 1	AGP1	0	0	0	1	1
4:15221595-15221859	AT4G31360	MACS2_in_Galaxy_peak_1794	9.25569	74.4899	69.7581	selenium binding		0	0	0	0	0
2:12646066-12646450	AT2G29550	MACS2_in_Galaxy_peak_833	6.70821	74.2449	69.5267	tubulin beta-7 chain	TUB7	0	0	0	0	0
2:17697320-17697634	AT2G42500	MACS2_in_Galaxy_peak_924	8.52809	73.9506	69.2369	protein phosphatase 2A-3	PP2A-3	0	0	0	0	0
5:21688281-21688625	AT5G53440	MACS2_in_Galaxy_peak_2301	5.82822	73.8666	69.1566	0		0	0	0	0	0
1:5146699-5147011	AT1G14920	MACS2_in_Galaxy_peak_136	10.3736	73.5742	68.8722	GIBBERELLIC ACID INSENSITIVE	GAI	0	0	0	1	1
5:8747275-8747515	AT5G25240	MACS2_in_Galaxy_peak_2100	7.35474	73.406	68.7177	0		0	0	1	0	1
5:15849123-15849404	AT5G39581	MACS2_in_Galaxy_peak_2149	10.9872	73.0716	68.392	0		0	0	0	1	0
3:6678522-6679102	AT3G19274	MACS2_in_Galaxy_peak_1238	10.5576	71.7087	67.0773	0		0	0	0	0	1
2:11565158-11565424	AT2G27080	MACS2_in_Galaxy_peak_809	9.04525	71.4768	66.8507	Late embryogenesis abundant (LEA) hydroxyproline-rich glycoprotein family		0	0	0	1	0
1:6784746-6785040	AT1G19620	MACS2_in_Galaxy_peak_195	8.064	70.6338	66.0415	0		0	0	1	1	0
4:2118948-2119662	AT4G04330	MACS2_in_Galaxy_peak_1604	7.93923	70.5757	65.9857	Chaperonin-like RbcX protein	AtRbcX1	0	0	0	1	1
3:22692812-22693405	AT3G61310	MACS2_in_Galaxy_peak_1534	9.37931	70.5082	65.923	AT-hook motif nuclear localized protein 11	AHL11	0	0	1	0	1
1:25235156-25235456	AT1G67350	MACS2_in_Galaxy_peak_490	8.23016	70.1389	65.5673	0		0	0	0	0	1
5:1861634-1861967	AT5G06150	MACS2_in_Galaxy_peak_1903	7.40468	69.8468	65.287	CYCB1;2	CYC1BAT	0	0	0	0	0
5:7497783-7498024	AT5G22570	MACS2_in_Galaxy_peak_2065	8.53073	69.783	65.2245	ARABIDOPSIS THALIANA WRKY DNA-BINDING PROTEIN 38	ATWRKY38	0	0	1	0	0
1:11691396-11691710	AT1G32400	MACS2_in_Galaxy_peak_303	10.3342	69.5782	65.0273	tobamovirus multiplication 2A	TOM2A	0	0	0	0	0
4:11807189-11807612	AT4G22360	MACS2_in_Galaxy_peak_1724	8.14078	69.1946	64.6602	SWIB complex BAF60b domain-containing protein		0	0	0	0	0
3:16912031-16912306	AT3G46020	MACS2_in_Galaxy_peak_1384	7.37985	68.953	64.4242	RNA-binding (RRM/RBD/RNP motifs) family protein		0	0	0	0	0
1:4243991-4244369	AT1G12450	MACS2_in_Galaxy_peak_108	10.1107	67.4644	62.981	SNARE associated Golgi protein family		0	0	0	0	0
4:315668-315917	AT4G00750	MACS2_in_Galaxy_peak_1575	7.25571	67.175	62.7006	S-adenosyl-L-methionine-dependent methyltransferases superfamily protein		0	0	0	0	1
2:8933109-8933817	AT2G20724	MACS2_in_Galaxy_peak_742	5.50049	66.9499	62.4799	0		0	0	0	0	0
1:2248864-2249181	AT1G07310	MACS2_in_Galaxy_peak_59	9.63198	66.4074	61.9514	Calcium-dependent lipid-binding (CaLB domain) family protein		0	0	0	0	0
1:26924603-26924904	AT1G71440	MACS2_in_Galaxy_peak_555	11.4315	65.6049	61.1704	PFIFFERLING	PFI	0	0	0	0	0
2:261784-262041	AT2G01580	MACS2_in_Galaxy_peak_653	6.36309	64.2442	59.8535	0		0	0	0	0	0
2:17007336-17007659	AT2G40745	MACS2_in_Galaxy_peak_907	11.1489	63.3789	59.0095	0		0	0	0	0	0
4:13279653-13279995	AT4G26210	MACS2_in_Galaxy_peak_1752	11.2054	63.3789	59.0095	Mitochondrial ATP synthase subunit G protein		0	0	0	1	1
2:412023-412537	AT2G01905	MACS2_in_Galaxy_peak_663	9.79787	63.2885	58.9233	cyclin J18	CYCJ18	0	0	0	1	1
3:6841946-6842481	AT3G19690	MACS2_in_Galaxy_peak_1249	7.20933	62.9802	58.626	CAP (Cysteine-rich secretory proteins, Antigen 5, and Pathogenesis-related 1 protein) superfamily protein		0	0	0	0	0
1:22512142-22512427	AT1G61100	MACS2_in_Galaxy_peak_438	7.20933	62.9802	58.626	disease resistance protein (TIR class), putative		0	0	0	0	1
5:6686843-6687105	AT5G19780	MACS2_in_Galaxy_peak_2038	6.55249	62.5954	58.2508	tubulin alpha-5	TUA5	0	0	0	0	0
5:26940878-26941154	AT5G67520	MACS2_in_Galaxy_peak_2472	10.2906	62.4458	58.1043	adenosine-5'-phosphosulfate (APS) kinase 4	APK4	0	0	0	0	0
1:24863404-24863727	AT1G66660	MACS2_in_Galaxy_peak_476	11.0358	62.2733	57.937	Protein with RING/U-box and TRAF-like domains		0	0	0	0	0
5:23065190-23065502	AT5G57000	MACS2_in_Galaxy_peak_2341	10.295	61.9948	57.6682	0		0	0	0	0	0
3:20052848-20053109	AT3G54150	MACS2_in_Galaxy_peak_1447	8.55932	61.7886	57.4682	S-adenosyl-L-methionine-dependent methyltransferases superfamily protein		0	0	0	1	1
3:4402534-4403100	AT3G13510	MACS2_in_Galaxy_peak_1172	7.32473	61.4516	57.1392	Protein of Unknown Function (DUF239)		0	0	1	1	1
5:26429967-26430258	AT5G66110	MACS2_in_Galaxy_peak_2442	10.1417	61.3847	57.0736	heavy metal associated isoprenylated plant protein 27	HIPP27	0	0	0	0	0
5:3782906-3783231	AT5G11730	MACS2_in_Galaxy_peak_1953	5.77828	61.3385	57.0284	Core-2/I-branching beta-1,6-N-acetylglucosaminyltransferase family protein		0	0	0	0	1
5:4109814-4110084	AT5G12990	MACS2_in_Galaxy_peak_1964	5.53233	60.9589	56.6638	CLAVATA3/ESR-RELATED 40	CLE40	0	0	0	1	1
2:281289-281569	AT2G01630	MACS2_in_Galaxy_peak_655	9.53474	60.6121	56.3281	O-Glycosyl hydrolases family 17 protein		0	0	1	0	0
2:17986974-17987365	AT2G43261	MACS2_in_Galaxy_peak_944	7.47607	60.437	56.1593	0		0	0	0	0	1
2:18251220-18251449	AT2G44120	MACS2_in_Galaxy_peak_958	5.0325	60.3908	56.1134	Ribosomal protein L30/L7 family protein		0	0	0	0	1
1:18543720-18544098	AT1G50040	MACS2_in_Galaxy_peak_359	9.48503	60.2031	55.9303	Protein of unknown function (DUF1005)		0	0	0	0	0
3:5747324-5747567	AT3G16850	MACS2_in_Galaxy_peak_1209	4.90595	60.1174	55.8481	Pectin lyase-like superfamily protein		0	0	0	0	1
3:23181278-23181523	AT3G62680	MACS2_in_Galaxy_peak_1561	10.1437	59.8721	55.6149	ARABIDOPSIS THALIANA PROLINE-RICH PROTEIN 3	ATPRP3	0	0	0	0	0
5:26851624-26852073	AT5G67290	MACS2_in_Galaxy_peak_2467	10.4741	59.5297	55.2832	FAD-dependent oxidoreductase family protein		0	0	0	1	1
1:4748710-4748992	AT1G13870	MACS2_in_Galaxy_peak_127	7.7646	59.407	55.1643	DRL1	AtKTI12	0	0	0	0	0
5:19308493-19309196	AT5G47640	MACS2_in_Galaxy_peak_2233	7.73268	59.407	55.1643	nuclear factor Y, subunit B2	NF-YB2	0	0	0	1	1
2:2201363-2201764	AT2G05790	MACS2_in_Galaxy_peak_687	5.75149	59.212	54.978	O-Glycosyl hydrolases family 17 protein		0	0	0	0	1
4:1382470-1382760	AT4G03113	MACS2_in_Galaxy_peak_1597	9.30627	59.1837	54.9499	0		0	0	0	1	1
2:15066229-15066533	AT2G35890	MACS2_in_Galaxy_peak_868	10.6967	58.9863	54.7556	calcium-dependent protein kinase 25	CPK25	0	0	0	0	0
1:2432614-2433133	AT1G07870	MACS2_in_Galaxy_peak_62	5.89212	58.6807	54.4629	Protein kinase superfamily protein		0	0	0	0	1
1:1355805-1356101	AT1G04820	MACS2_in_Galaxy_peak_31	6.15534	58.4773	54.2674	TORTIFOLIA 2	TOR2	0	0	0	0	0
2:18981227-18981568	AT2G46225	MACS2_in_Galaxy_peak_1014	6.30669	58.4335	54.2267	ABI-1-like 1	ABIL1	0	0	0	1	1
3:18005927-18006170	AT3G48580	MACS2_in_Galaxy_peak_1406	8.78527	58.2921	54.087	xyloglucan endotransglucosylase/hydrolase 11	XTH11	0	0	0	0	1
4:9110674-9111162	AT4G16110	MACS2_in_Galaxy_peak_1644	7.94935	57.9984	53.801	response regulator 2	ARR2	0	0	0	0	0
4:5738622-5739273	AT4G08949	MACS2_in_Galaxy_peak_1618	7.63692	57.571	53.3906	0		0	0	0	1	1
5:8038384-8038660	AT5G23850	MACS2_in_Galaxy_peak_2080	5.1662	57.0249	52.8608	Arabidopsis thaliana protein of unknown function (DUF821)		0	0	0	0	1
5:5843305-5843622	AT5G17710	MACS2_in_Galaxy_peak_2013	9.3713	56.9463	52.7835	embryo defective 1241	EMB1241	0	0	0	0	1
4:11967668-11967951	AT4G22780	MACS2_in_Galaxy_peak_1728	10.4141	56.8205	52.6623	ACT domain repeat 7	ACR7	0	0	0	0	0
5:26150240-26150806	AT5G65430	MACS2_in_Galaxy_peak_2429	8.20213	56.644	52.4924	14-3-3 PROTEIN G-BOX FACTOR14 KAPPA	14-3-3KAPPA	0	0	0	0	0
2:18372684-18372967	AT2G44500	MACS2_in_Galaxy_peak_962	7.21717	56.3608	52.2151	O-fucosyltransferase family protein		0	0	0	0	1
1:1468120-1468393	AT1G05100	MACS2_in_Galaxy_peak_36	7.36561	56.1828	52.0414	mitogen-activated protein kinase kinase kinase 18	MAPKKK18	0	0	0	1	1
5:22359328-22359593	AT5G55090	MACS2_in_Galaxy_peak_2324	6.96162	56.1522	52.0125	mitogen-activated protein kinase kinase kinase 15	MAPKKK15	0	0	0	1	1
1:19299977-19300271	AT1G51940	MACS2_in_Galaxy_peak_381	6.35636	55.9402	51.8099	protein kinase family protein / peptidoglycan-binding LysM domain-containing protein	AtLYK3	0	0	0	0	0
5:3466877-3467173	AT5G10960	MACS2_in_Galaxy_peak_1945	9.92035	55.6686	51.5474	Polynucleotidyl transferase, ribonuclease H-like superfamily protein		0	0	0	0	1
5:21094970-21095222	AT5G51910	MACS2_in_Galaxy_peak_2286	5.85524	55.3852	51.2684	TCP domain protein 19	TCP19	0	0	0	1	0
2:1566839-1567249	AT2G04500	MACS2_in_Galaxy_peak_683	8.46025	55.3574	51.2409	Cysteine/Histidine-rich C1 domain family protein		0	down	0	0	0
5:25661023-25661312	AT5G64120	MACS2_in_Galaxy_peak_2408	8.46025	55.3574	51.2409	Peroxidase superfamily protein	AtPRX71	0	0	0	1	0
1:11693556-11693843	AT1G32410	MACS2_in_Galaxy_peak_304	8.94875	55.1531	51.0455	Vacuolar protein sorting 55 (VPS55) family protein		0	0	0	0	1
1:9066350-9066630	AT1G26208	MACS2_in_Galaxy_peak_257	10.1314	54.6757	50.5795	other RNA		0	0	0	0	0
1:23833354-23833676	AT1G64220	MACS2_in_Galaxy_peak_468	10.1314	54.6757	50.5795	translocase of outer membrane 7 kDa subunit 2	TOM7-2	0	0	1	0	0
5:7540994-7541293	AT5G22690	MACS2_in_Galaxy_peak_2067	6.08324	54.3572	50.2737	Disease resistance protein (TIR-NBS-LRR class) family		0	0	0	0	0
5:882703-883021	AT5G03520	MACS2_in_Galaxy_peak_1892	10.0687	54.2477	50.1681	ARABIDOPSIS RAB HOMOLOG E1D	ATRAB-E1D	0	0	0	0	0
5:16590619-16590853	AT5G41460	MACS2_in_Galaxy_peak_2166	7.28577	53.948	49.8785	Protein of unknown function (DUF604)		0	0	0	0	0
5:16135114-16135489	AT5G40340	MACS2_in_Galaxy_peak_2155	6.0162	53.5525	49.4935	Tudor/PWWP/MBT superfamily protein		0	0	0	1	1
3:2388298-2388660	AT3G07470	MACS2_in_Galaxy_peak_1107	8.29774	53.424	49.3684	Protein of unknown function, DUF538		0	0	0	0	0
3:565679-565964	AT3G02640	MACS2_in_Galaxy_peak_1053	9.95694	53.1892	49.1397	4TM2		0	0	1	0	0
3:3671967-3672273	AT3G11630	MACS2_in_Galaxy_peak_1140	9.85427	53.0198	48.9776	Thioredoxin superfamily protein		0	0	0	0	0
2:17577628-17577863	AT2G42160	MACS2_in_Galaxy_peak_919	5.81484	52.8778	48.8384	BRAP2 RING ZnF UBP domain-containing protein 1	BRIZ1	0	0	0	0	0
1:27473476-27473779	AT1G73030	MACS2_in_Galaxy_peak_573	6.97882	52.8336	48.7953	CHARGED MULTIVESICULAR BODY PROTEIN/CHROMATIN MODIFYING PROTEIN1A	CHMP1A	0	0	0	0	0
1:25911150-25911448	AT1G68910	MACS2_in_Galaxy_peak_522	9.17346	52.7744	48.7368	WPP domain-interacting protein 2	WIT2	0	0	0	0	0
3:4744028-4744285	AT3G14240	MACS2_in_Galaxy_peak_1184	8.63591	52.1807	48.1587	Subtilase family protein		0	0	0	0	0
5:24939087-24939656	AT5G62090	MACS2_in_Galaxy_peak_2390	5.90447	51.9539	47.9421	SEUSS-like 2	SLK2	0	0	0	0	1
2:8695020-8695311	AT2G20142	MACS2_in_Galaxy_peak_739	7.82971	51.937	47.9266	Toll-Interleukin-Resistance (TIR) domain family protein		0	0	0	0	0
2:17726698-17726981	AT2G42580	MACS2_in_Galaxy_peak_926	6.07411	51.854	47.8466	tetratricopetide-repeat thioredoxin-like 3	TTL3	0	0	0	0	0
3:3068744-3069025	AT3G09980	MACS2_in_Galaxy_peak_1125	4.99957	51.6565	47.654	ACETYLATED INTERACTING PROTEIN 1	ACIP1	0	0	0	0	0
4:11420846-11421102	AT4G21440	MACS2_in_Galaxy_peak_1717	8.17585	51.5096	47.5091	A. THALIANA MYB 4	ATM4	0	0	0	0	1
1:27265621-27265909	AT1G72430	MACS2_in_Galaxy_peak_562	8.54653	51.1999	47.2086	SMALL AUXIN UPREGULATED RNA 78	SAUR78	0	0	1	0	0
5:4677666-4677952	AT5G14510	MACS2_in_Galaxy_peak_1982	6.82985	51.0946	47.1074	ARM repeat superfamily protein		0	0	0	0	0
1:5944892-5945187	AT1G17350	MACS2_in_Galaxy_peak_178	9.04924	51.0428	47.0589	NADH:ubiquinone oxidoreductase intermediate-associated protein 30		0	0	0	0	0
2:9906509-9906761	AT2G23290	MACS2_in_Galaxy_peak_774	4.85799	50.5913	46.6186	myb domain protein 70	AtMYB70	0	0	0	0	0
2:8952746-8953012	AT2G20790	MACS2_in_Galaxy_peak_745	7.00213	50.569	46.597	clathrin adaptor complexes medium subunit family protein		0	0	0	1	0
5:17816470-17816755	AT5G44230	MACS2_in_Galaxy_peak_2194	6.36464	50.2783	46.3173	Pentatricopeptide repeat (PPR) superfamily protein		0	0	0	0	0
2:17837465-17837717	AT2G42870	MACS2_in_Galaxy_peak_932	6.13845	50.1625	46.2055	HELIX-LOOP-HELIX 1	HLH1	0	0	0	0	0
2:18819884-18820171	AT2G45685	MACS2_in_Galaxy_peak_1002	6.13845	50.1625	46.2055	other RNA		0	0	0	0	0
3:23200827-23201227	AT3G62720	MACS2_in_Galaxy_peak_1563	6.13845	50.1625	46.2055	xylosyltransferase 1	ATXT1	0	0	0	0	0
3:272679-272938	AT3G01750	MACS2_in_Galaxy_peak_1045	8.99958	50.0368	46.0868	Ankyrin repeat family protein		0	0	0	0	0
3:1589773-1590055	AT3G05490	MACS2_in_Galaxy_peak_1081	8.92717	49.7525	45.8107	ralf-like 22	RALFL22	0	0	1	0	0
1:11249417-11249620	AT1G31410	MACS2_in_Galaxy_peak_289	4.35718	48.99	45.0725	ENLARGED FIL EXPRESSION DOMAIN 2	ENF2	0	0	0	0	0
3:22676959-22677215	AT3G61260	MACS2_in_Galaxy_peak_1533	4.85592	48.8257	44.9126	Remorin family protein		0	0	0	0	1
3:5645537-5645848	AT3G16570	MACS2_in_Galaxy_peak_1207	5.32863	48.688	44.7776	ARABIDOPSIS RAPID ALKALINIZATION FACTOR 23	ATRALF23	0	0	0	0	0
2:18423181-18423479	AT2G44660	MACS2_in_Galaxy_peak_964	5.66855	47.9273	44.0405	ALG6, ALG8 glycosyltransferase family		0	0	0	1	1
1:11573661-11574020	AT1G32170	MACS2_in_Galaxy_peak_299	6.83887	47.7722	43.8865	xyloglucan endotransglucosylase/hydrolase 30	XTH30	1	0	0	0	0
5:20706683-20706944	AT5G50900	MACS2_in_Galaxy_peak_2269	5.96741	47.475	43.5978	ARM repeat superfamily protein		0	0	0	0	1
2:14216956-14217253	AT2G33570	MACS2_in_Galaxy_peak_853	7.21317	47.373	43.4972	galactan synthase 1	GALS1	0	0	1	0	0
5:24267678-24267968	AT5G60300	MACS2_in_Galaxy_peak_2370	9.28357	47.3422	43.4681	Does not Respond to Nucleotides 1	DORN1	0	0	0	0	0
3:3857486-3857843	AT3G12100	MACS2_in_Galaxy_peak_1145	5.23148	47.2022	43.3323	metal transport protein 5	MTP5	0	0	0	0	0
4:929806-930063	AT4G02100	MACS2_in_Galaxy_peak_1587	5.915	46.9397	43.0763	Heat shock protein DnaJ with tetratricopeptide repeat		0	0	0	1	0
3:17135992-17136220	AT3G46550	MACS2_in_Galaxy_peak_1391	5.17087	46.5187	42.6656	fasciclin-like arabinogalactan-protein 4	FLA4	0	0	0	0	1
5:19347742-19348096	AT5G47780	MACS2_in_Galaxy_peak_2235	8.01024	46.3729	42.5237	galacturonosyltransferase 4	GAUT4	0	0	0	0	0
3:22295196-22295432	AT3G60320	MACS2_in_Galaxy_peak_1517	4.97385	46.3623	42.5148	Protein of unknown function (DUF630 and DUF632)		0	0	0	0	0
1:27373241-27373492	AT1G72710	MACS2_in_Galaxy_peak_570	9.22704	46.3175	42.4705	casein kinase 1-like protein 2	CKL2	0	0	0	0	0
4:10291698-10292101	AT4G18700	MACS2_in_Galaxy_peak_1681	6.98678	46.1959	42.3532	WPL4-LIKE 4	ATWL4	0	0	0	0	1
3:10383665-10384269	AT3G27965	MACS2_in_Galaxy_peak_1319	5.81568	45.3526	41.5328	transposable element gene		0	0	0	0	0
4:14440329-14440672	AT4G29310	MACS2_in_Galaxy_peak_1778	6.88048	45.3033	41.4866	Protein of unknown function (DUF1005)		0	0	0	1	0
3:16891953-16892770	AT3G45960	MACS2_in_Galaxy_peak_1381	6.61541	45.1925	41.3797	expansin-like A3	ATEXLA3	0	0	0	0	1
5:24585944-24586222	AT5G61120	MACS2_in_Galaxy_peak_2380	6.35315	45.1437	41.333	0		0	0	0	0	0
5:1535947-1536236	AT5G05180	MACS2_in_Galaxy_peak_1900	7.2791	45.0703	41.2619	Group VI		0	0	1	0	1
5:26456066-26456488	AT5G66210	MACS2_in_Galaxy_peak_2443	7.52581	44.9643	41.158	calcium-dependent protein kinase 28	CPK28	0	0	0	0	0
5:8775470-8775724	AT5G25280	MACS2_in_Galaxy_peak_2104	4.29623	44.839	41.0352	serine-rich protein-related		0	0	0	1	0
2:17161254-17161478	AT2G41170	MACS2_in_Galaxy_peak_911	5.05847	44.754	40.9517	F-box family protein		0	0	0	0	0
3:3701632-3701919	AT3G11710	MACS2_in_Galaxy_peak_1143	7.15935	44.6493	40.8498	lysyl-tRNA synthetase 1	ATKRS-1	0	0	0	0	0
3:21236937-21237190	AT3G57390	MACS2_in_Galaxy_peak_1477	7.61285	44.6376	40.8401	AGAMOUS-like 18	AGL18	0	0	0	1	1
1:8493097-8493252	AT1G23990	MACS2_in_Galaxy_peak_252	6.12367	44.3447	40.5545	transposable element gene		0	0	0	0	0
4:17979711-17980198	AT4G38401	MACS2_in_Galaxy_peak_1861	6.51965	44.3419	40.5524	0		0	0	0	0	1
4:13998357-13998685	AT4G28240	MACS2_in_Galaxy_peak_1771	8.06653	44.3253	40.537	Wound-responsive family protein		0	0	0	0	1
1:6231495-6231753	AT1G18120	MACS2_in_Galaxy_peak_182	8.94442	44.2861	40.4991	0		0	0	0	0	0
2:14908629-14908915	AT2G35470	MACS2_in_Galaxy_peak_865	8.88789	44.2861	40.4991	0		0	0	0	0	1
2:18795937-18796192	AT2G45630	MACS2_in_Galaxy_peak_1001	5.0566	44.2738	40.4888	D-isomer specific 2-hydroxyacid dehydrogenase family protein		0	0	0	0	0
3:2385575-2385882	AT3G07460	MACS2_in_Galaxy_peak_1106	8.25474	44.1163	40.3349	Protein of unknown function, DUF538		0	0	0	0	0
4:1151406-1151599	AT4G02630	MACS2_in_Galaxy_peak_1594	4.93902	43.8825	40.1064	Protein kinase superfamily protein		0	0	0	0	0
4:17539679-17540040	AT4G37260	MACS2_in_Galaxy_peak_1851	7.0647	43.8444	40.0692	myb domain protein 73	ATMYB73	0	0	0	0	1
3:4975881-4976126	AT3G14810	MACS2_in_Galaxy_peak_1186	5.71637	43.782	40.0072	mechanosensitive channel of small conductance-like 5	MSL5	0	0	0	1	1
5:6851097-6851346	AT5G20290	MACS2_in_Galaxy_peak_2048	6.70867	43.5667	39.799	Ribosomal protein S8e family protein		0	0	0	0	0
5:3783863-3784051	AT5G11740	MACS2_in_Galaxy_peak_1954	3.68685	43.5402	39.7741	arabinogalactan protein 15	AGP15	0	0	0	1	1
2:7223821-7224044	AT2G16668	MACS2_in_Galaxy_peak_721	5.36819	43.4298	39.6687	0		0	0	0	0	0
1:13453130-13453347	AT1G36050	MACS2_in_Galaxy_peak_329	4.32833	43.2852	39.5254	Endoplasmic reticulum vesicle transporter protein		0	0	0	0	0
2:14139615-14139864	AT2G33360	MACS2_in_Galaxy_peak_851	8.83136	43.2796	39.52	Protein of unknown function (DUF3527)		0	0	0	0	0
4:15216175-15216438	AT4G31350	MACS2_in_Galaxy_peak_1793	6.67739	42.7219	38.9796	Core-2/I-branching beta-1,6-N-acetylglucosaminyltransferase family protein		0	0	0	0	0
3:19120938-19121336	AT3G51550	MACS2_in_Galaxy_peak_1429	5.08331	42.5101	38.7754	FERONIA	FER	0	0	0	0	0
5:3941324-3941508	AT5G12200	MACS2_in_Galaxy_peak_1959	4.84591	42.4641	38.7299	pyrimidine 2	PYD2	0	0	0	0	0
3:22929281-22929549	AT3G61910	MACS2_in_Galaxy_peak_1547	7.46075	42.3295	38.5985	NAC domain protein 66	ANAC066	0	0	0	0	1
1:20648800-20649108	AT1G55330	MACS2_in_Galaxy_peak_412	8.71831	42.2793	38.5485	arabinogalactan protein 21	AGP21	0	0	0	0	0
5:20210647-20210962	AT5G49750	MACS2_in_Galaxy_peak_2260	8.71831	42.2793	38.5485	Leucine-rich repeat (LRR) family protein		0	0	0	0	0
1:813078-813350	AT1G03300	MACS2_in_Galaxy_peak_18	7.20078	42.2367	38.51	DOMAIN OF UNKNOWN FUNCTION 724 1	ATDUF1	0	0	1	0	0
2:4079451-4079664	AT2G10535	MACS2_in_Galaxy_peak_703	8.04055	41.9357	38.2193	low-molecular-weight cysteine-rich 29	LCR29	0	0	0	0	0
1:29345629-29345843	AT1G78040	MACS2_in_Galaxy_peak_617	4.39567	41.7432	38.0359	Pollen Ole e 1 allergen and extensin family protein		0	0	0	0	0
3:18915167-18915397	AT3G50880	MACS2_in_Galaxy_peak_1424	7.51865	41.6804	37.9741	DNA glycosylase superfamily protein		0	0	0	0	0
2:18863913-18864148	AT2G45820	MACS2_in_Galaxy_peak_1004	6.43511	41.617	37.9124	Remorin family protein		0	0	0	0	1
3:4408197-4408445	AT3G13520	MACS2_in_Galaxy_peak_1175	6.46827	41.3076	37.6088	arabinogalactan protein 12	AGP12	0	0	0	0	1
4:6091115-6091374	AT4G09640	MACS2_in_Galaxy_peak_1624	8.54874	41.2854	37.5871	Protein of unknown function (DUF803)		0	0	1	0	0
3:22271973-22272325	AT3G60250	MACS2_in_Galaxy_peak_1514	7.31554	40.9702	37.2841	casein kinase II beta chain 3	CKB3	0	0	0	0	0
2:17845001-17845286	AT2G42885	MACS2_in_Galaxy_peak_933	4.27894	40.8835	37.1996	Defensin-like (DEFL) family protein		0	0	0	0	0
5:2562032-2562245	AT5G07990	MACS2_in_Galaxy_peak_1916	5.27456	40.8318	37.1483	CYTOCHROME P450 75B1	CYP75B1	0	0	0	0	1
2:17994416-17994716	AT2G43300	MACS2_in_Galaxy_peak_945	6.62597	40.8267	37.1433	pre-tRNA		0	0	0	0	0
5:5814127-5814352	AT5G17640	MACS2_in_Galaxy_peak_2009	3.62969	40.752	37.0711	Abiotic Stress Gene 1	ASG1	0	0	0	0	0
2:9907658-9907903	AT2G23290	MACS2_in_Galaxy_peak_775	5.04871	40.7463	37.0659	myb domain protein 70	AtMYB70	0	0	0	0	0
5:6813871-6814130	AT5G20190	MACS2_in_Galaxy_peak_2043	5.07	40.7463	37.0659	Tetratricopeptide repeat (TPR)-like superfamily protein		0	0	0	0	1
5:2433665-2433942	AT5G07675	MACS2_in_Galaxy_peak_1915	6.68773	40.6367	36.9589	pre-tRNA		0	0	0	0	0
5:5884853-5885127	AT5G17810	MACS2_in_Galaxy_peak_2014	6.72443	40.6367	36.9589	WUSCHEL related homeobox 12	WOX12	0	0	0	0	0
2:226533-226780	AT2G01500	MACS2_in_Galaxy_peak_652	7.0789	40.4454	36.7699	HIGH EXPRESSION OF OSMOTICALLY RESPONSIVE GENE 9	HOS9	0	0	0	0	0
3:5507026-5507310	AT3G16250	MACS2_in_Galaxy_peak_1204	7.0789	40.4454	36.7699	NDH-dependent cyclic electron flow 1	NDF4	0	0	0	0	0
5:20111731-20112018	AT5G49560	MACS2_in_Galaxy_peak_2257	8.37916	40.2978	36.6264	Putative methyltransferase family protein		0	0	0	1	0
4:16083742-16084021	AT4G33410	MACS2_in_Galaxy_peak_1816	8.43569	40.2978	36.6264	SIGNAL PEPTIDE PEPTIDASE-LIKE 1	ATSPPL1	0	0	0	0	0
1:22327193-22327435	AT1G60600	MACS2_in_Galaxy_peak_435	5.96583	40.2191	36.5532	ABERRANT CHLOROPLAST DEVELOPMENT 4	ABC4	0	0	0	0	0
1:17892562-17892760	AT1G48410	MACS2_in_Galaxy_peak_352	5.96583	40.2191	36.5532	ARGONAUTE 1	AGO1	0	0	0	0	1
5:18367125-18367374	AT5G45330	MACS2_in_Galaxy_peak_2206	8.23895	40.1861	36.5212	decapping 5-like	DCP5-L	0	0	0	0	0
1:5309346-5309692	AT1G15440	MACS2_in_Galaxy_peak_149	6.16851	40.1609	36.4976	PERIODIC TRYPTOPHAN PROTEIN 2	ATPWP2	0	0	0	1	1
1:23776550-23776827	AT1G64060	MACS2_in_Galaxy_peak_467	6.99764	39.5581	35.9077	respiratory burst oxidase protein F	ATRBOH F	0	0	0	0	0
3:8464529-8464804	AT3G23580	MACS2_in_Galaxy_peak_1279	6.60072	39.3948	35.7488	ribonucleotide reductase 2A	RNR2	0	0	0	0	0
5:556411-556670	AT5G02500	MACS2_in_Galaxy_peak_1888	7.70852	39.3419	35.6974	ARABIDOPSIS THALIANA HEAT SHOCK COGNATE PROTEIN 70-1	AT-HSC70-1	0	0	0	1	1
5:16862463-16862758	AT5G42203	MACS2_in_Galaxy_peak_2177	6.07274	39.3394	35.6958	0		0	0	0	0	0
1:8097996-8098255	AT1G22880	MACS2_in_Galaxy_peak_247	4.34517	39.3308	35.6882	ARABIDOPSIS THALIANA CELLULASE 5	ATCEL5	0	0	0	0	0
3:8325659-8325899	AT3G23290	MACS2_in_Galaxy_peak_1272	6.33361	39.328	35.6856	LIGHT SENSITIVE HYPOCOTYLS 4	LSH4	0	0	0	0	0
5:24626979-24627261	AT5G61228	MACS2_in_Galaxy_peak_2381	8.32264	39.3168	35.6752	conserved peptide upstream open reading frame 15	CPuORF15	0	0	0	0	0
4:13128270-13128597	AT4G25810	MACS2_in_Galaxy_peak_1751	8.03497	39.0702	35.4359	xyloglucan endotransglucosylase/hydrolase 23	XTH23	1	0	1	0	0
4:14820520-14820811	AT4G30270	MACS2_in_Galaxy_peak_1784	8.22518	38.9764	35.3438	MERISTEM 5	MERI-5	1	0	0	0	0
5:10065434-10065775	AT5G28056	MACS2_in_Galaxy_peak_2131	5.47428	38.948	35.3166	transposable element gene		0	0	0	0	0
1:27982046-27982342	AT1G74448	MACS2_in_Galaxy_peak_581	5.20382	38.688	35.0631	0		0	0	0	0	1
5:25940270-25940522	AT5G64910	MACS2_in_Galaxy_peak_2422	5.18029	38.688	35.0631	0		0	0	0	0	0
1:1768690-1768887	AT1G05860	MACS2_in_Galaxy_peak_43	4.03944	38.6562	35.0328	0		0	0	0	0	0
5:7174893-7175176	AT5G21105	MACS2_in_Galaxy_peak_2055	5.84666	38.6157	34.9929	Plant L-ascorbate oxidase		0	0	0	0	0
1:5446219-5446524	AT1G15810	MACS2_in_Galaxy_peak_165	6.88462	38.3896	34.7749	S15/NS1, RNA-binding protein		0	0	0	0	0
3:3923167-3923441	AT3G12300	MACS2_in_Galaxy_peak_1150	4.62246	38.2991	34.6892	AtBUG22	AtBUG22	0	0	0	0	1
3:2127399-2127634	AT3G06740	MACS2_in_Galaxy_peak_1093	7.11643	38.0292	34.4252	GATA transcription factor 15	GATA15	0	0	1	0	0
5:26130022-26130543	AT5G65390	MACS2_in_Galaxy_peak_2428	8.00173	38.0078	34.4047	arabinogalactan protein 7	AGP7	0	0	0	0	0
2:18913102-18913436	AT2G45970	MACS2_in_Galaxy_peak_1010	5.06748	37.8809	34.2826	cytochrome P450, family 86, subfamily A, polypeptide 8	CYP86A8	0	0	0	1	1
5:308800-309100	AT5G01800	MACS2_in_Galaxy_peak_1878	6.79451	37.8005	34.2038	saposin B domain-containing protein		0	0	0	1	0
5:7678779-7679068	AT5G22940	MACS2_in_Galaxy_peak_2072	4.11508	37.6887	34.0945	FRA8 homolog	F8H	0	0	0	0	1
5:18570780-18571040	AT5G45780	MACS2_in_Galaxy_peak_2213	6.45175	37.6861	34.0922	Leucine-rich repeat protein kinase family protein		0	0	0	0	0
3:5351711-5351975	AT3G15820	MACS2_in_Galaxy_peak_1198	6.48899	37.6861	34.0922	REDUCED OLEATE DESATURATION 1	ROD1	0	0	0	0	0
1:7060807-7061112	AT1G20380	MACS2_in_Galaxy_peak_220	5.36912	37.422	33.835	Prolyl oligopeptidase family protein		0	0	0	0	0
3:19090712-19090989	AT3G51450	MACS2_in_Galaxy_peak_1428	7.98349	37.3746	33.7897	Calcium-dependent phosphotriesterase superfamily protein		0	0	0	0	0
1:6061878-6062196	AT1G17620	MACS2_in_Galaxy_peak_181	8.04001	37.3746	33.7897	Late embryogenesis abundant (LEA) hydroxyproline-rich glycoprotein family		0	0	0	0	0
2:18699145-18699401	AT2G45360	MACS2_in_Galaxy_peak_992	4.62135	37.3139	33.7315	Protein of unknown function (DUF1442)		0	0	0	1	1
1:12851691-12851995	AT1G35140	MACS2_in_Galaxy_peak_321	4.16451	37.2127	33.6318	EXORDIUM like 1	EXL1	0	0	1	0	0
1:7038466-7038819	AT1G20330	MACS2_in_Galaxy_peak_214	4.81462	37.1617	33.582	COTYLEDON VASCULAR PATTERN 1	CVP1	0	0	0	0	1
2:18308709-18309147	AT2G44304	MACS2_in_Galaxy_peak_959	7.02705	37.1313	33.5529	0		0	0	0	0	1
3:10204908-10205249	AT3G27540	MACS2_in_Galaxy_peak_1315	7.89	37.0459	33.4695	beta-1,4-N-acetylglucosaminyltransferase family protein		0	0	0	0	0
3:22899298-22899560	AT3G61860	MACS2_in_Galaxy_peak_1544	5.69769	37.0321	33.457	arginine/serine-rich splicing factor 31	At-RS31	0	0	0	1	0
3:18534283-18534581	AT3G50000	MACS2_in_Galaxy_peak_1410	5.17015	36.9281	33.3559	casein kinase II, alpha chain 2	ATCKA2	0	0	0	0	0
1:25668842-25669097	AT1G68460	MACS2_in_Galaxy_peak_510	5.31655	36.6661	33.1017	Arabidopsis thaliana isopentenyltransferase 1	ATIPT1	0	0	0	0	0
3:2353652-2353939	AT3G07360	MACS2_in_Galaxy_peak_1105	5.45331	36.4373	32.8787	ARABIDOPSIS THALIANA PLANT U-BOX 9	ATPUB9	0	0	0	0	1
1:5921771-5922103	AT1G17285	MACS2_in_Galaxy_peak_175	7.92696	36.4137	32.8559	0		0	0	0	0	0
3:11269220-11269529	AT3G29360	MACS2_in_Galaxy_peak_1336	3.98233	36.3074	32.7532	UDP-glucose dehydrogenase 2	UGD2	0	0	0	0	1
1:1714193-1714397	AT1G05700	MACS2_in_Galaxy_peak_40	4.47349	36.2689	32.7157	Leucine-rich repeat transmembrane protein kinase protein		0	up	0	0	0
2:19079176-19079356	AT2G46490	MACS2_in_Galaxy_peak_1021	4.47349	36.2689	32.7157	0		0	0	0	0	0
3:21448680-21448934	AT3G57940	MACS2_in_Galaxy_peak_1486	6.93767	36.2396	32.6876	Domain of unknown function (DUF1726) ;Putative ATPase (DUF699)		0	0	0	0	0
2:12108226-12108507	AT2G28340	MACS2_in_Galaxy_peak_818	6.98236	36.2396	32.6876	GATA transcription factor 13	GATA13	0	0	0	0	0
3:3399422-3399663	AT3G10850	MACS2_in_Galaxy_peak_1132	7.70975	36.2092	32.6585	GLYOXALASE 2-2	GLX2-2	0	0	0	0	0
5:5952706-5953082	AT5G17980	MACS2_in_Galaxy_peak_2015	7.83414	36.0908	32.5436	C2 calcium/lipid-binding plant phosphoribosyltransferase family protein		0	0	1	1	1
3:16895072-16895366	AT3G45965	MACS2_in_Galaxy_peak_1382	6.59137	36.0661	32.5197	pre-tRNA		0	0	0	0	0
3:21242292-21242518	AT3G57410	MACS2_in_Galaxy_peak_1478	6.59137	36.0661	32.5197	villin 3	ATVLN3	0	0	0	0	0
3:8404531-8404794	AT3G23440	MACS2_in_Galaxy_peak_1275	4.88818	36.0237	32.4792	EMBRYO SAC DEVELOPMENT ARREST 6	EDA6	0	0	0	1	0
4:15842151-15842446	AT4G32830	MACS2_in_Galaxy_peak_1813	6.05859	36.018	32.4737	ataurora1	AtAUR1	0	0	1	0	0
5:2938076-2938354	AT5G09440	MACS2_in_Galaxy_peak_1928	6.02422	36.018	32.4737	EXORDIUM like 4	EXL4	0	0	0	0	0
3:16011355-16011531	AT3G44340	MACS2_in_Galaxy_peak_1361	6.30278	35.9997	32.4562	clone eighty-four	CEF	0	0	0	0	0
1:7696225-7696494	AT1G21910	MACS2_in_Galaxy_peak_238	6.26554	35.9997	32.4562	dehydration response element-binding protein 26	DREB26	0	0	1	0	0
5:16733599-16733868	AT5G41800	MACS2_in_Galaxy_peak_2169	6.26554	35.9997	32.4562	Transmembrane amino acid transporter family protein		0	0	0	1	0
3:22566549-22566699	AT3G60980	MACS2_in_Galaxy_peak_1527	3.42182	35.7156	32.1785	Tetratricopeptide repeat (TPR)-like superfamily protein		0	0	0	0	0
3:20556317-20556592	AT3G55440	MACS2_in_Galaxy_peak_1458	6.9619	35.6384	32.1029	CYTOSOLIC TRIOSE PHOSPHATE ISOMERASE	ATCTIMC	0	0	0	1	0
5:19299108-19299408	AT5G47590	MACS2_in_Galaxy_peak_2232	5.57851	35.4686	31.9362	Heat shock protein HSP20/alpha crystallin family		0	0	0	1	1
4:13811356-13811614	AT4G27654	MACS2_in_Galaxy_peak_1762	7.75739	35.4597	31.9279	0		0	0	0	0	0
5:24549343-24549530	AT5G61000	MACS2_in_Galaxy_peak_2378	7.81391	35.4597	31.9279	Replication factor-A protein 1-related	ATRPA70D	0	0	1	0	0
1:7958356-7958629	AT1G22530	MACS2_in_Galaxy_peak_242	6.84829	35.3541	31.8268	PATELLIN 2	PATL2	0	0	0	0	0
1:6463459-6463741	AT1G18740	MACS2_in_Galaxy_peak_188	6.8036	35.3541	31.8268	Protein of unknown function (DUF793)		0	0	1	0	0
5:6138337-6138597	AT5G18500	MACS2_in_Galaxy_peak_2017	6.51011	35.2078	31.6849	Protein kinase superfamily protein		0	0	0	0	0
1:3355348-3355624	AT1G10230	MACS2_in_Galaxy_peak_81	6.51011	35.2078	31.6849	SKP1-like 18	ASK18	0	0	0	0	0
4:16801730-16801989	AT4G35310	MACS2_in_Galaxy_peak_1833	5.95546	35.2041	31.6823	calmodulin-domain protein kinase 5	ATCPK5	0	0	0	0	0
3:6719947-6720179	AT3G19390	MACS2_in_Galaxy_peak_1241	5.95546	35.2041	31.6823	Granulin repeat cysteine protease family protein		0	0	0	0	0
2:14665530-14665780	AT2G34760	MACS2_in_Galaxy_peak_860	6.19105	35.165	31.6457	0		0	0	0	0	0
3:16292211-16292685	AT3G44735	MACS2_in_Galaxy_peak_1364	7.66655	35.1427	31.6247	PHYTOSULFOKINE 3 PRECURSOR	ATPSK3	0	0	0	0	0
3:5954010-5954538	AT3G17400	MACS2_in_Galaxy_peak_1226	6.42748	35.14	31.6231	F-box family protein		0	0	0	0	0
1:11265671-11265970	AT1G31480	MACS2_in_Galaxy_peak_290	6.98306	35.0653	31.5494	SHOOT GRAVITROPISM 2	SGR2	0	0	0	0	1
5:2588017-2588248	AT5G08075	MACS2_in_Galaxy_peak_1917	3.87185	34.9855	31.4718	pre-tRNA		0	0	0	0	0
1:5317770-5318017	AT1G15470	MACS2_in_Galaxy_peak_150	5.21473	34.9506	31.4373	Transducin/WD40 repeat-like superfamily protein		0	0	0	0	0
5:4825429-4825698	AT5G14910	MACS2_in_Galaxy_peak_1986	7.60753	34.7409	31.2307	Heavy metal transport/detoxification superfamily protein		0	0	0	0	0
5:17760897-17761144	AT5G44130	MACS2_in_Galaxy_peak_2192	5.02118	34.725	31.215	FASCICLIN-like arabinogalactan protein 13 precursor	FLA13	0	0	0	0	0
1:24635934-24636265	AT1G66160	MACS2_in_Galaxy_peak_473	7.21196	34.7231	31.2137	CYS, MET, PRO, and GLY protein 1	ATCMPG1	0	0	1	1	0
5:442225-442470	AT5G02220	MACS2_in_Galaxy_peak_1885	4.02582	34.7021	31.1949	SIAMESE-RELATED 4	SMR4	0	0	0	0	0
5:16831158-16831626	AT5G42100	MACS2_in_Galaxy_peak_2175	5.51892	34.6946	31.1876	ARABIDOPSIS THALIANA BETA-1,3-GLUCANASE_PUTATIVE	ATBG_PPAP	0	0	1	1	1
5:22134771-22134975	AT5G54510	MACS2_in_Galaxy_peak_2318	5.51892	34.6946	31.1876	DWARF IN LIGHT 1	DFL1	0	0	0	1	1
5:25666142-25666414	AT5G64130	MACS2_in_Galaxy_peak_2409	4.78721	34.6886	31.1825	cAMP-regulated phosphoprotein 19-related protein		0	0	0	0	0
5:4517428-4517640	AT5G14000	MACS2_in_Galaxy_peak_1976	4.76486	34.6886	31.1825	NAC domain containing protein 84	anac084	0	0	0	0	1
4:15692860-15693113	AT4G32530	MACS2_in_Galaxy_peak_1810	7.64433	34.5127	31.0099	ATPase, F0/V0 complex, subunit C protein		0	0	0	0	0
1:9520634-9520876	AT1G27420	MACS2_in_Galaxy_peak_273	7.64433	34.5127	31.0099	Galactose oxidase/kelch repeat superfamily protein		0	0	0	0	0
5:8113607-8113943	AT5G24010	MACS2_in_Galaxy_peak_2083	4.43482	34.5062	31.0058	Protein kinase superfamily protein		0	0	0	0	1
2:9454198-9454422	AT2G22241	MACS2_in_Galaxy_peak_763	4.66565	34.3703	30.8742	0		0	0	0	0	1
3:10192068-10192260	AT3G27520	MACS2_in_Galaxy_peak_1314	4.14195	34.3615	30.8662	0		0	0	0	0	0
1:26537090-26537387	AT1G70410	MACS2_in_Galaxy_peak_548	7.43873	34.3358	30.8419	BETA CARBONIC ANHYDRASE 4	ATBCA4	0	0	0	0	0
5:20952222-20952480	AT5G51580	MACS2_in_Galaxy_peak_2281	7.53852	34.1446	30.6562	0		0	0	0	0	0
1:18690856-18691027	AT1G50450	MACS2_in_Galaxy_peak_364	3.43614	34.0681	30.5816	Saccharopine dehydrogenase		0	0	0	0	1
4:550215-550505	AT4G01328	MACS2_in_Galaxy_peak_1584	3.90652	33.9706	30.4864	0		0	0	0	0	1
2:18217383-18217599	AT2G44020	MACS2_in_Galaxy_peak_955	4.58197	33.8948	30.4129	Mitochondrial transcription termination factor family protein		0	0	0	0	0
2:11807014-11807190	AT2G27680	MACS2_in_Galaxy_peak_812	4.16375	33.8891	30.4074	NAD(P)-linked oxidoreductase superfamily protein		0	0	0	0	0
1:4316277-4316492	AT1G12670	MACS2_in_Galaxy_peak_111	4.82747	33.6242	30.1485	0		0	0	0	0	0
3:21309782-21310091	AT3G57550	MACS2_in_Galaxy_peak_1482	6.66952	33.602	30.1274	guanylate kinase	AGK2	0	0	0	1	1
3:4441248-4441533	AT3G13594	MACS2_in_Galaxy_peak_1178	7.53128	33.5729	30.1006	0		0	0	0	0	0
4:14359479-14359769	AT4G29130	MACS2_in_Galaxy_peak_1777	7.53128	33.5729	30.1006	ARABIDOPSIS THALIANA HEXOKINASE 1	ATHXK1	0	0	0	1	0
1:984030-984275	AT1G03870	MACS2_in_Galaxy_peak_24	7.53128	33.5729	30.1006	FASCICLIN-like arabinoogalactan 9	FLA9	0	0	0	0	0
3:11192627-11192906	AT3G29240	MACS2_in_Galaxy_peak_1334	7.53128	33.5729	30.1006	Protein of unknown function (DUF179)		0	0	0	0	0
2:19469555-19469860	AT2G47440	MACS2_in_Galaxy_peak_1033	6.3476	33.5095	30.0426	Tetratricopeptide repeat (TPR)-like superfamily protein		0	0	0	0	0
5:14915897-14916139	AT5G37540	MACS2_in_Galaxy_peak_2142	6.21927	33.4074	29.9438	Eukaryotic aspartyl protease family protein		0	0	0	0	1
3:5894983-5895218	AT3G17250	MACS2_in_Galaxy_peak_1224	4.29116	33.3126	29.85	Protein phosphatase 2C family protein		0	0	0	0	0
1:5289976-5290275	AT1G15380	MACS2_in_Galaxy_peak_147	4.3571	33.1758	29.7182	glyoxylase I 4	GLYI4	0	0	0	1	0
1:14305696-14305901	AT1G38140	MACS2_in_Galaxy_peak_335	4.05919	33.1023	29.6473	transposable element gene		0	0	0	0	0
3:5770974-5771203	AT3G16895	MACS2_in_Galaxy_peak_1213	5.01909	33.0741	29.6196	Cysteine-rich protein		0	0	0	0	0
4:16580865-16581158	AT4G34760	MACS2_in_Galaxy_peak_1825	7.13469	33.0401	29.586	SMALL AUXIN UPREGULATED RNA 50	SAUR50	0	0	0	0	0
4:9332830-9333055	AT4G16563	MACS2_in_Galaxy_peak_1656	3.34369	32.9967	29.5439	Eukaryotic aspartyl protease family protein		0	0	1	0	1
5:17725630-17725877	AT5G44050	MACS2_in_Galaxy_peak_2189	5.78336	32.9697	29.5172	MATE efflux family protein		0	0	0	0	0
5:26722255-26722534	AT5G66920	MACS2_in_Galaxy_peak_2458	5.00108	32.9592	29.5076	SKU5 similar 17	sks17	0	0	0	0	0
5:26722690-26723028	AT5G66920	MACS2_in_Galaxy_peak_2458	5.00108	32.9592	29.5076	SKU5 similar 17	sks17	0	0	0	0	0
4:17981971-17982281	AT4G38410	MACS2_in_Galaxy_peak_1862	6.91402	32.9218	29.4716	Dehydrin family protein		0	down	0	0	0
4:10352034-10352519	AT4G18890	MACS2_in_Galaxy_peak_1685	4.5899	32.8691	29.4206	BES1/BZR1 homolog 3	BEH3	0	0	0	1	1
1:3671116-3671356	AT1G10990	MACS2_in_Galaxy_peak_84	5.9676	32.6962	29.2515	0		0	0	0	1	0
4:9555808-9556034	AT4G16970	MACS2_in_Galaxy_peak_1662	6.26634	32.6696	29.2263	Protein kinase superfamily protein		0	0	1	0	0
1:26195585-26195867	AT1G69640	MACS2_in_Galaxy_peak_531	6.18509	32.6696	29.2263	sphingoid base hydroxylase 1	SBH1	0	0	0	0	1
1:5979327-5979730	AT1G17420	MACS2_in_Galaxy_peak_180	7.41823	32.6403	29.199	Arabidopsis thaliana lipoxygenase 3	ATLOX3	0	0	0	0	1
3:15355841-15356075	AT3G43431	MACS2_in_Galaxy_peak_1351	6.25801	32.5198	29.084	0		0	0	0	0	0
5:23876165-23876546	AT5G59150	MACS2_in_Galaxy_peak_2362	6.01134	32.4438	29.0095	ARABIDOPSIS RAB GTPASE HOMOLOG A2D	ATRAB-A2D	0	0	0	0	0
4:9900644-9900868	AT4G17800	MACS2_in_Galaxy_peak_1669	6.65685	32.237	28.8075	AT-hook motif nuclear localized protein 23	AHL23	0	0	1	0	1
3:2636758-2637049	AT3G08670	MACS2_in_Galaxy_peak_1117	4.94851	32.2327	28.8033	0		0	0	0	0	0
1:7099153-7099356	AT1G20490	MACS2_in_Galaxy_peak_228	4.97479	32.2327	28.8033	AMP-dependent synthetase and ligase family protein		0	0	0	0	0
4:5833452-5833762	AT4G09150	MACS2_in_Galaxy_peak_1622	7.29671	32.2206	28.7916	T-complex protein 11		0	0	0	0	0
2:17649076-17649307	AT2G42380	MACS2_in_Galaxy_peak_922	5.17124	32.1768	28.7504	Basic-leucine zipper (bZIP) transcription factor family protein	ATBZIP34	1	0	0	0	1
1:3719319-3719780	AT1G11125	MACS2_in_Galaxy_peak_85	6.44607	31.876	28.4577	0		0	0	0	1	1
5:26588204-26588465	AT5G66620	MACS2_in_Galaxy_peak_2451	6.49076	31.876	28.4577	DA1-related protein 6	DAR6	0	0	0	0	1
1:10887356-10887630	AT1G30690	MACS2_in_Galaxy_peak_285	3.97643	31.859	28.4432	Sec14p-like phosphatidylinositol transfer family protein		0	0	1	0	0
5:19832286-19832612	AT5G48910	MACS2_in_Galaxy_peak_2247	6.14446	31.836	28.4215	LOW PSII ACCUMULATION 66	LPA66	0	0	0	0	0
4:11181540-11181861	AT4G20890	MACS2_in_Galaxy_peak_1712	6.14446	31.836	28.4215	tubulin beta-9 chain	TUB9	0	0	0	0	0
3:208210-208438	AT3G01520	MACS2_in_Galaxy_peak_1042	7.24866	31.7151	28.3026	Adenine nucleotide alpha hydrolases-like superfamily protein		0	0	0	0	0
1:23289240-23289496	AT1G62880	MACS2_in_Galaxy_peak_454	7.24866	31.7151	28.3026	Cornichon family protein		0	0	0	1	1
1:13067162-13067459	AT1G35501	MACS2_in_Galaxy_peak_324	4.45284	31.6498	28.2414	MIR773a; miRNA	MIR773	0	0	0	0	0
2:18874159-18874386	AT2G45860	MACS2_in_Galaxy_peak_1007	3.84089	31.6474	28.2396	0		0	0	0	0	0
5:21282498-21282711	AT5G52420	MACS2_in_Galaxy_peak_2291	6.8673	31.5313	28.1247	0		0	0	0	1	1
1:21241935-21242182	AT1G56670	MACS2_in_Galaxy_peak_421	4.89593	31.5114	28.1053	GDSL-like Lipase/Acylhydrolase superfamily protein		0	0	0	0	0
4:12757723-12757989	AT4G24740	MACS2_in_Galaxy_peak_1746	6.06561	31.4839	28.0791	FUS3-complementing gene 2	AFC2	0	0	0	1	1
1:24005544-24006014	AT1G64618	MACS2_in_Galaxy_peak_470	7.16378	31.4215	28.0178	other RNA		0	0	0	0	0
1:18541956-18542190	AT1G50040	MACS2_in_Galaxy_peak_358	7.21964	31.4215	28.0178	Protein of unknown function (DUF1005)		0	0	0	0	0
2:1065100-1065302	AT2G03505	MACS2_in_Galaxy_peak_680	4.35201	31.4166	28.014	Carbohydrate-binding X8 domain superfamily protein		0	0	0	0	0
3:7168000-7168315	AT3G20540	MACS2_in_Galaxy_peak_1256	4.22108	31.2126	27.8165	polymerase gamma 1	POLGAMMA1	0	0	0	0	0
1:4532866-4533137	AT1G13250	MACS2_in_Galaxy_peak_120	5.61463	31.1486	27.755	galacturonosyltransferase-like 3	GATL3	0	0	0	0	1
4:12327462-12327729	AT4G23650	MACS2_in_Galaxy_peak_1730	6.71539	31.1482	27.7546	calcium-dependent protein kinase 6	AtCDPK6	0	0	0	0	0
3:6154088-6154364	AT3G17998	MACS2_in_Galaxy_peak_1231	6.76505	31.1482	27.7546	conserved peptide upstream open reading frame 30	CPuORF30	0	0	0	0	0
4:15317000-15317247	AT4G31600	MACS2_in_Galaxy_peak_1800	6.76505	31.1482	27.7546	UDP-galactose transporter 7	UTr7	0	0	0	0	0
1:38011-38255	AT1G01070	MACS2_in_Galaxy_peak_2	5.81863	31.0804	27.6888	Usually multiple acids move in and out Transporters 28	UMAMIT28	0	0	0	0	0
4:9301957-9302175	AT4G16500	MACS2_in_Galaxy_peak_1651	4.13831	31.0346	27.6445	Cystatin/monellin superfamily protein	AtCYS4	0	0	0	0	1
1:25828874-25829114	AT1G68760	MACS2_in_Galaxy_peak_520	6.312	31.023	27.6333	ARABIDOPSIS THALIANA NUDIX HYDROLASE HOMOLOG 1	ATNUDT1	0	0	0	0	0
3:3115929-3116139	AT3G10110	MACS2_in_Galaxy_peak_1126	6.35669	31.023	27.6333	maternal effect embryo arrest 67	MEE67	0	0	0	0	0
3:19281356-19281624	AT3G51950	MACS2_in_Galaxy_peak_1436	6.02258	31.0088	27.6205	Zinc finger (CCCH-type) family protein / RNA recognition motif (RRM)-containing protein		0	0	0	0	1
1:4419443-4419692	AT1G12950	MACS2_in_Galaxy_peak_117	6.9393	30.9572	27.5711	root hair specific 2	RSH2	0	0	0	0	0
2:13194004-13194239	AT2G31005	MACS2_in_Galaxy_peak_837	7.13561	30.7975	27.4144	0		0	0	0	0	0
2:14965172-14965514	AT2G35620	MACS2_in_Galaxy_peak_866	7.19213	30.7975	27.4144	FEI 2	FEI2	0	0	1	0	1
1:865236-865454	AT1G03470	MACS2_in_Galaxy_peak_20	7.19213	30.7975	27.4144	Networked 3A	NET3A	0	0	0	0	0
5:20550809-20551029	AT5G50460	MACS2_in_Galaxy_peak_2266	7.13561	30.7975	27.4144	secE/sec61-gamma protein transport protein		0	0	0	0	0
1:25496629-25496854	AT1G68020	MACS2_in_Galaxy_peak_502	6.51199	30.6736	27.2948	UDP-Glycosyltransferase / trehalose-phosphatase family protein	ATTPS6	0	0	0	0	1
1:11325026-11325332	AT1G31640	MACS2_in_Galaxy_peak_292	4.49672	30.5576	27.1811	AGAMOUS-like 92	AGL92	0	0	0	0	0
1:29975520-29975770	AT1G79650	MACS2_in_Galaxy_peak_637	5.20142	30.4874	27.1133	Arabidopsis thaliana aldehyde oxidase 1	AtAO1	0	0	0	0	0
4:14881433-14881844	AT4G30440	MACS2_in_Galaxy_peak_1787	5.47418	30.4404	27.0676	UDP-D-glucuronate 4-epimerase 1	GAE1	0	0	0	0	0
2:18523599-18523758	AT2G44920	MACS2_in_Galaxy_peak_976	3.62047	30.2881	26.9186	Tetratricopeptide repeat (TPR)-like superfamily protein		0	0	0	0	1
2:9312545-9312943	AT2G21850	MACS2_in_Galaxy_peak_761	5.70691	30.2818	26.9125	Cysteine/Histidine-rich C1 domain family protein		0	0	0	0	0
5:8048928-8049386	AT5G23870	MACS2_in_Galaxy_peak_2081	5.74415	30.2818	26.9125	pectin acetylesterase 9	PAE9	0	0	0	1	0
4:10593026-10593359	AT4G19420	MACS2_in_Galaxy_peak_1698	4.00853	30.2545	26.8894	pectin acetylesterase 8	PAE8	0	0	0	1	1
1:26327907-26328146	AT1G69900	MACS2_in_Galaxy_peak_539	5.98195	30.1881	26.824	Actin cross-linking protein		0	0	0	0	0
5:22151021-22151336	AT5G54530	MACS2_in_Galaxy_peak_2319	5.10181	30.1629	26.8011	Protein of unknown function, DUF538		0	0	0	0	1
3:8462995-8463242	AT3G23580	MACS2_in_Galaxy_peak_1278	6.25155	30.1122	26.7524	ribonucleotide reductase 2A	RNR2	0	0	0	0	0
3:8686444-8686634	AT3G24050	MACS2_in_Galaxy_peak_1285	4.79077	30.0842	26.7252	GATA transcription factor 1	GATA1	0	0	0	0	0
2:17457072-17457352	AT2G41835	MACS2_in_Galaxy_peak_917	4.79077	30.0842	26.7252	zinc finger (C2H2 type, AN1-like) family protein		0	0	0	0	0
1:4658190-4658487	AT1G13605	MACS2_in_Galaxy_peak_126	7.02256	29.8875	26.5315	0		1	0	0	0	0
4:12786585-12786845	AT4G24810	MACS2_in_Galaxy_peak_1748	7.07908	29.8875	26.5315	Protein kinase superfamily protein		0	0	0	0	0
5:14916654-14916968	AT5G37550	MACS2_in_Galaxy_peak_2143	5.90518	29.8483	26.4982	0		0	0	0	0	0
3:15517498-15517830	AT3G43610	MACS2_in_Galaxy_peak_1353	3.69797	29.8007	26.4512	Spc97 / Spc98 family of spindle pole body (SBP) component		0	0	0	0	0
3:21472771-21473034	AT3G57990	MACS2_in_Galaxy_peak_1487	7.03558	29.7398	26.3928	0		0	0	0	1	1
3:12348946-12349189	AT3G30720	MACS2_in_Galaxy_peak_1341	6.19456	29.5883	26.2449	QUA-QUINE STARCH	QQS	0	0	0	0	0
1:2365195-2365414	AT1G07650	MACS2_in_Galaxy_peak_60	5.85349	29.5252	26.1823	Leucine-rich repeat transmembrane protein kinase		0	0	0	0	0
3:18092193-18092442	AT3G48780	MACS2_in_Galaxy_peak_1407	5.89436	29.5252	26.1823	SERINE PALMITOYLTRANSFERASE 1	ATSPT1	0	0	0	0	0
4:475322-475708	AT4G01100	MACS2_in_Galaxy_peak_1579	5.59518	29.4895	26.1479	adenine nucleotide transporter 1	ADNT1	0	0	0	0	1
3:6772366-6772657	AT3G19520	MACS2_in_Galaxy_peak_1243	5.59518	29.4895	26.1479	Protein of unknown function (DUF626)		0	0	0	0	0
1:4473984-4474228	AT1G13130	MACS2_in_Galaxy_peak_119	5.01243	29.427	26.0882	Cellulase (glycosyl hydrolase family 5) protein		0	0	0	0	0
5:16386680-16387002	AT5G40890	MACS2_in_Galaxy_peak_2161	5.01243	29.427	26.0882	chloride channel A	ATCLC-A	0	0	0	0	0
3:16465038-16465409	AT3G45010	MACS2_in_Galaxy_peak_1368	5.04222	29.427	26.0882	serine carboxypeptidase-like 48	scpl48	0	0	1	0	1
1:26799221-26799820	AT1G71040	MACS2_in_Galaxy_peak_553	5.81944	29.374	26.0383	Low Phosphate Root2	LPR2	0	0	0	0	1
2:537815-538071	AT2G02120	MACS2_in_Galaxy_peak_668	5.90069	29.374	26.0383	LOW-MOLECULAR-WEIGHT CYSTEINE-RICH 70	LCR70	0	0	0	1	1
4:15291744-15292075	AT4G31550	MACS2_in_Galaxy_peak_1798	5.86006	29.374	26.0383	WRKY DNA-binding protein 11	ATWRKY11	0	0	0	0	1
1:17146705-17146964	AT1G45243	MACS2_in_Galaxy_peak_345	6.13324	29.3374	26.0036	Cysteine/Histidine-rich C1 domain family protein		0	0	0	0	0
5:24771934-24772184	AT5G61620	MACS2_in_Galaxy_peak_2385	6.17793	29.3374	26.0036	myb-like transcription factor family protein		0	0	0	0	0
2:360878-361067	AT2G01820	MACS2_in_Galaxy_peak_657	3.59309	29.1797	25.85	Leucine-rich repeat protein kinase family protein		0	0	0	0	0
2:18788973-18789187	AT2G45590	MACS2_in_Galaxy_peak_999	5.107	29.1587	25.8292	Protein kinase superfamily protein		0	0	0	0	1
2:9075899-9076125	AT2G21187	MACS2_in_Galaxy_peak_754	4.49801	29.1106	25.7825	other RNA		0	0	0	0	0
5:7901738-7901997	AT5G23440	MACS2_in_Galaxy_peak_2078	6.85298	28.9853	25.6604	ferredoxin/thioredoxin reductase subunit A (variable subunit) 1	FTRA1	0	0	0	0	0
2:18373243-18373493	AT2G44500	MACS2_in_Galaxy_peak_963	6.85298	28.9853	25.6604	O-fucosyltransferase family protein		0	0	0	0	1
1:25380382-25380610	AT1G67710	MACS2_in_Galaxy_peak_494	6.90951	28.9853	25.6604	response regulator 11	ARR11	0	0	0	0	0
3:4082682-4082898	AT3G12835	MACS2_in_Galaxy_peak_1160	5.37105	28.8999	25.5785	0		0	0	0	0	0
3:21693856-21694059	AT3G58640	MACS2_in_Galaxy_peak_1494	5.37105	28.8999	25.5785	Mitogen activated protein kinase kinase kinase-related		0	0	0	0	0
1:22128976-22129242	AT1G60050	MACS2_in_Galaxy_peak_433	5.91391	28.8812	25.5614	Usually multiple acids move in and out Transporters 35	UMAMIT35	0	0	0	0	0
3:2209059-2209464	AT3G07000	MACS2_in_Galaxy_peak_1097	5.52069	28.7035	25.3872	Cysteine/Histidine-rich C1 domain family protein		0	0	0	0	0
2:9731467-9731724	AT2G22840	MACS2_in_Galaxy_peak_772	4.95284	28.6968	25.3815	growth-regulating factor 1	AtGRF1	0	0	0	0	0
5:3335998-3336307	AT5G10560	MACS2_in_Galaxy_peak_1939	3.37398	28.5766	25.265	Glycosyl hydrolase family protein		0	0	0	0	0
4:5550352-5550585	AT4G08685	MACS2_in_Galaxy_peak_1616	5.77881	28.5666	25.2554	Pollen Ole e 1 allergen and extensin family protein	SAH7	0	0	0	1	1
5:320389-320764	AT5G01830	MACS2_in_Galaxy_peak_1881	6.41746	28.5417	25.2324	ARM repeat superfamily protein		0	0	0	1	1
1:19175309-19175491	AT1G51710	MACS2_in_Galaxy_peak_378	3.74647	28.5287	25.2204	ubiquitin-specific protease 6	ATUBP6	0	0	0	0	1
3:8947915-8948169	AT3G24530	MACS2_in_Galaxy_peak_1291	6.08855	28.5052	25.1971	AAA-type ATPase family protein / ankyrin repeat family protein		0	0	0	0	0
3:2905867-2906134	AT3G09440	MACS2_in_Galaxy_peak_1120	6.08855	28.5052	25.1971	Heat shock protein 70 (Hsp 70) family protein		0	0	0	1	1
3:2138201-2138456	AT3G06770	MACS2_in_Galaxy_peak_1095	6.18853	28.436	25.1296	Pectin lyase-like superfamily protein		0	0	0	0	0
3:6240660-6240964	AT3G18215	MACS2_in_Galaxy_peak_1233	5.08316	28.3993	25.094	Protein of unknown function, DUF599		0	0	0	0	0
4:960269-960459	AT4G02180	MACS2_in_Galaxy_peak_1590	4.52462	28.3793	25.0747	DC1 domain-containing protein		0	0	0	0	0
1:5228157-5228406	AT1G15200	MACS2_in_Galaxy_peak_142	4.52462	28.3793	25.0747	protein-protein interaction regulator family protein		0	0	0	0	0
5:16435078-16435361	AT5G41060	MACS2_in_Galaxy_peak_2162	4.81088	28.3131	25.0095	DHHC-type zinc finger family protein		0	0	0	0	0
3:5833791-5833977	AT3G17100	MACS2_in_Galaxy_peak_1219	4.14608	28.3125	25.0095	ATBS1 Interacting Factor 3	AIF3	0	0	0	1	1
1:7732210-7732607	AT1G21975	MACS2_in_Galaxy_peak_239	6.51629	28.3032	25.0009	0		0	0	0	1	1
1:8976227-8976463	AT1G25550	MACS2_in_Galaxy_peak_255	6.56916	28.3032	25.0009	myb-like transcription factor family protein		0	0	0	0	1
3:9472401-9472582	AT3G25882	MACS2_in_Galaxy_peak_1301	4.40409	28.1214	24.823	NIM1-interacting 2	NIMIN-2	0	0	0	0	0
3:21260403-21260689	AT3G57440	MACS2_in_Galaxy_peak_1479	6.79646	28.091	24.7934	0		0	0	0	0	0
3:4987210-4987479	AT3G14840	MACS2_in_Galaxy_peak_1187	6.73993	28.091	24.7934	LysM RLK1-interacting kinase 1	LIK1	0	0	0	0	0
1:13203518-13203772	AT1G35670	MACS2_in_Galaxy_peak_326	4.60675	27.9834	24.6904	calcium-dependent protein kinase 2	ATCDPK2	0	0	0	0	0
5:5816384-5816623	AT5G17650	MACS2_in_Galaxy_peak_2011	4.12385	27.9731	24.6807	glycine/proline-rich protein		0	0	0	0	0
5:23309023-23309262	AT5G57560	MACS2_in_Galaxy_peak_2352	5.56123	27.7746	24.4874	Touch 4	TCH4	1	0	0	0	0
5:25876452-25876800	AT5G64735	MACS2_in_Galaxy_peak_2418	5.69755	27.766	24.4792	pre-tRNA		0	0	0	0	0
3:19172494-19172772	AT3G51680	MACS2_in_Galaxy_peak_1431	5.18299	27.7103	24.4262	NAD(P)-binding Rossmann-fold superfamily protein	AtSDR2	0	0	0	1	1
5:8522841-8523048	AT5G24810	MACS2_in_Galaxy_peak_2092	4.1549	27.7085	24.4245	ABC1 family protein		0	0	0	0	1
5:17849490-17849636	AT5G44310	MACS2_in_Galaxy_peak_2196	4.47496	27.6999	24.4164	Late embryogenesis abundant protein (LEA) family protein		0	0	0	0	0
1:12392101-12392414	AT1G34050	MACS2_in_Galaxy_peak_318	5.01932	27.6607	24.3814	Ankyrin repeat family protein		0	0	0	0	0
1:5344870-5345119	AT1G15550	MACS2_in_Galaxy_peak_153	5.38491	27.634	24.3558	ARABIDOPSIS THALIANA GIBBERELLIN 3 BETA-HYDROXYLASE 1	ATGA3OX1	0	0	0	0	0
3:2120203-2120450	AT3G06720	MACS2_in_Galaxy_peak_1092	6.00413	27.6032	24.3259	IMPORTIN ALPHA	AIMP ALPHA	0	0	0	0	0
5:3278650-3279364	AT5G10430	MACS2_in_Galaxy_peak_1937	6.2918	27.2963	24.0252	arabinogalactan protein 4	AGP4	0	0	0	0	1
3:4142448-4142674	AT3G12970	MACS2_in_Galaxy_peak_1163	4.80387	27.2538	23.984	0		0	0	0	0	0
3:4142754-4142977	AT3G12970	MACS2_in_Galaxy_peak_1163	4.80387	27.2538	23.984	0		0	0	0	0	0
4:1115334-1115641	AT4G02530	MACS2_in_Galaxy_peak_1592	6.62688	27.2047	23.937	chloroplast thylakoid lumen protein		0	0	0	0	0
3:8286802-8287045	AT3G23220	MACS2_in_Galaxy_peak_1270	6.68341	27.2047	23.937	ethylene and salt inducible 1	ESE1	0	0	0	0	0
4:13987222-13987444	AT4G28190	MACS2_in_Galaxy_peak_1769	6.68341	27.2047	23.937	ULTRAPETALA	ULT	0	0	0	0	0
1:7216849-7217099	AT1G20770	MACS2_in_Galaxy_peak_229	5.37173	27.1513	23.8869	0		0	0	0	0	0
4:7492761-7493065	AT4G12730	MACS2_in_Galaxy_peak_1631	5.37173	27.1513	23.8869	FASCICLIN-like arabinogalactan 2	FLA2	0	0	0	0	0
3:536178-536425	AT3G02540	MACS2_in_Galaxy_peak_1052	5.33448	27.1513	23.8869	PUTATIVE DNA REPAIR PROTEIN RAD23-3	RAD23-3	0	0	0	0	0
1:7694768-7695009	AT1G21910	MACS2_in_Galaxy_peak_236	5.64917	27.1151	23.853	dehydration response element-binding protein 26	DREB26	0	0	1	0	0
2:17927099-17927267	AT2G43120	MACS2_in_Galaxy_peak_939	3.77006	26.982	23.7222	PIRIN2	PRN2	0	0	0	1	1
1:25022623-25022941	AT1G67040	MACS2_in_Galaxy_peak_482	5.57567	26.9723	23.7126	TON1 Recruiting Motif 22	TRM22	0	0	0	0	0
4:1939713-1939974	AT4G04040	MACS2_in_Galaxy_peak_1600	6.54928	26.9403	23.6824	maternal effect embryo arrest 51	MEE51	0	0	0	0	0
1:28258349-28258557	AT1G75295	MACS2_in_Galaxy_peak_584	6.54928	26.9403	23.6824	other RNA		0	0	0	0	0
5:21871645-21871846	AT5G53870	MACS2_in_Galaxy_peak_2308	5.81596	26.9326	23.6753	early nodulin-like protein 1	AtENODL1	0	0	0	0	0
1:4229652-4230209	AT1G12420	MACS2_in_Galaxy_peak_104	4.9874	26.9281	23.6712	ACT domain repeat 8	ACR8	0	0	0	1	0
5:1589770-1590002	AT5G05365	MACS2_in_Galaxy_peak_1901	4.95548	26.9281	23.6712	Heavy metal transport/detoxification superfamily protein		0	0	0	0	0
4:17363544-17363811	AT4G36860	MACS2_in_Galaxy_peak_1845	4.64329	26.9067	23.6509	LIM domain-containing protein		0	0	0	0	0
5:18669957-18670142	AT5G46030	MACS2_in_Galaxy_peak_2218	5.86509	26.8621	23.6074	0		0	0	0	0	0
2:4744020-4744256	AT2G11810	MACS2_in_Galaxy_peak_704	6.16918	26.8413	23.588	monogalactosyldiacylglycerol synthase type C	ATMGD3	0	0	0	0	0
1:3242716-3242988	AT1G09950	MACS2_in_Galaxy_peak_74	5.50412	26.6571	23.4082	RESPONSE TO ABA AND SALT 1	RAS1	0	0	0	0	0
4:18191016-18191210	AT4G39040	MACS2_in_Galaxy_peak_1864	4.52789	26.6102	23.3626	CRM family member subfamily 4	CFM4	0	0	0	0	0
5:6289155-6289403	AT5G18860	MACS2_in_Galaxy_peak_2025	4.5016	26.6102	23.3626	nucleoside hydrolase 3	NSH3	0	0	0	0	1
1:27303102-27303358	AT1G72510	MACS2_in_Galaxy_peak_567	4.18388	26.6002	23.3536	Protein of unknown function (DUF1677)		0	0	0	1	1
1:30243283-30243644	AT1G80440	MACS2_in_Galaxy_peak_643	5.26	26.3851	23.1429	Kelch repeat F-box 20	KFB20	0	0	0	0	1
5:26933205-26933497	AT5G67488	MACS2_in_Galaxy_peak_2471	4.37565	26.3572	23.1167	other RNA		0	0	0	0	0
1:27572407-27572677	AT1G73340	MACS2_in_Galaxy_peak_576	6.45731	26.3267	23.0867	Cytochrome P450 superfamily protein		0	0	0	0	0
4:11522090-11522452	AT4G21680	MACS2_in_Galaxy_peak_1719	6.45731	26.3267	23.0867	NITRATE TRANSPORTER 1.8	AtNPF7.2	0	0	1	0	1
3:6033883-6034234	AT3G17650	MACS2_in_Galaxy_peak_1228	6.57036	26.3267	23.0867	pigment defective 321	PDE321	0	0	0	0	0
4:16806540-16806768	AT4G35320	MACS2_in_Galaxy_peak_1834	5.56743	26.3257	23.0867	0		0	0	0	0	0
2:10737672-10737886	AT2G25200	MACS2_in_Galaxy_peak_793	4.61536	26.2121	22.9773	Plant protein of unknown function (DUF868)		0	0	0	0	0
1:22596928-22597126	AT1G61260	MACS2_in_Galaxy_peak_440	4.61536	26.2121	22.9773	Protein of unknown function (DUF761)		0	0	0	0	1
5:22546960-22547207	AT5G55670	MACS2_in_Galaxy_peak_2327	4.61536	26.2121	22.9773	RNA-binding (RRM/RBD/RNP motifs) family protein		0	0	0	0	0
1:18662042-18662325	AT1G50380	MACS2_in_Galaxy_peak_362	4.92355	26.2018	22.968	Prolyl oligopeptidase family protein		0	0	0	0	1
5:16196984-16197174	AT5G40450	MACS2_in_Galaxy_peak_2158	4.23944	26.1415	22.9107	0		0	0	0	1	0
3:11727815-11728023	AT3G29810	MACS2_in_Galaxy_peak_1338	4.21592	26.1415	22.9107	COBRA-like protein 2 precursor	COBL2	0	0	0	0	0
1:26004023-26004281	AT1G69170	MACS2_in_Galaxy_peak_526	4.21592	26.1415	22.9107	Squamosa promoter-binding protein-like (SBP domain) transcription factor family protein	AtSPL6	0	0	0	0	0
4:9133791-9134024	AT4G16143	MACS2_in_Galaxy_peak_1647	3.9456	26.1372	22.907	importin alpha isoform 2	IMPA-2	0	0	0	0	0
1:18707760-18708063	AT1G50500	MACS2_in_Galaxy_peak_365	5.64266	26.1296	22.8995	ARABIDOPSIS THALIANA VPS53 HOMOLOG	ATVPS53	0	0	0	0	1
3:20346654-20347009	AT3G54920	MACS2_in_Galaxy_peak_1454	4.84552	26.1263	22.8966	powdery mildew resistant 6	PMR6	0	0	0	0	0
4:6649571-6649809	AT4G10820	MACS2_in_Galaxy_peak_1625	6.38169	26.0681	22.839	F-box family protein		0	0	0	0	0
3:5427499-5427733	AT3G15990	MACS2_in_Galaxy_peak_1200	6.49342	26.0681	22.839	sulfate transporter 3;4	SULTR3;4	0	0	0	0	0
2:16640148-16640383	AT2G39860	MACS2_in_Galaxy_peak_899	5.73102	26.0516	22.8235	pre-tRNA		0	0	0	0	0
5:8125447-8125733	AT5G24040	MACS2_in_Galaxy_peak_2085	6.15407	26.0298	22.8031	Protein of unknown function (DUF295)		0	0	0	0	0
2:756063-756255	AT2G02700	MACS2_in_Galaxy_peak_671	6.06986	26.0028	22.7765	Cysteine/Histidine-rich C1 domain family protein		0	0	0	0	0
3:4723732-4724015	AT3G14205	MACS2_in_Galaxy_peak_1182	6.02021	26.0028	22.7765	suppressor of actin 2	SAC2	0	0	0	0	1
4:9637895-9638163	AT4G17150	MACS2_in_Galaxy_peak_1663	5.97177	25.8208	22.601	alpha/beta-Hydrolases superfamily protein		0	0	0	0	0
4:15242907-15243149	AT4G31408	MACS2_in_Galaxy_peak_1795	4.30117	25.694	22.4758	other RNA		0	0	0	0	0
3:2352842-2353093	AT3G07360	MACS2_in_Galaxy_peak_1104	6.22144	25.6117	22.3963	ARABIDOPSIS THALIANA PLANT U-BOX 9	ATPUB9	0	0	0	0	1
3:6777125-6777405	AT3G19530	MACS2_in_Galaxy_peak_1244	4.79587	25.4818	22.269	0		0	0	0	0	0
4:13016232-13016563	AT4G25470	MACS2_in_Galaxy_peak_1750	4.79587	25.4818	22.269	C-repeat/DRE binding factor 2	ATCBF2	0	0	0	0	1
3:1439461-1439712	AT3G05150	MACS2_in_Galaxy_peak_1079	4.79587	25.4818	22.269	Major facilitator superfamily protein		0	0	0	0	0
1:29853454-29853603	AT1G79350	MACS2_in_Galaxy_peak_634	3.78451	25.4792	22.2671	embryo defective 1135	EMB1135	0	0	0	0	0
1:20683055-20683328	AT1G55390	MACS2_in_Galaxy_peak_414	6.40078	25.4571	22.2455	Cysteine/Histidine-rich C1 domain family protein		0	down	0	0	0
2:13891611-13891826	AT2G32760	MACS2_in_Galaxy_peak_849	6.40078	25.4571	22.2455	0		0	0	0	0	0
5:7877666-7877945	AT5G23395	MACS2_in_Galaxy_peak_2076	6.34425	25.4571	22.2455	mitochondrial intermembrane space assembly machinery 40	MIA40	0	0	0	0	0
2:16658483-16658729	AT2G39890	MACS2_in_Galaxy_peak_903	6.34425	25.4571	22.2455	PROLINE TRANSPORTER 1	ATPROT1	0	0	0	0	0
4:13652326-13652558	AT4G27260	MACS2_in_Galaxy_peak_1757	5.41316	25.4061	22.1989	Auxin-responsive GH3 family protein	GH3.5	0	0	0	1	1
5:21769963-21770203	AT5G53588	MACS2_in_Galaxy_peak_2303	5.37253	25.4061	22.1989	conserved peptide upstream open reading frame 50	CPuORF50	0	0	0	0	1
5:2167083-2167496	AT5G06980	MACS2_in_Galaxy_peak_1910	3.64809	25.3553	22.1508	night light-inducible and clock-regulated 4	LNK4	0	0	0	0	1
2:387693-387991	AT2G01860	MACS2_in_Galaxy_peak_661	3.24977	25.3436	22.1394	EMBRYO DEFECTIVE 975	EMB975	0	0	0	0	0
1:6920467-6920630	AT1G19940	MACS2_in_Galaxy_peak_205	3.57918	25.3157	22.1123	glycosyl hydrolase 9B5	AtGH9B5	0	0	0	0	0
1:4243077-4243417	AT1G12440	MACS2_in_Galaxy_peak_107	5.68633	25.2486	22.0466	A20/AN1-like zinc finger family protein		0	0	0	1	1
4:10321431-10321729	AT4G18800	MACS2_in_Galaxy_peak_1684	6.26996	25.2043	22.004	RAB GTPase homolog A1D	ATHSGBP	0	0	0	0	1
4:11662453-11662741	AT4G22010	MACS2_in_Galaxy_peak_1721	6.32583	25.2043	22.004	SKU5 similar 4	sks4	0	0	1	0	1
4:13920362-13920631	AT4G27970	MACS2_in_Galaxy_peak_1766	6.32583	25.2043	22.004	SLAC1 homologue 2	SLAH2	0	0	0	1	0
1:25756140-25756354	AT1G68580	MACS2_in_Galaxy_peak_516	6.23782	25.1937	21.9943	agenet domain-containing protein / bromo-adjacent homology (BAH) domain-containing protein		0	0	0	0	0
1:14006035-14006261	AT1G36942	MACS2_in_Galaxy_peak_331	3.92168	25.1843	21.9854	0		0	0	0	0	0
2:7495988-7496186	AT2G17230	MACS2_in_Galaxy_peak_726	3.9051	25.0603	21.8657	EXORDIUM like 5	EXL5	0	0	0	0	0
3:5227911-5228087	AT3G15480	MACS2_in_Galaxy_peak_1194	3.9051	25.0603	21.8657	Protein of unknown function (DUF1218)		0	0	0	0	0
1:17192847-17193062	AT1G45688	MACS2_in_Galaxy_peak_346	4.22668	25.0364	21.8424	0		0	0	0	0	1
4:17524265-17524444	AT4G37240	MACS2_in_Galaxy_peak_1849	4.22668	25.0364	21.8424	0		0	0	0	0	0
1:183216-183493	AT1G01490	MACS2_in_Galaxy_peak_7	4.25151	25.0364	21.8424	Heavy metal transport/detoxification superfamily protein		0	0	0	0	0
1:9393421-9393641	AT1G27050	MACS2_in_Galaxy_peak_264	4.22668	25.0364	21.8424	homeobox protein 54		0	0	0	0	0
2:11279695-11279931	AT2G26520	MACS2_in_Galaxy_peak_803	5.14827	24.8733	21.6824	0		0	0	0	0	0
3:16308091-16308309	AT3G44760	MACS2_in_Galaxy_peak_1365	5.11103	24.8733	21.6824	0		0	0	0	0	0
3:20295998-20296279	AT3G54810	MACS2_in_Galaxy_peak_1452	5.14827	24.8733	21.6824	BLUE MICROPYLAR END 3	BME3	0	0	0	0	0
4:16457966-16458283	AT4G34420	MACS2_in_Galaxy_peak_1822	5.14827	24.8733	21.6824	P-loop containing nucleoside triphosphate hydrolases superfamily protein		0	0	0	0	0
4:15617165-15617399	AT4G32350	MACS2_in_Galaxy_peak_1808	5.14827	24.8733	21.6824	Regulator of Vps4 activity in the MVB pathway protein		0	0	0	0	0
3:10592349-10592586	AT3G28345	MACS2_in_Galaxy_peak_1325	3.651	24.8241	21.6357	ATP-binding cassette B15	ABCB15	0	0	0	0	0
3:10319638-10319844	AT3G27831	MACS2_in_Galaxy_peak_1318	6.20012	24.7757	21.5883	Gamma-thionin family protein		0	0	0	0	0
1:21539862-21540095	AT1G58180	MACS2_in_Galaxy_peak_425	4.76395	24.7681	21.581	A. THALIANA BETA CARBONIC ANHYDRASE 6	ATBCA6	0	0	0	0	0
5:23069911-23070117	AT5G57010	MACS2_in_Galaxy_peak_2343	4.73202	24.7681	21.581	calmodulin-binding family protein		0	0	0	0	0
5:18378740-18378975	AT5G45350	MACS2_in_Galaxy_peak_2209	3.54608	24.7467	21.5605	proline-rich family protein		0	0	0	0	0
5:5284550-5284740	AT5G16190	MACS2_in_Galaxy_peak_2001	4.71821	24.6953	21.5097	ARABIDOPSIS THALIANA CELLULOSE SYNTHASE LIKE A11	ATCSLA11	0	0	0	0	0
5:5263330-5263509	AT5G16110	MACS2_in_Galaxy_peak_1999	4.04981	24.6904	21.5049	0		0	0	1	0	0
3:8558074-8558274	AT3G23750	MACS2_in_Galaxy_peak_1282	4.00512	24.6904	21.5049	BAK1-Associating Receptor-Like Kinase 1	BARK1	0	0	0	0	0
2:10665972-10666260	AT2G25070	MACS2_in_Galaxy_peak_792	6.28773	24.5961	21.4136	Protein phosphatase 2C family protein		0	0	0	0	0
3:6484031-6484274	AT3G18820	MACS2_in_Galaxy_peak_1236	6.2312	24.5961	21.4136	RAB GTPase homolog G3F	ATRAB7B	0	0	0	0	0
1:11545756-11545994	AT1G32100	MACS2_in_Galaxy_peak_297	4.31758	24.5929	21.4136	pinoresinol reductase 1	ATPRR1	0	0	1	1	1
3:2128640-2128871	AT3G06750	MACS2_in_Galaxy_peak_1094	5.13759	24.5925	21.4136	hydroxyproline-rich glycoprotein family protein		0	0	0	0	0
5:24553257-24553458	AT5G61000	MACS2_in_Galaxy_peak_2379	3.94209	24.5592	21.381	Replication factor-A protein 1-related	ATRPA70D	0	0	1	0	0
3:1063850-1064089	AT3G04070	MACS2_in_Galaxy_peak_1067	5.59695	24.4532	21.2761	NAC domain containing protein 47	ANAC047	0	0	0	1	0
5:5799842-5800083	AT5G17600	MACS2_in_Galaxy_peak_2008	5.38327	24.4337	21.2597	RING/U-box superfamily protein		0	0	0	0	0
1:851668-851993	AT1G03440	MACS2_in_Galaxy_peak_19	4.85538	24.4305	21.2568	Leucine-rich repeat (LRR) family protein		0	0	0	0	0
5:2640959-2641192	AT5G08210	MACS2_in_Galaxy_peak_1918	6.07683	24.3497	21.1788	microRNA834A	MIR834A	0	0	0	0	0
5:25814396-25814621	AT5G64570	MACS2_in_Galaxy_peak_2416	5.82158	24.3495	21.1787	ARABIDOPSIS THALIANA BETA-D-XYLOSIDASE 4	ATBXL4	0	0	0	0	0
1:22767519-22767701	AT1G61667	MACS2_in_Galaxy_peak_442	3.6914	24.2958	21.1278	Protein of unknown function, DUF538		0	0	0	0	1
1:25348434-25348602	AT1G67630	MACS2_in_Galaxy_peak_493	3.61525	24.2436	21.0767	EMBRYO DEFECTIVE 2814	EMB2814	0	0	0	0	0
1:25096571-25096869	AT1G67120	MACS2_in_Galaxy_peak_485	3.56215	24.2063	21.0406	ATPases;nucleotide binding;ATP binding;nucleoside-triphosphatases;transcription factor binding	AtMDN1	0	0	0	0	0
5:7934313-7934609	AT5G23530	MACS2_in_Galaxy_peak_2079	5.77474	24.1754	21.0103	carboxyesterase 18	AtCXE18	0	0	0	1	0
5:6593540-6593848	AT5G19540	MACS2_in_Galaxy_peak_2034	4.41984	24.1638	20.9992	0		0	0	0	1	1
3:19463903-19464064	AT3G52500	MACS2_in_Galaxy_peak_1437	4.39191	24.1638	20.9992	Eukaryotic aspartyl protease family protein		0	0	0	0	1
3:19464197-19464400	AT3G52500	MACS2_in_Galaxy_peak_1437	4.39191	24.1638	20.9992	Eukaryotic aspartyl protease family protein		0	0	0	0	1
3:6839190-6839473	AT3G19680	MACS2_in_Galaxy_peak_1247	5.03655	24.1278	20.964	Protein of unknown function (DUF1005)		0	0	0	0	0
3:18895317-18895626	AT3G50830	MACS2_in_Galaxy_peak_1423	3.96043	24.0645	20.9023	cold-regulated 413-plasma membrane 2	ATCOR413-PM2	0	0	0	0	0
3:3589356-3589584	AT3G11415	MACS2_in_Galaxy_peak_1137	5.49216	24.0332	20.8726	0		0	0	0	0	0
3:18759291-18759540	AT3G50550	MACS2_in_Galaxy_peak_1418	5.61695	24.0188	20.8585	0		0	0	0	0	0
2:17806103-17806334	AT2G42790	MACS2_in_Galaxy_peak_930	4.29129	23.9321	20.7732	citrate synthase 3	CSY3	0	0	0	1	1
2:2286038-2286395	AT2G05940	MACS2_in_Galaxy_peak_691	4.23871	23.9321	20.7732	RPM1-induced protein kinase	RIPK	0	0	0	0	0
5:24291109-24291351	AT5G60400	MACS2_in_Galaxy_peak_2371	5.80875	23.8524	20.6964	0		0	0	0	0	0
4:17926902-17927153	AT4G38220	MACS2_in_Galaxy_peak_1860	6.17468	23.7437	20.5902	aquaporin interactor	AQI	0	0	0	0	0
4:16289842-16290092	AT4G33990	MACS2_in_Galaxy_peak_1818	6.11815	23.7437	20.5902	embryo defective 2758	EMB2758	0	0	0	0	0
2:761694-762031	AT2G02710	MACS2_in_Galaxy_peak_672	4.1522	23.7382	20.5879	PAS/LOV PROTEIN	PLP	0	0	0	0	1
2:13631887-13632153	AT2G32020	MACS2_in_Galaxy_peak_842	4.82101	23.7088	20.5596	Acyl-CoA N-acyltransferases (NAT) superfamily protein		0	0	0	1	1
1:26449639-26449863	AT1G70230	MACS2_in_Galaxy_peak_545	4.82101	23.7088	20.5596	ALTERED XYLOGLUCAN 4	AXY4	0	0	0	0	1
4:7758290-7758550	AT4G13340	MACS2_in_Galaxy_peak_1633	4.78663	23.7088	20.5596	leucine-rich repeat/extensin 3	LRX3	0	0	0	0	0
1:1977561-1977745	AT1G06480	MACS2_in_Galaxy_peak_50	3.5214	23.5846	20.4397	pre-tRNA		0	0	0	0	0
4:1072288-1072501	AT4G02440	MACS2_in_Galaxy_peak_1591	4.00423	23.5769	20.4322	EMPFINDLICHER IM DUNKELROTEN LICHT 1	EID1	0	0	0	0	0
4:10025229-10025458	AT4G18050	MACS2_in_Galaxy_peak_1673	5.72227	23.5351	20.3914	ATP-binding cassette B9	ABCB9	0	0	0	0	0
1:4218638-4218866	AT1G12390	MACS2_in_Galaxy_peak_102	5.72227	23.5351	20.3914	Cornichon family protein		0	0	0	0	0
3:4419396-4419594	AT3G13530	MACS2_in_Galaxy_peak_1177	5.72227	23.5351	20.3914	MAP3K EPSILON PROTEIN KINASE	MAP3KE1	0	0	0	0	0
4:12661726-12661959	AT4G24510	MACS2_in_Galaxy_peak_1742	6.10237	23.5026	20.3612	ECERIFERUM 2	CER2	0	0	0	0	0
5:6282583-6282800	AT5G18840	MACS2_in_Galaxy_peak_2023	4.33604	23.4931	20.3525	Major facilitator superfamily protein		0	0	0	0	0
1:22878593-22878812	AT1G61900	MACS2_in_Galaxy_peak_445	4.93675	23.4448	20.305	0		0	0	0	0	1
1:4433483-4433741	AT1G12990	MACS2_in_Galaxy_peak_118	4.96206	23.3895	20.251	beta-1,4-N-acetylglucosaminyltransferase family protein		0	0	0	0	1
1:28695739-28695941	AT1G76490	MACS2_in_Galaxy_peak_601	4.96206	23.3895	20.251	hydroxy methylglutaryl CoA reductase 1	AtHMGR1	0	0	0	0	1
4:17312448-17312673	AT4G36730	MACS2_in_Galaxy_peak_1843	4.60434	23.3604	20.224	G-box binding factor 1	AtGBF1	0	0	0	0	0
3:11924188-11924539	AT3G30300	MACS2_in_Galaxy_peak_1339	4.63626	23.3604	20.224	O-fucosyltransferase family protein		0	0	0	1	1
5:26265137-26265334	AT5G65690	MACS2_in_Galaxy_peak_2435	4.57241	23.3604	20.224	phosphoenolpyruvate carboxykinase 2	PCK2	0	0	0	0	0
3:22893633-22893855	AT3G61840	MACS2_in_Galaxy_peak_1543	4.25237	23.3419	20.2067	Protein of unknown function (DUF688)		0	0	0	0	0
3:10967468-10967626	AT3G28940	MACS2_in_Galaxy_peak_1331	3.83568	23.3356	20.2005	AIG2-like (avirulence induced gene) family protein		0	0	0	0	0
2:2223778-2223930	AT2G05820	MACS2_in_Galaxy_peak_689	3.65759	23.1819	20.0499	transposable element gene		0	0	0	0	0
1:5297718-5298054	AT1G15405	MACS2_in_Galaxy_peak_148	3.21546	23.1724	20.0407	other RNA		0	0	0	0	0
5:5686153-5686367	AT5G17280	MACS2_in_Galaxy_peak_2006	5.12876	23.1114	19.9804	0		0	0	0	0	0
3:23277888-23278275	AT3G62980	MACS2_in_Galaxy_peak_1566	4.85284	23.0539	19.9265	TIR1	AtTIR1	0	0	0	1	1
3:23092925-23093077	AT3G62422	MACS2_in_Galaxy_peak_1556	2.97825	23.0411	19.9138	conserved peptide upstream open reading frame 3	CPuORF3	0	0	0	0	0
2:8430510-8430729	AT2G19460	MACS2_in_Galaxy_peak_735	4.71787	22.994	19.8671	Protein of unknown function (DUF3511)		0	0	0	0	0
1:27383267-27383492	AT1G72750	MACS2_in_Galaxy_peak_571	4.75225	22.994	19.8671	translocase inner membrane subunit 23-2	ATTIM23-2	0	0	0	0	0
5:2678933-2679191	AT5G08320	MACS2_in_Galaxy_peak_1919	3.95718	22.9496	19.8243	0		0	0	0	0	0
3:6618166-6618375	AT3G19150	MACS2_in_Galaxy_peak_1237	5.94858	22.9002	19.7759	ARABIDOPSIS CDK INHIBITOR 1	ACK1	0	0	0	0	0
1:25174824-25175036	AT1G67265	MACS2_in_Galaxy_peak_488	5.94858	22.9002	19.7759	DEVIL 3	DVL3	0	0	0	0	0
5:24459367-24459597	AT5G60800	MACS2_in_Galaxy_peak_2375	6.06163	22.9002	19.7759	Heavy metal transport/detoxification superfamily protein		0	0	0	0	0
5:25392781-25393008	AT5G63390	MACS2_in_Galaxy_peak_2399	5.94858	22.9002	19.7759	O-fucosyltransferase family protein		0	0	0	0	0
3:1153643-1153879	AT3G04350	MACS2_in_Galaxy_peak_1070	6.06163	22.9002	19.7759	Plant protein of unknown function (DUF946)		0	0	0	0	0
5:24353617-24353898	AT5G60580	MACS2_in_Galaxy_peak_2372	5.94858	22.9002	19.7759	RING/U-box superfamily protein		0	0	0	0	0
4:7570472-7570723	AT4G12920	MACS2_in_Galaxy_peak_1632	6.06163	22.9002	19.7759	UNDEAD	UND	0	0	0	0	0
3:8537034-8537238	AT3G23715	MACS2_in_Galaxy_peak_1281	5.3735	22.8859	19.7663	SCR-like 13	SCRL13	0	0	0	0	0
3:3582823-3583045	AT3G11410	MACS2_in_Galaxy_peak_1136	5.47702	22.7991	19.6825	protein phosphatase 2CA	AHG3	0	0	0	0	1
3:5754250-5754416	AT3G16857	MACS2_in_Galaxy_peak_1210	3.60184	22.7485	19.6324	response regulator 1	ARR1	0	0	0	0	0
3:1767410-1767629	AT3G05910	MACS2_in_Galaxy_peak_1088	5.87892	22.6649	19.5521	Pectinacetylesterase family protein		0	0	0	0	0
3:7082530-7082732	AT3G20300	MACS2_in_Galaxy_peak_1253	4.13356	22.6283	19.5183	Protein of unknown function (DUF3537)		0	0	0	0	0
5:14914173-14914399	AT5G37540	MACS2_in_Galaxy_peak_2141	4.56639	22.6044	19.4952	Eukaryotic aspartyl protease family protein		0	0	0	0	1
5:24119412-24119590	AT5G59880	MACS2_in_Galaxy_peak_2365	3.56105	22.5572	19.4497	actin depolymerizing factor 3	ADF3	0	0	0	0	0
5:7445516-7445789	AT5G22460	MACS2_in_Galaxy_peak_2062	5.13928	22.523	19.4166	alpha/beta-Hydrolases superfamily protein		0	0	0	1	1
5:9092298-9092512	AT5G26020	MACS2_in_Galaxy_peak_2112	5.38142	22.433	19.3284	transposable element gene		0	0	0	0	0
2:9064410-9064635	AT2G21150	MACS2_in_Galaxy_peak_752	4.35697	22.3951	19.2914	XAP5 CIRCADIAN TIMEKEEPER	XCT	0	0	0	1	0
5:24909527-24909779	AT5G62000	MACS2_in_Galaxy_peak_2388	4.87166	22.3712	19.2684	ARF1-BINDING PROTEIN	ARF1-BP	0	0	0	1	1
3:23142325-23142544	AT3G62570	MACS2_in_Galaxy_peak_1559	5.04751	22.3616	19.2588	Tetratricopeptide repeat (TPR)-like superfamily protein		0	0	0	1	0
3:10843602-10843844	AT3G28840	MACS2_in_Galaxy_peak_1327	4.64912	22.2861	19.186	Protein of unknown function (DUF1216)		0	0	0	0	0
1:22118089-22118377	AT1G60040	MACS2_in_Galaxy_peak_432	4.68134	22.2756	19.1763	AGAMOUS-like 49	AGL49	0	0	0	0	0
1:21622525-21622760	AT1G58280	MACS2_in_Galaxy_peak_426	4.22432	22.1705	19.073	Phosphoglycerate mutase family protein		0	0	0	0	0
3:6780369-6780617	AT3G19540	MACS2_in_Galaxy_peak_1245	3.72928	22.1334	19.0369	Protein of unknown function (DUF620)		0	0	0	1	1
3:19653878-19654032	AT3G53000	MACS2_in_Galaxy_peak_1441	3.66133	22.0677	18.9733	phloem protein 2-A15	AtPP2-A15	0	0	0	0	0
5:3088924-3089136	AT5G09890	MACS2_in_Galaxy_peak_1931	3.68165	22.0677	18.9733	Protein kinase family protein		0	0	0	0	0
3:6840101-6840402	AT3G19680	MACS2_in_Galaxy_peak_1248	3.66133	22.0677	18.9733	Protein of unknown function (DUF1005)		0	0	0	0	0
5:24991059-24991294	AT5G62220	MACS2_in_Galaxy_peak_2392	5.75843	22.0665	18.9726	glycosyltransferase 18	ATGT18	0	0	0	1	1
2:10738888-10739143	AT2G25210	MACS2_in_Galaxy_peak_794	5.83553	22.0658	18.9721	Ribosomal protein L39 family protein		0	0	0	1	0
5:24471297-24471639	AT5G60820	MACS2_in_Galaxy_peak_2376	5.89205	22.0658	18.9721	RING/U-box superfamily protein		0	0	0	0	0
4:15002906-15003141	AT4G30810	MACS2_in_Galaxy_peak_1790	5.89205	22.0658	18.9721	serine carboxypeptidase-like 29	scpl29	0	0	0	0	0
1:5941193-5941379	AT1G17345	MACS2_in_Galaxy_peak_177	5.83553	22.0658	18.9721	SMALL AUXIN UPREGULATED RNA 77	SAUR77	0	0	0	0	0
1:19692475-19692715	AT1G52880	MACS2_in_Galaxy_peak_396	3.5993	22.0198	18.9298	Arabidopsis NAC domain containing protein 18	ANAC018	0	0	0	1	1
2:6864584-6864770	AT2G15750	MACS2_in_Galaxy_peak_712	3.63503	22.0078	18.9184	transposable element gene		0	0	0	0	0
4:9295737-9296018	AT4G16490	MACS2_in_Galaxy_peak_1650	3.50519	21.9877	18.8983	ARM repeat superfamily protein		0	0	0	1	1
1:12054869-12055097	AT1G33240	MACS2_in_Galaxy_peak_311	4.08098	21.9856	18.8969	GT2-LIKE 1	AT-GTL1	0	0	0	0	1
2:11221207-11221450	AT2G26355	MACS2_in_Galaxy_peak_800	4.77585	21.9347	18.8483	other RNA		0	0	0	0	0
3:17441257-17441482	AT3G47341	MACS2_in_Galaxy_peak_1396	5.47399	21.9316	18.8465	0		0	0	0	1	1
4:17000989-17001203	AT4G35890	MACS2_in_Galaxy_peak_1838	5.47399	21.9316	18.8465	winged-helix DNA-binding transcription factor family protein	AtLARP1c	0	0	0	0	1
4:476462-476688	AT4G01100	MACS2_in_Galaxy_peak_1580	5.82306	21.8364	18.7536	adenine nucleotide transporter 1	ADNT1	0	0	0	0	1
5:26088811-26089026	AT5G65280	MACS2_in_Galaxy_peak_2426	4.04623	21.7756	18.6944	GCR2-like 1	GCL1	0	0	0	0	0
3:22328216-22328385	AT3G60400	MACS2_in_Galaxy_peak_1518	3.67917	21.7745	18.6934	suppressor of hot1-4 1	SHOT1	0	0	0	1	1
1:26321244-26321460	AT1G69880	MACS2_in_Galaxy_peak_537	5.42994	21.7693	18.6882	thioredoxin H-type 8	ATH8	0	0	0	1	0
5:9596497-9596794	AT5G27240	MACS2_in_Galaxy_peak_2122	4.29738	21.7265	18.6463	DNAJ heat shock N-terminal domain-containing protein		0	0	0	0	0
5:7317392-7317646	AT5G22090	MACS2_in_Galaxy_peak_2058	4.26759	21.7265	18.6463	Protein of unknown function (DUF3049)		0	0	0	0	0
5:1500760-1500940	AT5G05080	MACS2_in_Galaxy_peak_1899	3.88662	21.7123	18.6331	ubiquitin-conjugating enzyme 22	ATUBC22	0	0	0	0	0
1:26164359-26164859	AT1G69570	MACS2_in_Galaxy_peak_528	3.75932	21.6154	18.539	Dof-type zinc finger DNA-binding family protein		0	0	0	0	1
5:24240067-24240250	AT5G60200	MACS2_in_Galaxy_peak_2368	5.6174	21.5792	18.5052	TARGET OF MONOPTEROS 6	TMO6	0	0	0	0	0
3:18560677-18560996	AT3G50060	MACS2_in_Galaxy_peak_1414	4.14052	21.5187	18.4461	myb domain protein 77	MYB77	0	0	1	1	1
5:20943301-20943540	AT5G51560	MACS2_in_Galaxy_peak_2280	3.6816	21.3677	18.2985	Leucine-rich repeat protein kinase family protein		0	0	1	1	0
3:914314-914608	AT3G03690	MACS2_in_Galaxy_peak_1063	5.10535	21.3508	18.2817	unfertilized embryo sac 7	UNE7	0	0	0	0	1
5:22024582-22024799	AT5G54240	MACS2_in_Galaxy_peak_2314	4.18856	21.2907	18.2254	Protein of unknown function (DUF1223)		0	0	0	0	0
1:2747884-2748091	AT1G08640	MACS2_in_Galaxy_peak_68	5.72248	21.2407	18.176	Chloroplast J-like domain 1	CJD1	0	0	0	0	0
1:24646310-24646537	AT1G66180	MACS2_in_Galaxy_peak_474	5.779	21.2407	18.176	Eukaryotic aspartyl protease family protein		0	0	1	0	1
5:20728103-20728322	AT5G50950	MACS2_in_Galaxy_peak_2272	5.779	21.2407	18.176	FUMARASE 2	FUM2	0	0	0	0	0
2:15753917-15754154	AT2G37540	MACS2_in_Galaxy_peak_879	5.779	21.2407	18.176	NAD(P)-binding Rossmann-fold superfamily protein		0	0	0	0	0
4:14023093-14023331	AT4G28330	MACS2_in_Galaxy_peak_1774	4.70137	21.2184	18.1576	0		0	0	0	0	0
1:12138599-12138744	AT1G33450	MACS2_in_Galaxy_peak_314	3.03676	21.1879	18.1287	transposable element gene		0	0	0	0	0
4:17289775-17290037	AT4G36670	MACS2_in_Galaxy_peak_1842	5.37468	21.1429	18.0841	Major facilitator superfamily protein	AtPLT6	0	0	0	0	1
3:16706335-16706573	AT3G45540	MACS2_in_Galaxy_peak_1374	5.37468	21.1429	18.0841	RING/U-box protein with C6HC-type zinc finger		0	0	0	0	0
5:7680278-7680493	AT5G22950	MACS2_in_Galaxy_peak_2073	3.79253	21.1023	18.0453	SNF7 family protein	VPS24.1	0	0	0	0	0
1:27088231-27088478	AT1G71960	MACS2_in_Galaxy_peak_558	4.208	21.0646	18.0085	ATP-binding casette G25	ABCG25	0	0	0	0	0
5:7598642-7598998	AT5G22790	MACS2_in_Galaxy_peak_2068	3.71463	21.0172	17.9623	reticulata-related 1	RER1	0	0	0	1	0
5:24833871-24834150	AT5G61810	MACS2_in_Galaxy_peak_2386	5.71133	21.0171	17.9623	ATP/phosphate carrier 1	APC1	0	0	0	0	0
5:19807634-19807898	AT5G48850	MACS2_in_Galaxy_peak_2246	5.33143	20.9844	17.9311	SULPHUR DEFICIENCY-INDUCED 1	ATSDI1	0	0	0	0	1
4:1116946-1117182	AT4G02540	MACS2_in_Galaxy_peak_1593	4.84437	20.8853	17.8359	Cysteine/Histidine-rich C1 domain family protein		0	0	0	0	0
1:29809584-29809758	AT1G79245	MACS2_in_Galaxy_peak_633	4.08466	20.8734	17.8259	0		0	0	0	0	0
3:5475614-5475981	AT3G16170	MACS2_in_Galaxy_peak_1202	4.08466	20.8734	17.8259	acyl activating enzyme 13	AAE13	0	0	0	0	1
3:1634936-1635090	AT3G05630	MACS2_in_Galaxy_peak_1083	3.94646	20.855	17.8088	PHOSPHOLIPASE D ZETA 2	PDLZ2	0	0	0	0	0
5:14540123-14540384	AT5G36880	MACS2_in_Galaxy_peak_2138	3.94954	20.7187	17.674	acetyl-CoA synthetase	ACS	0	0	0	0	0
1:4893585-4893766	AT1G14330	MACS2_in_Galaxy_peak_129	3.97583	20.7187	17.674	Galactose oxidase/kelch repeat superfamily protein		0	0	1	0	0
4:945300-945505	AT4G02130	MACS2_in_Galaxy_peak_1588	4.08425	20.7125	17.6684	galacturonosyltransferase-like 6	GATL6	0	0	0	0	0
1:22449531-22449775	AT1G60970	MACS2_in_Galaxy_peak_437	4.34896	20.6258	17.5827	SNARE-like superfamily protein		0	0	0	0	1
2:19228973-19229273	AT2G46780	MACS2_in_Galaxy_peak_1027	3.0339	20.62	17.5775	RNA-binding (RRM/RBD/RNP motifs) family protein		0	0	1	0	1
1:10886244-10886627	AT1G30680	MACS2_in_Galaxy_peak_284	5.01597	20.5957	17.5536	Arabidopsis TWINKLE homolog	ATH	0	0	0	1	0
3:5842034-5842237	AT3G17120	MACS2_in_Galaxy_peak_1221	2.86549	20.5487	17.5085	0		0	0	1	0	1
1:5409897-5410105	AT1G15730	MACS2_in_Galaxy_peak_158	3.94197	20.5166	17.4769	Cobalamin biosynthesis CobW-like protein		0	0	0	0	0
1:22936550-22936826	AT1G62050	MACS2_in_Galaxy_peak_448	4.66412	20.5098	17.4702	Ankyrin repeat family protein		0	0	0	0	1
5:5177561-5177780	AT5G15850	MACS2_in_Galaxy_peak_1996	5.66595	20.4251	17.3883	CONSTANS-like 1	ATCOL1	0	0	0	0	0
4:15533375-15533552	AT4G32170	MACS2_in_Galaxy_peak_1806	5.66595	20.4251	17.3883	cytochrome P450, family 96, subfamily A, polypeptide 2	CYP96A2	0	0	0	0	0
2:10825210-10825443	AT2G25430	MACS2_in_Galaxy_peak_796	5.66595	20.4251	17.3883	epsin N-terminal homology (ENTH) domain-containing protein / clathrin assembly protein-related		0	0	0	0	0
1:8060712-8060946	AT1G22767	MACS2_in_Galaxy_peak_245	3.24814	20.3616	17.3317	0		0	0	0	0	1
5:9291803-9292026	AT5G26740	MACS2_in_Galaxy_peak_2117	3.51914	20.3357	17.3063	Protein of unknown function (DUF300)		0	0	0	0	0
5:20937704-20938215	AT5G51545	MACS2_in_Galaxy_peak_2277	4.69498	20.2421	17.2146	low psii accumulation2	LPA2	0	0	0	1	1
2:9033163-9033311	AT2G21050	MACS2_in_Galaxy_peak_747	4.2419	20.2389	17.2115	like AUXIN RESISTANT 2	LAX2	0	0	1	0	0
1:30267256-30267533	AT1G80490	MACS2_in_Galaxy_peak_644	4.00086	20.2346	17.2073	TOPLESS-related 1	TPR1	0	0	0	0	1
5:20454262-20454445	AT5G50250	MACS2_in_Galaxy_peak_2263	4.40848	20.2058	17.1805	chloroplast RNA-binding protein 31B	CP31B	0	0	0	0	0
1:25785307-25785549	AT1G68680	MACS2_in_Galaxy_peak_518	4.52255	20.202	17.1777	0		0	0	0	0	1
4:7773572-7773810	AT4G13350	MACS2_in_Galaxy_peak_1635	4.76311	20.1592	17.1355	NSP (nuclear shuttle protein)-interacting GTPase	NIG	0	0	0	0	0
4:12360621-12360856	AT4G23720	MACS2_in_Galaxy_peak_1732	4.76311	20.1592	17.1355	Protein of unknown function (DUF1191)		0	0	0	0	0
1:9408685-9408877	AT1G27100	MACS2_in_Galaxy_peak_265	3.89696	20.0948	17.073	Actin cross-linking protein		0	0	0	0	0
5:13764106-13764302	AT5G35580	MACS2_in_Galaxy_peak_2135	4.90612	19.9822	16.9628	Protein kinase superfamily protein		0	0	0	0	0
5:23707026-23707262	AT5G58670	MACS2_in_Galaxy_peak_2360	4.2532	19.9597	16.9406	ARABIDOPSIS THALIANA PHOSPHOLIPASE C	ATPLC	0	0	0	0	0
1:26220122-26220349	AT1G69700	MACS2_in_Galaxy_peak_532	4.2532	19.9597	16.9406	HVA22 homologue C	ATHVA22C	0	0	0	0	0
4:17282776-17283059	AT4G36648	MACS2_in_Galaxy_peak_1841	4.28512	19.9597	16.9406	other RNA		0	0	0	0	0
1:26382607-26382883	AT1G70050	MACS2_in_Galaxy_peak_542	4.22127	19.9597	16.9406	pre-tRNA		0	0	0	0	0
3:22500928-22501095	AT3G60900	MACS2_in_Galaxy_peak_1525	4.37123	19.8607	16.8446	FASCICLIN-like arabinogalactan-protein 10	FLA10	0	0	0	0	1
1:10261210-10261399	AT1G29330	MACS2_in_Galaxy_peak_281	4.97128	19.8491	16.8333	ARABIDOPSIS ENDOPLASMIC RETICULUM RETENTION DEFECTIVE 2	AERD2	0	0	0	0	1
2:8949324-8949903	AT2G20784	MACS2_in_Galaxy_peak_744	3.6476	19.8381	16.8234	0		0	0	0	0	0
1:9782739-9782962	AT1G28070	MACS2_in_Galaxy_peak_276	4.51516	19.8089	16.7951	0		0	0	0	0	0
2:1862136-1862293	AT2G05160	MACS2_in_Galaxy_peak_684	3.25275	19.8004	16.7876	CCCH-type zinc fingerfamily protein with RNA-binding domain		0	0	0	0	0
4:10296125-10296322	AT4G18710	MACS2_in_Galaxy_peak_1682	3.47851	19.7694	16.7577	SHAGGY-LIKE KINASE 21	ATSK21	0	0	0	1	1
3:11725318-11725515	AT3G29805	MACS2_in_Galaxy_peak_1337	3.40499	19.7586	16.7484	transposable element gene		0	0	0	0	0
1:3306218-3306458	AT1G10120	MACS2_in_Galaxy_peak_79	5.5529	19.6191	16.6106	CRY2-interacting bHLH 4	CIB4	0	0	0	0	0
3:182795-183085	AT3G01470	MACS2_in_Galaxy_peak_1041	5.5529	19.6191	16.6106	homeobox 1	ATHB-1	0	0	0	0	0
1:3271889-3272150	AT1G10020	MACS2_in_Galaxy_peak_75	5.43985	19.6191	16.6106	Protein of unknown function (DUF1005)		0	0	0	0	1
1:29117457-29117696	AT1G77490	MACS2_in_Galaxy_peak_609	5.5529	19.6191	16.6106	thylakoidal ascorbate peroxidase	TAPX	0	0	0	0	1
2:2521508-2521700	AT2G06400	MACS2_in_Galaxy_peak_694	5.43985	19.6191	16.6106	transposable element gene		0	0	0	0	0
4:4863961-4864154	AT4G08032	MACS2_in_Galaxy_peak_1615	5.5529	19.6191	16.6106	transposable element gene		0	0	0	0	0
1:3480969-3481206	AT1G10550	MACS2_in_Galaxy_peak_83	5.43985	19.6191	16.6106	XYLOGLUCAN:XYLOGLUCOSYL TRANSFERASE 33	XET	0	0	0	0	0
5:3279913-3280199	AT5G10440	MACS2_in_Galaxy_peak_1938	3.945	19.6025	16.599	cyclin d4;2	CYCD4;2	0	0	0	1	0
3:4311847-4312107	AT3G13310	MACS2_in_Galaxy_peak_1166	3.40238	19.5935	16.5905	DNA J protein C66	DJC66	0	0	0	0	1
5:3347093-3347316	AT5G10580	MACS2_in_Galaxy_peak_1940	4.65561	19.5308	16.5297	Protein of unknown function, DUF599		0	0	0	0	1
1:22598101-22598529	AT1G61270	MACS2_in_Galaxy_peak_441	4.3741	19.5271	16.5262	Transmembrane amino acid transporter family protein		0	0	0	0	1
3:12513852-12514031	AT3G30818	MACS2_in_Galaxy_peak_1342	3.84438	19.4773	16.4778	transposable element gene		0	0	0	0	0
5:2886774-2886988	AT5G09300	MACS2_in_Galaxy_peak_1925	5.1344	19.4416	16.4427	Thiamin diphosphate-binding fold (THDP-binding) superfamily protein		0	0	0	0	0
3:1970799-1971038	AT3G06437	MACS2_in_Galaxy_peak_1091	4.68186	19.4413	16.4425	0		0	0	0	0	0
2:2737766-2738008	AT2G06830	MACS2_in_Galaxy_peak_696	4.64123	19.4413	16.4425	transposable element gene		0	0	0	0	0
1:23364367-23364583	AT1G63030	MACS2_in_Galaxy_peak_455	5.43201	19.4071	16.4102	DWARF AND DELAYED FLOWERING 2	ddf2	0	0	0	1	0
1:26981750-26982027	AT1G71720	MACS2_in_Galaxy_peak_556	5.43201	19.4071	16.4102	PIGMENT DEFECTIVE 338	PDE338	0	0	0	0	0
3:8959304-8959536	AT3G24550	MACS2_in_Galaxy_peak_1293	3.99268	19.3978	16.4025	proline-rich extensin-like receptor kinase 1	ATPERK1	0	0	0	0	0
5:8526560-8526745	AT5G24825	MACS2_in_Galaxy_peak_2093	3.55849	19.3866	16.3914	microRNA169B	MIR169B	0	0	0	0	0
5:18370997-18371245	AT5G45340	MACS2_in_Galaxy_peak_2207	3.73012	19.3806	16.3855	cytochrome P450, family 707, subfamily A, polypeptide 3	CYP707A3	1	0	1	0	0
3:20552058-20552353	AT3G55430	MACS2_in_Galaxy_peak_1457	3.75495	19.3806	16.3855	O-Glycosyl hydrolases family 17 protein		0	0	0	0	1
5:19163796-19164132	AT5G47190	MACS2_in_Galaxy_peak_2227	3.73012	19.3806	16.3855	Ribosomal protein L19 family protein		0	0	0	1	1
5:8331785-8332016	AT5G24400	MACS2_in_Galaxy_peak_2089	5.35073	19.322	16.328	EMBRYO DEFECTIVE 2024	EMB2024	0	0	0	0	1
5:6684574-6684737	AT5G19770	MACS2_in_Galaxy_peak_2037	3.14883	19.3133	16.3198	tubulin alpha-3	TUA3	0	0	0	0	0
5:3406363-3406621	AT5G10770	MACS2_in_Galaxy_peak_1943	3.6514	19.3084	16.3151	Eukaryotic aspartyl protease family protein		0	0	0	0	0
3:3065573-3065797	AT3G09970	MACS2_in_Galaxy_peak_1124	4.15743	19.3008	16.3077	Calcineurin-like metallo-phosphoesterase superfamily protein		0	0	0	0	0
5:9318092-9318366	AT5G26670	MACS2_in_Galaxy_peak_2118	4.18935	19.3008	16.3077	Pectinacetylesterase family protein		0	0	0	0	0
3:10023270-10023509	AT3G27170	MACS2_in_Galaxy_peak_1311	4.53355	19.1714	16.1824	chloride channel B	ATCLC-B	0	0	0	0	0
2:19148510-19148715	AT2G46640	MACS2_in_Galaxy_peak_1025	3.71757	19.1495	16.1609	Tiller Angle Control 1	TAC1	0	0	0	0	1
3:23189182-23189405	AT3G62700	MACS2_in_Galaxy_peak_1562	4.05903	19.12	16.1317	ATP-binding cassette C14	ABCC14	0	0	0	0	0
2:9916285-9916490	AT2G23300	MACS2_in_Galaxy_peak_776	4.05903	19.12	16.1317	Leucine-rich repeat protein kinase family protein		0	0	0	0	0
4:7761281-7761541	AT4G13340	MACS2_in_Galaxy_peak_1634	4.02924	19.12	16.1317	leucine-rich repeat/extensin 3	LRX3	0	0	0	0	0
2:19468014-19468225	AT2G47440	MACS2_in_Galaxy_peak_1032	4.02924	19.12	16.1317	Tetratricopeptide repeat (TPR)-like superfamily protein		0	0	0	0	0
1:25025899-25026108	AT1G67050	MACS2_in_Galaxy_peak_483	5.26149	19.0704	16.0851	0		0	0	0	1	1
3:1214879-1215140	AT3G04510	MACS2_in_Galaxy_peak_1072	5.01988	19.0234	16.0385	LIGHT SENSITIVE HYPOCOTYLS 2	LSH2	0	0	0	0	0
1:6763243-6763415	AT1G19530	MACS2_in_Galaxy_peak_193	3.53618	18.9597	15.9763	0		0	0	0	0	0
2:18005826-18006117	AT2G43340	MACS2_in_Galaxy_peak_947	4.46951	18.8901	15.9077	Protein of unknown function (DUF1685)		0	0	0	1	0
3:19626635-19626892	AT3G52930	MACS2_in_Galaxy_peak_1440	4.68218	18.8705	15.8881	Aldolase superfamily protein	AtFBA8	0	0	0	0	0
1:24394110-24394316	AT1G65610	MACS2_in_Galaxy_peak_472	3.79181	18.8664	15.8845	ARABIDOPSIS THALIANA GLYCOSYL HYDROLASE 9A2	ATGH9A2	0	0	0	0	0
4:9447351-9447547	AT4G16780	MACS2_in_Galaxy_peak_1660	4.27097	18.8561	15.875	homeobox protein 2	ATHB-2	0	0	0	0	1
1:28260666-28260929	AT1G75310	MACS2_in_Galaxy_peak_586	5.02708	18.8305	15.8517	auxilin-like 1	AUL1	0	0	0	0	0
3:21566386-21566604	AT3G58220	MACS2_in_Galaxy_peak_1489	5.02708	18.8305	15.8517	TRAF-like family protein		0	0	0	0	0
4:1415465-1415626	AT4G03210	MACS2_in_Galaxy_peak_1598	5.38333	18.823	15.8454	xyloglucan endotransglucosylase/hydrolase 9	XTH9	1	down	0	0	0
4:1415739-1415983	AT4G03210	MACS2_in_Galaxy_peak_1598	5.38333	18.823	15.8454	xyloglucan endotransglucosylase/hydrolase 9	XTH9	1	down	0	0	0
2:15578026-15578242	AT2G37070	MACS2_in_Galaxy_peak_878	5.3268	18.823	15.8454	0		0	0	0	0	0
5:25750520-25750744	AT5G64401	MACS2_in_Galaxy_peak_2415	5.38333	18.823	15.8454	0		0	0	0	0	0
2:8591354-8591568	AT2G19900	MACS2_in_Galaxy_peak_737	5.3268	18.823	15.8454	Arabidopsis thaliana NADP-malic enzyme 1	ATNADP-ME1	0	0	0	0	0
4:14020904-14021159	AT4G28320	MACS2_in_Galaxy_peak_1773	5.38333	18.823	15.8454	Glycosyl hydrolase superfamily protein	AtMAN5	0	0	0	0	0
1:20176958-20177171	AT1G54050	MACS2_in_Galaxy_peak_407	5.3268	18.823	15.8454	HSP20-like chaperones superfamily protein		0	0	0	0	0
1:6304135-6304339	AT1G18320	MACS2_in_Galaxy_peak_183	5.3268	18.823	15.8454	Mitochondrial import inner membrane translocase subunit Tim17/Tim22/Tim23 family protein		0	0	0	0	0
3:1763936-1764196	AT3G05905	MACS2_in_Galaxy_peak_1087	5.38333	18.823	15.8454	other RNA		0	0	0	0	0
2:15916968-15917227	AT2G38030	MACS2_in_Galaxy_peak_881	5.38333	18.823	15.8454	pre-tRNA		0	0	0	0	0
3:15410938-15411178	AT3G43522	MACS2_in_Galaxy_peak_1352	5.3268	18.823	15.8454	transposable element gene		0	0	0	0	0
2:19490522-19490683	AT2G47490	MACS2_in_Galaxy_peak_1035	4.55997	18.7317	15.7592	ARABIDOPSIS THALIANA NAD+ TRANSPORTER 1	ATNDT1	0	0	0	0	0
3:6883703-6883986	AT3G19820	MACS2_in_Galaxy_peak_1250	4.6006	18.7317	15.7592	CABBAGE 1	CBB1	0	0	0	0	0
4:10899123-10899496	AT4G20170	MACS2_in_Galaxy_peak_1707	4.55997	18.7317	15.7592	galactan synthase 3	GALS3	0	0	0	1	1
1:17105663-17105833	AT1G45190	MACS2_in_Galaxy_peak_343	5.32029	18.6168	15.6501	downregulated in DIF1 18	DD18	0	0	0	0	0
2:2763268-2763528	AT2G06850	MACS2_in_Galaxy_peak_697	5.26442	18.6168	15.6501	endoxyloglucan transferase A1	EXGT-A1	1	0	0	0	1
5:25706312-25706543	AT5G64270	MACS2_in_Galaxy_peak_2413	5.32029	18.6168	15.6501	splicing factor, putative		0	0	0	0	0
1:5281643-5281908	AT1G15360	MACS2_in_Galaxy_peak_145	4.08163	18.5887	15.6229	Integrase-type DNA-binding superfamily protein	AtSHN1	0	0	0	0	1
1:4317821-4318202	AT1G12672	MACS2_in_Galaxy_peak_112	3.96965	18.4858	15.5217	0		0	0	0	0	0
1:16851268-16851487	AT1G44446	MACS2_in_Galaxy_peak_341	3.93986	18.4858	15.5217	ARABIDOPSIS THALIANA CHLOROPHYLL A OXYGENASE	ATCAO	0	0	0	0	1
4:5739938-5740206	AT4G08950	MACS2_in_Galaxy_peak_1619	3.93986	18.4858	15.5217	EXORDIUM	EXO	0	0	0	0	0
4:17537743-17538208	AT4G37260	MACS2_in_Galaxy_peak_1850	3.96965	18.4858	15.5217	myb domain protein 73	ATMYB73	0	0	0	0	1
5:26171163-26171392	AT5G65470	MACS2_in_Galaxy_peak_2430	3.93986	18.4858	15.5217	O-fucosyltransferase family protein		0	0	0	0	0
5:889408-889631	AT5G03540	MACS2_in_Galaxy_peak_1894	4.36619	18.431	15.4689	exocyst subunit exo70 family protein A1	ATEXO70A1	0	0	0	0	0
3:8585667-8585883	AT3G23805	MACS2_in_Galaxy_peak_1284	4.40343	18.431	15.4689	ralf-like 24	RALFL24	0	0	0	1	0
1:20235472-20235692	AT1G54200	MACS2_in_Galaxy_peak_408	4.74783	18.3822	15.4214	0		0	0	0	1	0
2:113026-113284	AT2G01190	MACS2_in_Galaxy_peak_649	4.74783	18.3822	15.4214	PIGMENT DEFECTIVE 331	PDE331	0	0	0	0	1
4:17747562-17747780	AT4G37760	MACS2_in_Galaxy_peak_1857	4.79252	18.3822	15.4214	squalene epoxidase 3	SQE3	0	0	0	0	0
3:3660174-3660353	AT3G11590	MACS2_in_Galaxy_peak_1139	5.00225	18.3446	15.3868	0		0	0	0	0	0
4:2330110-2330305	AT4G04620	MACS2_in_Galaxy_peak_1606	4.16784	18.1928	15.2377	autophagy 8b	ATG8B	0	0	0	0	1
5:2126579-2126806	AT5G06839	MACS2_in_Galaxy_peak_1908	4.16784	18.1928	15.2377	bZIP transcription factor family protein	bZIP65	0	0	0	1	0
1:19576502-19576717	AT1G52560	MACS2_in_Galaxy_peak_390	4.20221	18.1928	15.2377	HSP20-like chaperones superfamily protein		0	0	0	0	0
5:19287417-19287667	AT5G47560	MACS2_in_Galaxy_peak_2230	4.20221	18.1928	15.2377	tonoplast dicarboxylate transporter	ATSDAT	0	0	0	0	0
1:7683798-7684017	AT1G21890	MACS2_in_Galaxy_peak_235	4.16784	18.1928	15.2377	Usually multiple acids move in and out Transporters 19	UMAMIT19	0	0	1	0	0
3:23317167-23317402	AT3G63095	MACS2_in_Galaxy_peak_1569	4.2319	18.1605	15.2074	Tetratricopeptide repeat (TPR)-like superfamily protein		0	0	0	1	0
5:4067584-4067923	AT5G12880	MACS2_in_Galaxy_peak_1963	3.2445	18.1469	15.1942	proline-rich family protein		0	0	0	0	0
5:4664793-4664993	AT5G14470	MACS2_in_Galaxy_peak_1980	4.54579	18.1402	15.188	GHMP kinase family protein	AtGALK2	0	0	0	0	0
2:18429011-18429244	AT2G44690	MACS2_in_Galaxy_peak_965	3.35662	18.1044	15.1534	Arabidopsis RAC-like 9	ARAC9	0	0	0	0	0
5:16150857-16151098	AT5G40380	MACS2_in_Galaxy_peak_2156	5.10799	18.0928	15.1424	cysteine-rich RLK (RECEPTOR-like protein kinase) 42	CRK42	0	0	0	1	0
2:19569757-19569998	AT2G47780	MACS2_in_Galaxy_peak_1038	4.97743	18.0784	15.1283	Rubber elongation factor protein (REF)		0	0	0	0	1
3:5143667-5143863	AT3G15280	MACS2_in_Galaxy_peak_1190	5.27028	18.0371	15.0884	0		0	0	0	0	1
4:3663292-3663555	AT4G06598	MACS2_in_Galaxy_peak_1613	5.21375	18.0371	15.0884	0		0	0	0	0	0
3:20121405-20121619	AT3G54340	MACS2_in_Galaxy_peak_1449	5.21375	18.0371	15.0884	APETALA 3	AP3	0	0	0	0	1
5:4777305-4777553	AT5G14780	MACS2_in_Galaxy_peak_1984	5.21375	18.0371	15.0884	formate dehydrogenase	AtFDH1	0	0	1	0	0
4:18423233-18423461	AT4G39700	MACS2_in_Galaxy_peak_1867	5.27028	18.0371	15.0884	Heavy metal transport/detoxification superfamily protein		0	0	0	1	0
1:29178038-29178251	AT1G77640	MACS2_in_Galaxy_peak_613	5.21375	18.0371	15.0884	Integrase-type DNA-binding superfamily protein		0	0	0	0	0
1:29178389-29178625	AT1G77640	MACS2_in_Galaxy_peak_613	5.21375	18.0371	15.0884	Integrase-type DNA-binding superfamily protein		0	0	0	0	0
1:28715104-28715300	AT1G76520	MACS2_in_Galaxy_peak_602	5.21375	18.0371	15.0884	PIN-LIKES 3	PILS3	0	0	0	0	0
4:16451688-16451883	AT4G34410	MACS2_in_Galaxy_peak_1821	5.27028	18.0371	15.0884	redox responsive transcription factor 1	RRTF1	0	0	0	0	0
5:18589607-18589800	AT5G45830	MACS2_in_Galaxy_peak_2215	4.51934	18.0307	15.0855	delay of germination 1	ATDOG1	0	0	0	0	0
3:2520449-2520706	AT3G07900	MACS2_in_Galaxy_peak_1113	4.51934	18.0307	15.0855	O-fucosyltransferase family protein		0	0	0	0	0
1:4328432-4328688	AT1G12710	MACS2_in_Galaxy_peak_113	4.51934	18.0307	15.0855	phloem protein 2-A12	AtPP2-A12	0	0	0	0	0
3:4510855-4511043	AT3G13750	MACS2_in_Galaxy_peak_1180	5.07022	18.0054	15.0618	beta galactosidase 1	BGAL1	0	0	0	0	0
4:16845277-16845516	AT4G35470	MACS2_in_Galaxy_peak_1835	4.02974	18.0051	15.0617	plant intracellular ras group-related LRR 4	PIRL4	0	0	0	0	0
2:10350207-10350404	AT2G24330	MACS2_in_Galaxy_peak_787	4.88812	17.9357	14.9935	Protein of unknown function (DUF2296)		0	0	0	0	0
2:2024139-2024316	AT2G05518	MACS2_in_Galaxy_peak_685	2.99331	17.9214	14.9794	0		0	0	0	0	0
3:4012422-4012588	AT3G12630	MACS2_in_Galaxy_peak_1155	3.32065	17.8831	14.9417	stress associated protein 5	SAP5	0	0	0	0	0
1:9873986-9874202	AT1G28250	MACS2_in_Galaxy_peak_277	5.1527	17.8367	14.8972	0		0	0	0	0	0
3:840426-840691	AT3G03520	MACS2_in_Galaxy_peak_1060	5.1527	17.8367	14.8972	non-specific phospholipase C3	NPC3	0	0	1	0	0
1:17235945-17236167	AT1G46480	MACS2_in_Galaxy_peak_347	5.1527	17.8367	14.8972	WUSCHEL related homeobox 4	WOX4	0	0	0	1	1
4:10142992-10143148	AT4G18350	MACS2_in_Galaxy_peak_1676	3.87293	17.8126	14.8747	NINE-CIS-EPOXYCAROTENOID DIOXYGENASE 2	ATNCED2	0	0	0	0	0
1:29741230-29741447	AT1G79060	MACS2_in_Galaxy_peak_632	4.50854	17.7963	14.8588	0		0	0	0	0	0
3:17976763-17977000	AT3G48520	MACS2_in_Galaxy_peak_1404	4.46135	17.7891	14.8518	cytochrome P450, family 94, subfamily B, polypeptide 3	CYP94B3	0	0	1	1	1
4:7349244-7349443	AT4G12420	MACS2_in_Galaxy_peak_1630	4.25446	17.7542	14.8176	Cupredoxin superfamily protein	SKU5	0	0	1	0	1
3:267530-267743	AT3G01740	MACS2_in_Galaxy_peak_1044	4.2917	17.7542	14.8176	Mitochondrial ribosomal protein L37		0	0	0	0	0
1:4538757-4538996	AT1G13260	MACS2_in_Galaxy_peak_121	4.43662	17.6855	14.7514	related to ABI3/VP1 1	AtRAV1	0	0	0	0	1
1:25602388-25602584	AT1G68310	MACS2_in_Galaxy_peak_504	4.98289	17.6664	14.7324	AS1/2 ENHANCER7	AE7	0	0	0	1	1
3:8487371-8487550	AT3G23630	MACS2_in_Galaxy_peak_1280	4.65844	17.6623	14.7291	ARABIDOPSIS THALIANA ISOPENTENYLTRANSFERASE 7	ATIPT7	0	0	0	0	0
1:29177168-29177415	AT1G77640	MACS2_in_Galaxy_peak_612	4.61375	17.6623	14.7291	Integrase-type DNA-binding superfamily protein		0	0	0	0	0
5:23306411-23306630	AT5G57550	MACS2_in_Galaxy_peak_2351	4.65844	17.6623	14.7291	xyloglucan endotransglucosylase/hydrolase 25	XTH25	1	0	0	0	0
5:18080606-18080834	AT5G44790	MACS2_in_Galaxy_peak_2203	3.56147	17.6383	14.7066	copper-exporting ATPase / responsive-to-antagonist 1 / copper-transporting ATPase (RAN1)	HMA7	0	0	0	0	0
5:6801656-6801799	AT5G20150	MACS2_in_Galaxy_peak_2042	3.58115	17.6068	14.6757	ARABIDOPSIS THALIANA SPX DOMAIN GENE 1	ATSPX1	0	0	0	0	0
2:429475-429654	AT2G01930	MACS2_in_Galaxy_peak_665	3.60598	17.6068	14.6757	BASIC PENTACYSTEINE1	ATBPC1	0	0	0	0	0
5:3191096-3191265	AT5G10170	MACS2_in_Galaxy_peak_1934	3.60598	17.6068	14.6757	MYO-INOSITOL-1-PHOSTPATE SYNTHASE 3	ATMIPS3	0	0	1	0	1
5:9409983-9410211	AT5G26770	MACS2_in_Galaxy_peak_2120	3.316	17.561	14.6319	0		0	0	0	0	0
1:17133542-17133792	AT1G45207	MACS2_in_Galaxy_peak_344	3.4018	17.5518	14.6233	Remorin family protein		0	0	0	0	0
4:10375156-10375331	AT4G18950	MACS2_in_Galaxy_peak_1690	3.3675	17.5494	14.6213	Integrin-linked protein kinase family		0	0	0	1	0
1:5196472-5196666	AT1G15100	MACS2_in_Galaxy_peak_140	4.34061	17.4468	14.5212	RING-H2 finger A2A	RHA2A	0	0	0	0	1
5:22627150-22627378	AT5G55896	MACS2_in_Galaxy_peak_2330	4.46406	17.445	14.5196	transposable element gene		0	0	0	0	0
5:21226109-21226293	AT5G52280	MACS2_in_Galaxy_peak_2289	3.85434	17.4164	14.4913	Myosin heavy chain-related protein		0	0	0	0	0
1:28430198-28430626	AT1G75710	MACS2_in_Galaxy_peak_589	3.93398	17.3686	14.4437	C2H2-like zinc finger protein		0	0	0	0	1
5:5006852-5007090	AT5G15410	MACS2_in_Galaxy_peak_1992	3.99782	17.3686	14.4437	CYCLIC NUCLEOTIDE-GATED CHANNEL 2	ATCNGC2	0	0	0	0	0
3:5504612-5504807	AT3G16240	MACS2_in_Galaxy_peak_1203	3.9659	17.3686	14.4437	delta tonoplast integral protein	AQP1	0	0	1	1	0
2:559779-559965	AT2G02180	MACS2_in_Galaxy_peak_669	3.9659	17.3686	14.4437	tobamovirus multiplication protein 3	TOM3	0	0	0	0	1
2:19125710-19125884	AT2G46560	MACS2_in_Galaxy_peak_1022	3.93398	17.3686	14.4437	transducin family protein / WD-40 repeat family protein		0	0	0	0	0
1:1299465-1299669	AT1G04650	MACS2_in_Galaxy_peak_28	4.39746	17.3383	14.4149	0		0	0	0	0	0
1:25956397-25956618	AT1G69040	MACS2_in_Galaxy_peak_524	4.39746	17.3383	14.4149	ACT domain repeat 4	ACR4	0	0	1	0	1
4:13838310-13838496	AT4G27740	MACS2_in_Galaxy_peak_1764	4.39746	17.3383	14.4149	Yippee family putative zinc-binding protein		0	0	0	0	0
1:28445094-28445319	AT1G75760	MACS2_in_Galaxy_peak_590	4.7788	17.336	14.4139	ER lumen protein retaining receptor family protein		0	0	0	0	0
1:23773233-23773474	AT1G64060	MACS2_in_Galaxy_peak_466	4.7788	17.336	14.4139	respiratory burst oxidase protein F	ATRBOH F	0	0	0	0	0
3:7268622-7268831	AT3G20790	MACS2_in_Galaxy_peak_1259	5.05379	17.3275	14.4069	NAD(P)-binding Rossmann-fold superfamily protein		0	0	0	0	0
5:20381398-20381636	AT5G50115	MACS2_in_Galaxy_peak_2262	5.1007	17.2615	14.3417	0		0	0	0	0	0
5:21038084-21038340	AT5G51790	MACS2_in_Galaxy_peak_2284	5.1007	17.2615	14.3417	basic helix-loop-helix (bHLH) DNA-binding superfamily protein		0	0	0	0	0
3:2340102-2340479	AT3G07340	MACS2_in_Galaxy_peak_1102	5.15723	17.2615	14.3417	CRY2-interacting bHLH 3	CIB3	0	0	1	0	0
1:5573910-5574132	AT1G16300	MACS2_in_Galaxy_peak_171	5.1007	17.2615	14.3417	glyceraldehyde-3-phosphate dehydrogenase of plastid 2	GAPCP-2	0	0	0	0	1
1:25988831-25988981	AT1G69130	MACS2_in_Galaxy_peak_525	5.15723	17.2615	14.3417	pre-tRNA		0	0	0	0	0
2:15253333-15253592	AT2G36370	MACS2_in_Galaxy_peak_873	5.1007	17.2615	14.3417	ubiquitin-protein ligases		0	0	0	0	0
3:20849808-20849991	AT3G56200	MACS2_in_Galaxy_peak_1465	3.82068	17.2393	14.3231	Transmembrane amino acid transporter family protein		0	0	0	0	0
5:6751315-6751482	AT5G19980	MACS2_in_Galaxy_peak_2039	3.04649	17.2101	14.2951	golgi nucleotide sugar transporter 4	GONST4	0	0	0	0	0
3:22649604-22649810	AT3G61185	MACS2_in_Galaxy_peak_1531	4.19437	17.1554	14.2411	0		0	0	0	0	0
3:23347343-23347538	AT3G63200	MACS2_in_Galaxy_peak_1571	4.12221	17.1554	14.2411	PATATIN-like protein 9	PLA IIIB	0	0	0	1	1
4:17398697-17398868	AT4G36920	MACS2_in_Galaxy_peak_1846	3.74948	17.1429	14.2292	APETALA 2	AP2	0	0	0	1	0
1:8692810-8692983	AT1G24530	MACS2_in_Galaxy_peak_254	3.74948	17.1429	14.2292	Transducin/WD40 repeat-like superfamily protein		0	0	0	0	1
1:28746712-28746966	AT1G76600	MACS2_in_Galaxy_peak_603	4.17998	17.0858	14.1742	0		0	0	0	1	1
4:14449308-14449520	AT4G29340	MACS2_in_Galaxy_peak_1780	4.17998	17.0858	14.1742	profilin 4	PRF4	0	0	0	0	0
1:9184419-9184676	AT1G26570	MACS2_in_Galaxy_peak_258	4.21722	17.0858	14.1742	UDP-GLUCOSE DEHYDROGENASE 1	ATUGD1	0	0	0	0	0
3:20958376-20958572	AT3G56570	MACS2_in_Galaxy_peak_1469	3.63407	17.0741	14.1634	SET domain-containing protein		0	0	0	0	0
2:16564671-16564887	AT2G39710	MACS2_in_Galaxy_peak_898	5.09683	17.0669	14.1567	Eukaryotic aspartyl protease family protein		0	0	0	0	1
1:20685849-20686158	AT1G55400	MACS2_in_Galaxy_peak_415	5.04097	17.0669	14.1567	transposable element gene		0	0	0	0	0
5:10056258-10056529	AT5G28053	MACS2_in_Galaxy_peak_2130	3.50667	17.0287	14.12	transposable element gene		0	0	0	0	0
1:5447823-5448001	AT1G15820	MACS2_in_Galaxy_peak_166	2.91626	16.947	14.0423	light harvesting complex photosystem II subunit 6	CP24	0	0	1	0	0
3:4003633-4003866	AT3G12590	MACS2_in_Galaxy_peak_1152	4.03033	16.8899	13.9859	0		0	0	0	0	0
1:23395166-23395350	AT1G63090	MACS2_in_Galaxy_peak_457	4.03033	16.8899	13.9859	phloem protein 2-A11	AtPP2-A11	0	0	0	0	0
1:28859315-28859516	AT1G76870	MACS2_in_Galaxy_peak_605	4.12542	16.844	13.9413	0		0	0	0	0	0
5:17711670-17711926	AT5G44020	MACS2_in_Galaxy_peak_2188	4.68277	16.8118	13.9094	HAD superfamily, subfamily IIIB acid phosphatase		0	0	0	0	0
3:20548419-20548669	AT3G55420	MACS2_in_Galaxy_peak_1456	4.18785	16.7875	13.8856	0		0	0	0	0	0
5:4249221-4249400	AT5G13270	MACS2_in_Galaxy_peak_1969	4.18785	16.7875	13.8856	REQUIRED FOR ACCD RNA EDITING 1	RARE1	0	0	0	0	0
2:8970696-8970873	AT2G20835	MACS2_in_Galaxy_peak_746	3.84106	16.7399	13.8394	0		0	0	0	0	0
3:22291267-22291474	AT3G60318	MACS2_in_Galaxy_peak_1516	4.35683	16.6547	13.7562	0		0	0	0	0	0
5:20870695-20870895	AT5G51350	MACS2_in_Galaxy_peak_2275	4.27558	16.6547	13.7562	MORE LATERAL GROWTH1	MOL1	0	0	1	0	0
5:20341802-20342040	AT5G49990	MACS2_in_Galaxy_peak_2261	4.27558	16.6547	13.7562	Xanthine/uracil permease family protein		0	0	0	0	0
5:3238879-3239134	AT5G10300	MACS2_in_Galaxy_peak_1935	3.76109	16.6272	13.7309	methyl esterase 5	AtHNL	0	0	0	0	1
3:21924266-21924512	AT3G59310	MACS2_in_Galaxy_peak_1503	4.72914	16.6034	13.708	Eukaryotic protein of unknown function (DUF914)		0	0	0	0	0
5:26872135-26872320	AT5G67360	MACS2_in_Galaxy_peak_2469	3.66568	16.5457	13.6521	Subtilase family protein	ARA12	0	0	0	0	1
5:26009257-26009452	AT5G65110	MACS2_in_Galaxy_peak_2423	5.04417	16.4965	13.6044	acyl-CoA oxidase 2	ACX2	0	0	0	1	1
1:8982844-8983052	AT1G25560	MACS2_in_Galaxy_peak_256	4.98765	16.4965	13.6044	AP2/B3 transcription factor family protein	AtTEM1	0	0	0	0	0
5:25070901-25071095	AT5G62430	MACS2_in_Galaxy_peak_2394	4.98765	16.4965	13.6044	cycling DOF factor 1	CDF1	0	0	0	0	0
2:15454200-15454353	AT2G36850	MACS2_in_Galaxy_peak_877	4.98765	16.4965	13.6044	GLUCAN SYNTHASE-LIKE 8	ATGSL08	0	0	0	0	0
3:1792728-1792942	AT3G05975	MACS2_in_Galaxy_peak_1090	5.04417	16.4965	13.6044	Late embryogenesis abundant (LEA) hydroxyproline-rich glycoprotein family		0	0	0	0	0
1:4282094-4282470	AT1G12580	MACS2_in_Galaxy_peak_109	5.04417	16.4965	13.6044	phosphoenolpyruvate carboxylase-related kinase 1	PEPKR1	0	0	0	0	0
3:2620636-2620884	AT3G08630	MACS2_in_Galaxy_peak_1116	4.98765	16.4965	13.6044	Protein of unknown function (DUF3411)		0	0	0	0	1
5:19975970-19976331	AT5G49280	MACS2_in_Galaxy_peak_2252	3.21443	16.492	13.6034	hydroxyproline-rich glycoprotein family protein		0	0	0	1	1
2:9727347-9727590	AT2G22830	MACS2_in_Galaxy_peak_771	3.5815	16.4904	13.6021	squalene epoxidase 2	SQE2	0	0	0	0	0
1:23124459-23124654	AT1G62460	MACS2_in_Galaxy_peak_451	3.5815	16.4904	13.6021	transposable element gene		0	0	0	0	0
5:23256990-23257360	AT5G57391	MACS2_in_Galaxy_peak_2349	4.10549	16.4259	13.541	0		0	0	0	0	0
5:23257506-23257749	AT5G57391	MACS2_in_Galaxy_peak_2349	4.10549	16.4259	13.541	0		0	0	0	0	0
5:22735725-22735936	AT5G56170	MACS2_in_Galaxy_peak_2333	4.14273	16.4259	13.541	LORELEI-LIKE-GPI-ANCHORED PROTEIN 1	LLG1	0	0	0	0	0
1:27148304-27148571	AT1G72150	MACS2_in_Galaxy_peak_561	4.10549	16.4259	13.541	PATELLIN 1	PATL1	0	0	0	0	0
3:3254274-3254451	AT3G10460	MACS2_in_Galaxy_peak_1128	4.14273	16.4259	13.541	Plant self-incompatibility protein S1 family		0	0	0	0	0
1:29354017-29354252	AT1G78070	MACS2_in_Galaxy_peak_618	4.10549	16.4259	13.541	Transducin/WD40 repeat-like superfamily protein		0	0	0	1	1
1:8338664-8338913	AT1G23490	MACS2_in_Galaxy_peak_251	4.34192	16.4146	13.5311	ADP-ribosylation factor 1	ARF1	0	0	0	1	0
1:18801950-18802155	AT1G50730	MACS2_in_Galaxy_peak_369	3.30515	16.3983	13.5152	0		0	0	0	0	1
3:4571596-4571776	AT3G13880	MACS2_in_Galaxy_peak_1181	3.99595	16.2507	13.37	Tetratricopeptide repeat (TPR)-like superfamily protein		0	0	1	0	0
5:7354131-7354664	AT5G22190	MACS2_in_Galaxy_peak_2059	4.43499	16.2503	13.37	0		0	0	0	1	1
5:15843787-15843961	AT5G39570	MACS2_in_Galaxy_peak_2148	4.47968	16.2503	13.37	0		0	0	0	0	1
3:19086197-19086385	AT3G51430	MACS2_in_Galaxy_peak_1427	4.43499	16.2503	13.37	STRICTOSIDINE SYNTHASE-LIKE 5	SSL5	0	0	0	0	0
1:6418839-6419020	AT1G18650	MACS2_in_Galaxy_peak_187	4.82426	16.1705	13.2928	plasmodesmata callose-binding protein 3	PDCB3	0	0	0	0	0
5:154985-155228	AT5G01380	MACS2_in_Galaxy_peak_1871	4.11187	16.1269	13.25	Homeodomain-like superfamily protein		0	0	0	0	0
1:21626229-21626414	AT1G58290	MACS2_in_Galaxy_peak_427	3.83821	16.1189	13.2423	Arabidopsis thaliana hemA 1	AtHEMA1	0	0	0	0	1
5:23068744-23068936	AT5G57010	MACS2_in_Galaxy_peak_2342	3.83821	16.1189	13.2423	calmodulin-binding family protein		0	0	0	0	0
5:19688163-19688497	AT5G48560	MACS2_in_Galaxy_peak_2240	3.80629	16.1189	13.2423	CRY2-interacting bHLH 2	CIB2	0	0	0	0	1
1:30139989-30140262	AT1G80120	MACS2_in_Galaxy_peak_638	3.80629	16.1189	13.2423	Protein of unknown function (DUF567)		0	0	0	0	0
1:8155845-8156026	AT1G23030	MACS2_in_Galaxy_peak_249	2.80415	16.0936	13.2181	ARM repeat superfamily protein		0	0	0	0	0
2:2924304-2924518	AT2G07050	MACS2_in_Galaxy_peak_699	3.11353	16.0149	13.1421	cycloartenol synthase 1	CAS1	0	0	0	0	0
2:19135761-19135979	AT2G46600	MACS2_in_Galaxy_peak_1023	3.1738	15.9665	13.0957	Calcium-binding EF-hand family protein		0	0	0	1	1
5:23355342-23355566	AT5G57660	MACS2_in_Galaxy_peak_2353	3.58189	15.9559	13.0854	CONSTANS-like 5	ATCOL5	0	0	0	0	1
3:8304472-8304842	AT3G23245	MACS2_in_Galaxy_peak_1271	3.86389	15.9512	13.0812	0		0	0	0	0	0
5:21973799-21973973	AT5G54145	MACS2_in_Galaxy_peak_2313	3.47634	15.9139	13.0445	0		0	0	0	0	0
1:3832409-3832624	AT1G11380	MACS2_in_Galaxy_peak_92	3.47634	15.9139	13.0445	PLAC8 family protein		0	0	0	0	0
2:6860438-6860672	AT2G15750	MACS2_in_Galaxy_peak_711	3.52892	15.9139	13.0445	transposable element gene		0	0	0	0	0
1:2120644-2120801	AT1G06900	MACS2_in_Galaxy_peak_54	3.26773	15.9025	13.034	Insulinase (Peptidase family M16) family protein		0	0	0	1	0
1:6822735-6822939	AT1G19720	MACS2_in_Galaxy_peak_196	3.26773	15.9025	13.034	Pentatricopeptide repeat (PPR-like) superfamily protein		0	0	0	0	0
1:11755744-11755958	AT1G32510	MACS2_in_Galaxy_peak_305	3.3221	15.8899	13.0224	NAC domain containing protein 11	ANAC011	0	0	0	0	0
2:277169-277385	AT2G01620	MACS2_in_Galaxy_peak_654	4.33435	15.8616	12.9955	maternal effect embryo arrest 11	MEE11	0	0	0	0	0
5:8771391-8771657	AT5G25280	MACS2_in_Galaxy_peak_2103	2.90055	15.8057	12.9404	serine-rich protein-related		0	0	0	1	0
5:24978537-24978735	AT5G62180	MACS2_in_Galaxy_peak_2391	4.03101	15.7746	12.91	carboxyesterase 20	AtCXE20	0	0	0	0	0
4:8606283-8606558	AT4G15070	MACS2_in_Galaxy_peak_1640	4.03101	15.7746	12.91	Cysteine/Histidine-rich C1 domain family protein		0	0	0	0	0
1:2866822-2867051	AT1G08920	MACS2_in_Galaxy_peak_69	4.03101	15.7746	12.91	ERD (early response to dehydration) six-like 1	ESL1	0	0	0	0	0
3:22427626-22427902	AT3G60670	MACS2_in_Galaxy_peak_1524	4.03101	15.7746	12.91	PLATZ transcription factor family protein		0	0	0	0	1
2:18912404-18912595	AT2G45970	MACS2_in_Galaxy_peak_1009	2.6334	15.7686	12.9051	cytochrome P450, family 86, subfamily A, polypeptide 8	CYP86A8	0	0	0	1	1
3:4121508-4121737	AT3G12920	MACS2_in_Galaxy_peak_1161	4.02685	15.7564	12.8932	BOI-related gene 3	BRG3	0	0	0	1	0
3:2906845-2907044	AT3G09450	MACS2_in_Galaxy_peak_1121	4.8746	15.7424	12.8795	0		0	0	0	0	0
4:2525326-2525546	AT4G04955	MACS2_in_Galaxy_peak_1612	4.93112	15.7424	12.8795	allantoinase	ALN	0	0	0	0	1
1:10213868-10214101	AT1G29230	MACS2_in_Galaxy_peak_280	4.8746	15.7424	12.8795	CBL-interacting protein kinase 18	ATCIPK18	0	0	0	0	0
2:10119613-10119821	AT2G23770	MACS2_in_Galaxy_peak_782	4.93112	15.7424	12.8795	protein kinase family protein / peptidoglycan-binding LysM domain-containing protein	AtLYK4	0	0	0	1	0
1:23469061-23469320	AT1G63260	MACS2_in_Galaxy_peak_460	4.8746	15.7424	12.8795	tetraspanin10	TET10	0	0	0	0	0
1:7613497-7613678	AT1G21680	MACS2_in_Galaxy_peak_233	4.38906	15.7234	12.8672	DPP6 N-terminal domain-like protein		0	0	0	0	0
3:1034553-1034783	AT3G03990	MACS2_in_Galaxy_peak_1065	2.92616	15.7201	12.8641	DWARF 14	D14	0	0	1	0	0
5:3527308-3527639	AT5G11090	MACS2_in_Galaxy_peak_1946	3.89722	15.6402	12.785	serine-rich protein-related		0	0	0	1	1
5:1995611-1995815	AT5G06530	MACS2_in_Galaxy_peak_1905	3.89282	15.6198	12.7648	ATP-binding cassette G22	ABCG22	0	0	0	0	0
5:18961664-18961874	AT5G46720	MACS2_in_Galaxy_peak_2223	4.77604	15.6062	12.7521	AIG2-like (avirulence induced gene) family protein		0	0	0	1	1
1:28863871-28864134	AT1G76880	MACS2_in_Galaxy_peak_606	4.50224	15.6031	12.749	Duplicated homeodomain-like superfamily protein		0	0	0	0	0
4:1358160-1358380	AT4G03070	MACS2_in_Galaxy_peak_1595	4.76165	15.5595	12.7059	2-oxoglutarate (2OG) and Fe(II)-dependent oxygenase superfamily protein	AOP	0	0	0	0	0
2:18441961-18442188	AT2G44740	MACS2_in_Galaxy_peak_966	4.76165	15.5595	12.7059	cyclin p4;1	CYCP4;1	0	0	0	0	0
1:906532-906773	AT1G03620	MACS2_in_Galaxy_peak_22	4.76165	15.5595	12.7059	ELMO/CED-12 family protein		0	0	0	0	0
4:15287275-15287453	AT4G31540	MACS2_in_Galaxy_peak_1797	4.81752	15.5595	12.7059	exocyst subunit exo70 family protein G1	ATEXO70G1	0	0	0	0	0
1:29573068-29573375	AT1G78620	MACS2_in_Galaxy_peak_628	4.87338	15.5595	12.7059	Protein of unknown function DUF92, transmembrane		0	0	0	1	1
5:17586740-17586967	AT5G43760	MACS2_in_Galaxy_peak_2186	4.34561	15.5586	12.7059	3-ketoacyl-CoA synthase 20	KCS20	0	0	0	0	0
4:418129-418365	AT4G00970	MACS2_in_Galaxy_peak_1576	4.30092	15.5586	12.7059	cysteine-rich RLK (RECEPTOR-like protein kinase) 41	CRK41	0	0	0	0	0
1:128189-128403	AT1G01320	MACS2_in_Galaxy_peak_3	4.30092	15.5586	12.7059	Tetratricopeptide repeat (TPR)-like superfamily protein		0	0	0	1	0
2:17627266-17627472	AT2G42320	MACS2_in_Galaxy_peak_921	3.12607	15.5388	12.6879	nucleolar protein gar2-related		0	0	0	0	0
3:2749137-2749307	AT3G09000	MACS2_in_Galaxy_peak_1119	3.77437	15.506	12.6556	BASIC PROLINE-RICH PROTEIN2	BPP2	0	0	0	0	0
1:27301736-27301945	AT1G72510	MACS2_in_Galaxy_peak_566	4.03589	15.4751	12.6264	Protein of unknown function (DUF1677)		0	0	0	1	1
3:4013476-4013696	AT3G12630	MACS2_in_Galaxy_peak_1156	3.76335	15.4523	12.6039	stress associated protein 5	SAP5	0	0	0	0	0
2:10561448-10561677	AT2G24765	MACS2_in_Galaxy_peak_789	4.06498	15.4409	12.593	ADP-ribosylation factor 3	ARF3	0	0	0	0	0
3:21293165-21293358	AT3G57520	MACS2_in_Galaxy_peak_1480	3.61212	15.4258	12.5784	seed imbibition 2	AtSIP2	0	0	0	1	0
2:9055432-9055633	AT2G21130	MACS2_in_Galaxy_peak_750	3.17596	15.4009	12.5547	Cyclophilin-like peptidyl-prolyl cis-trans isomerase family protein		0	0	0	0	1
1:19433352-19433523	AT1G52190	MACS2_in_Galaxy_peak_384	4.34448	15.3787	12.5336	Major facilitator superfamily protein	AtNPF1.2	0	0	1	0	0
2:7640280-7640452	AT2G17556	MACS2_in_Galaxy_peak_728	3.22304	15.3657	12.5215	0		0	0	0	0	0
3:9330437-9330586	AT3G25630	MACS2_in_Galaxy_peak_1298	3.45005	15.3445	12.5009	transposable element gene		0	0	0	0	0
3:4340359-4340591	AT3G13360	MACS2_in_Galaxy_peak_1170	3.42377	15.3445	12.5009	WPP domain interacting protein 3	WIP3	0	0	0	0	0
4:5793102-5793259	AT4G09030	MACS2_in_Galaxy_peak_1620	3.27506	15.3432	12.5002	arabinogalactan protein 10	AGP10	0	0	1	0	0
1:29638617-29638768	AT1G78830	MACS2_in_Galaxy_peak_629	3.3577	15.3354	12.4928	Curculin-like (mannose-binding) lectin family protein		0	0	0	1	1
5:17065133-17065386	AT5G42610	MACS2_in_Galaxy_peak_2180	3.38253	15.3354	12.4928	Protein of unknown function (DUF607)		0	0	0	0	0
3:7671446-7671676	AT3G21770	MACS2_in_Galaxy_peak_1261	3.79624	15.3279	12.4859	Peroxidase superfamily protein		0	0	0	0	0
2:16686671-16686872	AT2G39970	MACS2_in_Galaxy_peak_905	4.11307	15.315	12.4734	ABERRANT PEROXISOME MORPHOLOGY 3	APEM3	0	0	0	0	1
5:7693553-7693746	AT5G22990	MACS2_in_Galaxy_peak_2074	4.11307	15.315	12.4734	C2H2-like zinc finger protein		0	0	0	0	0
1:18647446-18647650	AT1G50340	MACS2_in_Galaxy_peak_361	4.11307	15.315	12.4734	Plant invertase/pectin methylesterase inhibitor superfamily protein		0	0	0	0	0
4:10309490-10309689	AT4G18760	MACS2_in_Galaxy_peak_1683	4.11307	15.315	12.4734	receptor like protein 51	AtRLP51	0	0	0	0	0
5:21816076-21816233	AT5G53740	MACS2_in_Galaxy_peak_2305	4.53052	15.1687	12.3297	0		0	0	0	1	0
5:26499897-26500098	AT5G66330	MACS2_in_Galaxy_peak_2444	4.48086	15.1687	12.3297	Leucine-rich repeat (LRR) family protein		0	0	0	0	0
3:5831960-5832273	AT3G17100	MACS2_in_Galaxy_peak_1218	2.95383	15.149	12.3111	ATBS1 Interacting Factor 3	AIF3	0	0	0	1	1
5:5730303-5730566	AT5G17410	MACS2_in_Galaxy_peak_2007	2.93595	15.149	12.3111	Spc97 / Spc98 family of spindle pole body (SBP) component		0	0	0	0	0
4:9329302-9329462	AT4G16563	MACS2_in_Galaxy_peak_1653	3.08811	15.1358	12.2981	Eukaryotic aspartyl protease family protein		0	0	1	0	1
5:21873998-21874218	AT5G53880	MACS2_in_Galaxy_peak_2310	3.99376	15.1322	12.2946	0		0	0	1	0	1
2:202240-202435	AT2G01450	MACS2_in_Galaxy_peak_651	3.95652	15.1322	12.2946	MAP kinase 17	ATMPK17	0	0	0	1	1
1:4590353-4590556	AT1G13380	MACS2_in_Galaxy_peak_124	3.99376	15.1322	12.2946	Protein of unknown function (DUF1218)		0	0	1	0	0
1:20431692-20431927	AT1G54740	MACS2_in_Galaxy_peak_411	3.99376	15.1322	12.2946	Protein of unknown function (DUF3049)		0	0	0	0	0
1:21443526-21443765	AT1G57990	MACS2_in_Galaxy_peak_423	3.95652	15.1322	12.2946	purine permease 18	ATPUP18	0	0	0	0	0
5:5287579-5287723	AT5G16190	MACS2_in_Galaxy_peak_2002	3.16102	15.1076	12.272	ARABIDOPSIS THALIANA CELLULOSE SYNTHASE LIKE A11	ATCSLA11	0	0	0	0	0
3:23324330-23324495	AT3G63120	MACS2_in_Galaxy_peak_1570	2.9838	15.0699	12.235	cyclin p1;1	CYCP1;1	0	0	0	0	0
3:16481855-16482122	AT3G45060	MACS2_in_Galaxy_peak_1370	4.25365	15.0368	12.2033	ARABIDOPSIS THALIANA HIGH AFFINITY NITRATE TRANSPORTER 2.6	ATNRT2.6	0	0	0	0	1
1:25952599-25952847	AT1G69030	MACS2_in_Galaxy_peak_523	4.29879	15.0368	12.2033	BSD domain-containing protein		0	0	0	1	0
4:15817557-15817950	AT4G32800	MACS2_in_Galaxy_peak_1812	4.70502	14.9994	12.1664	Integrase-type DNA-binding superfamily protein		0	down	0	0	0
5:23092222-23092421	AT5G57060	MACS2_in_Galaxy_peak_2345	4.76155	14.9994	12.1664	0		0	0	0	0	0
1:4970117-4970351	AT1G14520	MACS2_in_Galaxy_peak_132	4.70502	14.9994	12.1664	myo-inositol oxygenase 1	MIOX1	0	0	0	0	0
5:4821489-4821677	AT5G14890	MACS2_in_Galaxy_peak_1985	4.76155	14.9994	12.1664	NHL domain-containing protein		0	0	0	0	1
5:13661724-13661915	AT5G35430	MACS2_in_Galaxy_peak_2134	4.70502	14.9994	12.1664	Tetratricopeptide repeat (TPR)-like superfamily protein		0	0	0	0	0
1:4913221-4913460	AT1G14360	MACS2_in_Galaxy_peak_131	4.70502	14.9994	12.1664	UDP-galactose transporter 3	ATUTR3	0	0	0	0	0
5:2860280-2860496	AT5G08790	MACS2_in_Galaxy_peak_1924	3.82406	14.9974	12.1664	Arabidopsis NAC domain containing protein 81	anac081	0	0	0	0	0
5:26500310-26500487	AT5G66330	MACS2_in_Galaxy_peak_2445	3.78968	14.9974	12.1664	Leucine-rich repeat (LRR) family protein		0	0	0	0	0
5:6531386-6531657	AT5G19390	MACS2_in_Galaxy_peak_2033	2.81292	14.9534	12.126	Rho GTPase activation protein (RhoGAP) with PH domain		0	0	0	0	0
3:4410059-4410317	AT3G13520	MACS2_in_Galaxy_peak_1176	4.74464	14.9458	12.1186	arabinogalactan protein 12	AGP12	0	0	0	0	1
3:4006702-4006979	AT3G12610	MACS2_in_Galaxy_peak_1154	3.71052	14.9013	12.0747	DNA-DAMAGE REPAIR/TOLERATION 100	DRT100	0	0	0	0	0
1:26181732-26181906	AT1G69600	MACS2_in_Galaxy_peak_530	3.1334	14.8797	12.0546	ARABIDOPSIS THALIANA HOMEOBOX PROTEIN 29	ATHB29	0	0	0	0	1
5:6372558-6372793	AT5G19060	MACS2_in_Galaxy_peak_2027	4.25623	14.8768	12.052	0		0	0	0	0	1
5:21126327-21126574	AT5G52020	MACS2_in_Galaxy_peak_2288	4.21154	14.8768	12.052	Integrase-type DNA-binding superfamily protein		0	0	0	1	0
5:26078123-26078405	AT5G65250	MACS2_in_Galaxy_peak_2425	4.21154	14.8768	12.052	PAB2??		0	0	0	0	0
3:18563237-18563427	AT3G50070	MACS2_in_Galaxy_peak_1415	4.64993	14.8223	12.0005	CYCLIN D3;3	CYCD3;3	0	0	0	1	1
4:17674768-17674959	AT4G37620	MACS2_in_Galaxy_peak_1855	4.64993	14.8223	12.0005	transposable element gene		0	0	0	0	0
4:10157527-10157681	AT4G18380	MACS2_in_Galaxy_peak_1678	3.25154	14.8034	11.9825	F-box family protein		0	0	0	0	1
5:2680574-2680747	AT5G08330	MACS2_in_Galaxy_peak_1920	3.22802	14.8034	11.9825	TCP family transcription factor	AtTCP21	0	0	0	0	0
5:22080126-22080549	AT5G54380	MACS2_in_Galaxy_peak_2315	3.22802	14.8034	11.9825	THESEUS1	THE1	0	0	1	1	0
3:680418-680623	AT3G03010	MACS2_in_Galaxy_peak_1057	3.49809	14.7987	11.9782	Peptidyl-tRNA hydrolase II (PTH2) family protein		0	0	0	0	0
2:18486411-18486766	AT2G44820	MACS2_in_Galaxy_peak_972	3.98623	14.7905	11.971	0		0	0	0	1	0
2:9839699-9839959	AT2G23100	MACS2_in_Galaxy_peak_773	3.33287	14.7849	11.9656	Cysteine/Histidine-rich C1 domain family protein		0	0	0	0	0
1:27699121-27699293	AT1G73670	MACS2_in_Galaxy_peak_578	3.28321	14.7849	11.9656	MAP kinase 15	ATMPK15	0	0	0	0	0
4:9254407-9254550	AT4G16380	MACS2_in_Galaxy_peak_1649	2.52729	14.7537	11.9362	Heavy metal transport/detoxification superfamily protein		0	0	0	1	1
2:16643437-16643681	AT2G39870	MACS2_in_Galaxy_peak_902	4.08755	14.726	11.9089	0		0	0	0	0	0
1:27281836-27282003	AT1G72460	MACS2_in_Galaxy_peak_564	4.13002	14.726	11.9089	Leucine-rich repeat protein kinase family protein		0	0	0	0	0
1:24936434-24936623	AT1G66840	MACS2_in_Galaxy_peak_478	4.1725	14.726	11.9089	plastid movement impaired 2	PMI2	0	0	0	0	0
2:13373776-13374050	AT2G31360	MACS2_in_Galaxy_peak_839	4.03181	14.6592	11.8441	16:0delta9 desaturase 2	ADS2	0	0	0	0	0
3:22343714-22343933	AT3G60460	MACS2_in_Galaxy_peak_1519	4.03181	14.6592	11.8441	DUO POLLEN 1	DUO1	0	0	0	0	0
5:9911583-9911780	AT5G27900	MACS2_in_Galaxy_peak_2126	4.07244	14.6592	11.8441	transposable element gene		0	0	0	0	0
1:28460332-28460525	AT1G75800	MACS2_in_Galaxy_peak_593	3.65813	14.5137	11.701	Pathogenesis-related thaumatin superfamily protein		0	0	1	1	1
2:14858287-14858439	AT2G35270	MACS2_in_Galaxy_peak_864	3.88204	14.4988	11.6862	AT-hook motif nuclear localized protein 21	AHL21	0	0	0	0	0
5:22083821-22084017	AT5G54390	MACS2_in_Galaxy_peak_2316	3.8448	14.4988	11.6862	HAL2-like	AHL	0	0	0	0	0
5:24416513-24416746	AT5G60710	MACS2_in_Galaxy_peak_2374	3.88204	14.4988	11.6862	Zinc finger (C3HC4-type RING finger) family protein		0	0	0	0	0
2:18995689-18995876	AT2G46260	MACS2_in_Galaxy_peak_1016	2.49606	14.4818	11.6713	light-response BTB 1	LRB1	0	0	0	1	1
5:8151594-8151855	AT5G24105	MACS2_in_Galaxy_peak_2086	4.43121	14.4672	11.6569	arabinogalactan protein 41	AGP41	0	0	0	0	0
3:19824246-19824433	AT3G53480	MACS2_in_Galaxy_peak_1442	4.43121	14.4672	11.6569	ATP-binding cassette G37	ABCG37	0	0	0	0	0
4:10591167-10591508	AT4G19420	MACS2_in_Galaxy_peak_1697	4.43121	14.4672	11.6569	pectin acetylesterase 8	PAE8	0	0	0	1	1
3:8336477-8336644	AT3G23300	MACS2_in_Galaxy_peak_1273	4.38155	14.4672	11.6569	S-adenosyl-L-methionine-dependent methyltransferases superfamily protein		0	0	0	0	0
1:26279258-26279623	AT1G69810	MACS2_in_Galaxy_peak_533	4.08293	14.3821	11.5749	WRKY DNA-binding protein 36	ATWRKY36	0	0	0	0	0
2:18457209-18457396	AT2G44770	MACS2_in_Galaxy_peak_967	3.04828	14.3649	11.5583	ELMO/CED-12 family protein		0	0	0	0	0
5:4227565-4227719	AT5G13240	MACS2_in_Galaxy_peak_1968	3.06956	14.3649	11.5583	transcription regulators		0	0	0	0	0
3:1760173-1760338	AT3G05905	MACS2_in_Galaxy_peak_1086	4.45088	14.3519	11.5459	other RNA		0	0	0	0	0
5:26667676-26667847	AT5G66790	MACS2_in_Galaxy_peak_2456	3.58284	14.3049	11.5001	Protein kinase superfamily protein		0	0	0	0	1
1:28755666-28755891	AT1G76620	MACS2_in_Galaxy_peak_604	3.58284	14.3049	11.5001	Protein of unknown function, DUF547		0	0	0	0	0
3:21719985-21720164	AT3G58730	MACS2_in_Galaxy_peak_1495	3.2045	14.2705	11.4667	vacuolar ATP synthase subunit D (VATD) / V-ATPase D subunit / vacuolar proton pump D subunit (VATPD)		0	0	0	0	0
1:19803339-19803523	AT1G53140	MACS2_in_Galaxy_peak_397	4.59197	14.2679	11.4645	Dynamin related protein 5A	DRP5A	0	0	1	0	0
3:18570926-18571178	AT3G50080	MACS2_in_Galaxy_peak_1416	4.59197	14.2679	11.4645	VIER F-box proteine 2	VFB2	0	0	0	0	0
2:11196795-11196983	AT2G26300	MACS2_in_Galaxy_peak_799	3.52274	14.2559	11.4564	ARABIDOPSIS THALIANA G PROTEIN ALPHA SUBUNIT 1	ATGPA1	0	0	0	0	0
5:16364453-16364643	AT5G40840	MACS2_in_Galaxy_peak_2160	3.49295	14.2559	11.4564	Sister chromatid cohesion 1 (SCC1) protein homolog 2	AtRAD21.1	0	0	0	0	0
5:17639487-17639677	AT5G43880	MACS2_in_Galaxy_peak_2187	3.52274	14.2559	11.4564	TON1 Recruiting Motif 21	TRM21	0	0	0	0	0
3:4195400-4195565	AT3G13070	MACS2_in_Galaxy_peak_1165	3.57237	14.2539	11.455	CBS domain-containing protein / transporter associated domain-containing protein		0	0	0	1	0
5:7466620-7466771	AT5G22500	MACS2_in_Galaxy_peak_2064	3.7886	14.2533	11.4545	fatty acid reductase 1	FAR1	0	0	0	1	0
2:9054523-9054721	AT2G21120	MACS2_in_Galaxy_peak_749	3.46901	14.2526	11.4538	Protein of unknown function (DUF803)		0	0	0	0	0
1:12590101-12590317	AT1G34430	MACS2_in_Galaxy_peak_319	3.38637	14.2316	11.4334	embryo defective 3003	EMB3003	0	0	1	0	0
1:19427248-19427431	AT1G52180	MACS2_in_Galaxy_peak_383	4.16685	14.2051	11.4085	Aquaporin-like superfamily protein		0	0	0	0	0
1:23943125-23943328	AT1G64450	MACS2_in_Galaxy_peak_469	4.16685	14.2051	11.4085	Glycine-rich protein family		0	0	1	0	0
5:7090623-7090784	AT5G20900	MACS2_in_Galaxy_peak_2051	3.28913	14.1684	11.3733	jasmonate-zim-domain protein 12	JAZ12	0	0	0	0	1
3:20670954-20671114	AT3G55700	MACS2_in_Galaxy_peak_1460	4.5382	14.0966	11.3024	UDP-Glycosyltransferase superfamily protein		0	0	0	0	0
5:4198134-4198355	AT5G13181	MACS2_in_Galaxy_peak_1966	3.16848	14.0513	11.2591	0		0	0	0	1	1
1:7313893-7314082	AT1G20970	MACS2_in_Galaxy_peak_231	4.07811	14.0382	11.2461	0		0	0	0	0	0
2:17261068-17261287	AT2G41410	MACS2_in_Galaxy_peak_913	4.57235	14.0279	11.2362	Calcium-binding EF-hand family protein		0	0	0	0	0
3:23108480-23108680	AT3G62470	MACS2_in_Galaxy_peak_1557	3.95056	14.0129	11.2218	Pentatricopeptide repeat (PPR) superfamily protein		0	0	0	1	0
1:2955591-2955778	AT1G09160	MACS2_in_Galaxy_peak_70	3.90993	14.0129	11.2218	Protein phosphatase 2C family protein		0	0	0	0	0
5:18352589-18352782	AT5G45290	MACS2_in_Galaxy_peak_2205	4.24935	14.0023	11.2131	RING/U-box superfamily protein		0	0	0	0	0
3:5762170-5762333	AT3G16860	MACS2_in_Galaxy_peak_1212	2.99097	13.9273	11.1391	COBRA-like protein 8 precursor	COBL8	0	0	0	0	0
2:835842-835992	AT2G02870	MACS2_in_Galaxy_peak_675	3.45751	13.9238	11.1358	Galactose oxidase/kelch repeat superfamily protein		0	0	0	0	1
3:8708173-8708380	AT3G24120	MACS2_in_Galaxy_peak_1286	3.77031	13.8746	11.0872	Homeodomain-like superfamily protein		0	0	0	1	0
1:30211682-30211869	AT1G80360	MACS2_in_Galaxy_peak_642	3.77031	13.8746	11.0872	reversal of sav3 phenotype 1	VAS1	0	0	0	0	0
5:4907442-4907636	AT5G15130	MACS2_in_Galaxy_peak_1988	3.68655	13.7787	10.9947	ARABIDOPSIS THALIANA WRKY DNA-BINDING PROTEIN 72	ATWRKY72	0	0	0	1	0
5:23533448-23533659	AT5G58160	MACS2_in_Galaxy_peak_2357	4.33189	13.7765	10.994	actin binding		0	0	1	1	1
1:28291516-28291737	AT1G75388	MACS2_in_Galaxy_peak_588	4.23258	13.7765	10.994	conserved peptide upstream open reading frame 5	CPuORF5	0	0	0	0	0
4:18330858-18331043	AT4G39404	MACS2_in_Galaxy_peak_1865	4.23258	13.7765	10.994	other RNA		0	0	0	0	0
5:25877564-25877754	AT5G64735	MACS2_in_Galaxy_peak_2419	4.33189	13.7765	10.994	pre-tRNA		0	0	0	0	0
3:11088596-11088767	AT3G29110	MACS2_in_Galaxy_peak_1333	4.23258	13.7765	10.994	Terpenoid cyclases/Protein prenyltransferases superfamily protein		0	0	0	0	0
3:22412549-22412766	AT3G60630	MACS2_in_Galaxy_peak_1523	3.99627	13.7253	10.9455	ARABIDOPSIS THALIANA HAIRY MERISTEM 2	ATHAM2	0	0	0	0	0
2:3782219-3782613	AT2G09992	MACS2_in_Galaxy_peak_702	3.20873	13.7057	10.9269	0		0	0	0	0	0
2:8945058-8945376	AT2G20760	MACS2_in_Galaxy_peak_743	3.20873	13.7057	10.9269	Clathrin light chain protein		0	0	0	0	1
4:7113757-7113965	AT4G11820	MACS2_in_Galaxy_peak_1627	4.11824	13.6942	10.9162	FLAKY POLLEN 1	FKP1	0	0	0	0	0
5:20087451-20087688	AT5G49520	MACS2_in_Galaxy_peak_2254	3.23975	13.6808	10.9041	ARABIDOPSIS THALIANA WRKY DNA-BINDING PROTEIN 48	ATWRKY48	0	0	0	0	1
3:10504556-10504877	AT3G28180	MACS2_in_Galaxy_peak_1322	3.29232	13.6808	10.9041	Cellulose-synthase-like C4	ATCSLC04	0	0	0	0	0
3:23080578-23080816	AT3G62370	MACS2_in_Galaxy_peak_1554	3.23975	13.6808	10.9041	heme binding		0	0	0	0	0
3:16191395-16191545	AT3G44610	MACS2_in_Galaxy_peak_1363	3.23975	13.6808	10.9041	Protein kinase superfamily protein		0	0	0	0	1
4:15598249-15598461	AT4G32300	MACS2_in_Galaxy_peak_1807	3.29232	13.6808	10.9041	S-domain-2 5	SD2-5	0	0	0	0	1
3:7946064-7946268	AT3G22420	MACS2_in_Galaxy_peak_1263	4.20374	13.6712	10.8959	ARABIDOPSIS THALIANA WITH NO K 2	ATWNK2	0	0	0	0	0
5:9682681-9682863	AT5G27410	MACS2_in_Galaxy_peak_2124	3.54055	13.6673	10.8922	D-aminoacid aminotransferase-like PLP-dependent enzymes superfamily protein		0	0	0	0	0
5:3626789-3627038	AT5G11360	MACS2_in_Galaxy_peak_1948	3.54055	13.6673	10.8922	Interleukin-1 receptor-associated kinase 4 protein		0	0	0	0	0
4:12594030-12594243	AT4G24280	MACS2_in_Galaxy_peak_1741	4.19853	13.6572	10.8825	chloroplast heat shock protein 70-1	cpHsc70-1	0	0	0	0	0
3:21932412-21932683	AT3G59350	MACS2_in_Galaxy_peak_1504	4.19853	13.6572	10.8825	Protein kinase superfamily protein		0	0	1	0	0
2:18479286-18479460	AT2G44810	MACS2_in_Galaxy_peak_970	4.34765	13.6536	10.8791	DEFECTIVE ANTHER DEHISCENCE 1	DAD1	0	0	0	1	1
3:1060073-1060302	AT3G04070	MACS2_in_Galaxy_peak_1066	4.18897	13.6237	10.8497	NAC domain containing protein 47	ANAC047	0	0	0	1	0
3:17552929-17553164	AT3G47610	MACS2_in_Galaxy_peak_1399	4.18547	13.6062	10.8325	transcription regulators;zinc ion binding		0	0	0	0	1
1:3359922-3360128	AT1G10250	MACS2_in_Galaxy_peak_82	4.53545	13.5481	10.7752	0		0	0	0	0	0
5:731795-731963	AT5G03110	MACS2_in_Galaxy_peak_1891	4.53545	13.5481	10.7752	0		0	0	0	0	0
5:26584615-26584837	AT5G66610	MACS2_in_Galaxy_peak_2450	4.53545	13.5481	10.7752	DA1-related protein 7	DAR7	0	0	0	0	0
4:10650197-10650393	AT4G19530	MACS2_in_Galaxy_peak_1703	4.47892	13.5481	10.7752	disease resistance protein (TIR-NBS-LRR class) family		0	0	0	0	0
1:24022403-24022610	AT1G64640	MACS2_in_Galaxy_peak_471	4.53545	13.5481	10.7752	early nodulin-like protein 8	AtENODL8	0	0	0	0	0
1:25268825-25269010	AT1G67455	MACS2_in_Galaxy_peak_492	4.53545	13.5481	10.7752	F-box and associated interaction domains-containing protein		0	0	0	0	0
2:8243038-8243242	AT2G19010	MACS2_in_Galaxy_peak_733	4.53545	13.5481	10.7752	GDSL-like Lipase/Acylhydrolase superfamily protein		0	0	0	0	0
4:12686219-12686431	AT4G24565	MACS2_in_Galaxy_peak_1743	4.47892	13.5481	10.7752	pre-tRNA		0	0	0	0	0
4:5554063-5554238	AT4G08690	MACS2_in_Galaxy_peak_1617	4.47892	13.5481	10.7752	Sec14p-like phosphatidylinositol transfer family protein		0	0	1	0	0
5:26504276-26504496	AT5G66350	MACS2_in_Galaxy_peak_2446	4.47892	13.5481	10.7752	SHORT INTERNODES	SHI	0	0	0	0	0
3:14261445-14261669	AT3G42080	MACS2_in_Galaxy_peak_1348	4.53545	13.5481	10.7752	transposable element gene		0	0	0	0	0
3:5266248-5266429	AT3G15548	MACS2_in_Galaxy_peak_1197	4.03278	13.5438	10.7742	0		0	0	0	0	0
1:4226159-4226397	AT1G12420	MACS2_in_Galaxy_peak_103	4.07747	13.5438	10.7742	ACT domain repeat 8	ACR8	0	0	0	1	0
2:16641705-16641906	AT2G39865	MACS2_in_Galaxy_peak_901	3.86811	13.5181	10.75	0		0	0	0	0	0
3:9375704-9375875	AT3G25717	MACS2_in_Galaxy_peak_1299	4.2453	13.4814	10.7139	DEVIL 6	DVL6	0	0	0	0	0
3:21413803-21414010	AT3G57810	MACS2_in_Galaxy_peak_1484	4.4514	13.4614	10.6943	Cysteine proteinases superfamily protein		0	0	0	0	0
5:19960521-19960684	AT5G49230	MACS2_in_Galaxy_peak_2250	3.60478	13.4354	10.6684	HYPERSENSITIVE TO RED AND BLUE	HRB1	0	0	0	0	0
2:7952092-7952280	AT2G18300	MACS2_in_Galaxy_peak_729	4.42647	13.3826	10.6168	HOMOLOG OF BEE2 INTERACTING WITH IBH 1	HBI1	0	0	0	0	0
4:12696144-12696325	AT4G24590	MACS2_in_Galaxy_peak_1744	3.82867	13.3765	10.6119	0		0	0	0	0	0
1:26279954-26280173	AT1G69810	MACS2_in_Galaxy_peak_534	3.8693	13.3765	10.6119	WRKY DNA-binding protein 36	ATWRKY36	0	0	0	0	0
1:9481177-9481322	AT1G27290	MACS2_in_Galaxy_peak_271	2.98443	13.3555	10.5924	0		0	0	1	0	0
4:13460854-13461184	AT4G26690	MACS2_in_Galaxy_peak_1755	2.98443	13.3555	10.5924	Glycerophosphodiester phosphodiesterase (GDPD) like 3	GDPDL3	0	0	0	0	0
1:15935507-15935659	AT1G42470	MACS2_in_Galaxy_peak_338	2.89472	13.3315	10.5694	Patched family protein		0	0	0	0	0
4:10633572-10633767	AT4G19510	MACS2_in_Galaxy_peak_1702	4.40555	13.3163	10.5546	Disease resistance protein (TIR-NBS-LRR class)		0	0	0	0	0
2:9173380-9173543	AT2G21430	MACS2_in_Galaxy_peak_757	3.04427	13.2859	10.525	Papain family cysteine protease		0	0	0	0	0
3:7867243-7867393	AT3G22250	MACS2_in_Galaxy_peak_1262	3.69583	13.2598	10.4997	UDP-Glycosyltransferase superfamily protein		0	0	0	1	0
3:3883106-3883270	AT3G12180	MACS2_in_Galaxy_peak_1149	2.65428	13.2571	10.498	Cornichon family protein		0	0	0	0	0
1:25464164-25464362	AT1G67890	MACS2_in_Galaxy_peak_500	2.62346	13.2571	10.498	PAS domain-containing protein tyrosine kinase family protein	RAF11	0	0	0	0	0
5:6400737-6400929	AT5G19095	MACS2_in_Galaxy_peak_2030	3.54904	13.1828	10.4252	pre-tRNA		0	0	0	0	0
1:28671780-28672061	AT1G76420	MACS2_in_Galaxy_peak_600	3.15907	13.1772	10.4208	Arabidopsis NAC domain containing protein 31	ANAC031	0	0	0	0	0
3:3197743-3197946	AT3G10320	MACS2_in_Galaxy_peak_1127	3.13424	13.1772	10.4208	Glycosyltransferase family 61 protein		0	0	0	0	0
3:22956822-22957074	AT3G61980	MACS2_in_Galaxy_peak_1550	3.15907	13.1772	10.4208	serine protease inhibitor, Kazal-type family protein		0	0	0	0	0
3:15659371-15659598	AT3G43790	MACS2_in_Galaxy_peak_1356	3.21346	13.1415	10.3859	zinc induced facilitator-like 2	ZIFL2	0	0	0	0	0
3:17553573-17553812	AT3G47610	MACS2_in_Galaxy_peak_1400	3.92538	13.1387	10.3837	transcription regulators;zinc ion binding		0	0	0	0	1
4:526299-526543	AT4G01245	MACS2_in_Galaxy_peak_1583	3.45515	13.1377	10.3827	0		0	0	0	0	1
1:9534327-9534617	AT1G27460	MACS2_in_Galaxy_peak_274	3.48707	13.1377	10.3827	no pollen germination related 1	NPGR1	0	0	0	0	0
3:6967418-6967625	AT3G20000	MACS2_in_Galaxy_peak_1252	3.45515	13.1377	10.3827	translocase of the outer mitochondrial membrane 40	TOM40	0	0	0	0	0
5:23473969-23474196	AT5G57990	MACS2_in_Galaxy_peak_2355	3.45515	13.1377	10.3827	ubiquitin-specific protease 23	UBP23	0	0	0	1	0
3:22369388-22369600	AT3G60530	MACS2_in_Galaxy_peak_1521	2.81621	13.1372	10.3827	GATA transcription factor 4	GATA4	0	0	0	0	0
5:190821-191029	AT5G01470	MACS2_in_Galaxy_peak_1873	3.27464	13.121	10.3675	S-adenosyl-L-methionine-dependent methyltransferases superfamily protein		0	0	0	0	0
2:16068481-16068933	AT2G38350	MACS2_in_Galaxy_peak_884	3.34398	13.1186	10.3658	0		0	0	0	1	1
4:12375066-12375270	AT4G23750	MACS2_in_Galaxy_peak_1734	3.34398	13.1186	10.3658	cytokinin response factor 2	CRF2	0	0	0	0	1
4:9464489-9464704	AT4G16810	MACS2_in_Galaxy_peak_1661	4.13327	13.0969	10.345	VEFS-Box of polycomb protein		0	0	0	0	0
1:25781916-25782095	AT1G68670	MACS2_in_Galaxy_peak_517	3.44506	13.0893	10.3386	myb-like transcription factor family protein		0	0	0	0	1
5:6287750-6287983	AT5G18850	MACS2_in_Galaxy_peak_2024	2.68537	13.0111	10.2616	0		0	0	0	0	0
1:4231352-4231572	AT1G12423	MACS2_in_Galaxy_peak_105	4.01531	13.006	10.2567	0		0	0	0	0	1
3:23051530-23051735	AT3G62285	MACS2_in_Galaxy_peak_1553	4.06242	13.006	10.2567	pre-tRNA		0	0	0	0	0
1:21444355-21444633	AT1G57990	MACS2_in_Galaxy_peak_424	4.01531	13.006	10.2567	purine permease 18	ATPUP18	0	0	0	0	0
1:19538355-19538551	AT1G52440	MACS2_in_Galaxy_peak_386	4.24443	12.9666	10.2182	alpha/beta-Hydrolases superfamily protein		0	0	0	0	0
4:12502107-12502368	AT4G24060	MACS2_in_Galaxy_peak_1737	4.19282	12.9666	10.2182	Dof-type zinc finger DNA-binding family protein		0	0	0	0	0
1:22164096-22164249	AT1G60095	MACS2_in_Galaxy_peak_434	2.86909	12.9464	10.1989	Mannose-binding lectin superfamily protein		0	0	0	0	0
5:26905938-26906081	AT5G67420	MACS2_in_Galaxy_peak_2470	3.28091	12.9018	10.155	ASYMMETRIC LEAVES2-LIKE 39	ASL39	0	0	1	1	0
5:9046445-9046636	AT5G25920	MACS2_in_Galaxy_peak_2111	2.7199	12.8932	10.1466	0		0	0	0	0	0
4:15811822-15812035	AT4G32785	MACS2_in_Galaxy_peak_1811	3.94339	12.8929	10.1465	0		0	0	0	0	0
4:16320949-16321141	AT4G34065	MACS2_in_Galaxy_peak_1819	3.98809	12.8929	10.1465	0		0	0	0	0	0
1:29404395-29404573	AT1G78150	MACS2_in_Galaxy_peak_621	2.92059	12.8609	10.1158	0		0	0	0	0	0
5:3046959-3047190	AT5G09805	MACS2_in_Galaxy_peak_1929	3.84785	12.8423	10.0977	inflorescence deficient in abscission (IDA)-like 3	IDL3	0	0	0	0	0
3:20785870-20786068	AT3G56000	MACS2_in_Galaxy_peak_1464	4.36587	12.8404	10.0959	ARABIDOPSIS THALIANA CELLULOSE SYNTHASE LIKE A14	ATCSLA14	0	down	0	0	0
3:15618223-15618384	AT3G43720	MACS2_in_Galaxy_peak_1354	4.36587	12.8404	10.0959	glycosylphosphatidylinositol-anchored lipid protein transfer 2	LTPG2	0	down	0	0	0
4:10599797-10599974	AT4G19430	MACS2_in_Galaxy_peak_1701	4.4224	12.8404	10.0959	0		0	0	0	0	0
1:1085297-1085503	AT1G04160	MACS2_in_Galaxy_peak_26	4.30935	12.8404	10.0959	ARABIDOPSIS THALIANA MYOSIN XI B	ATXIB	0	0	0	0	0
1:20240480-20240660	AT1G54210	MACS2_in_Galaxy_peak_409	4.30935	12.8404	10.0959	AUTOPHAGY 12	APG12	0	0	0	0	0
1:563836-563982	AT1G02640	MACS2_in_Galaxy_peak_15	4.30935	12.8404	10.0959	BETA-XYLOSIDASE 2	ATBXL2	0	0	0	0	1
2:14209197-14209589	AT2G33540	MACS2_in_Galaxy_peak_852	4.4224	12.8404	10.0959	C-terminal domain phosphatase-like 3	ATCPL3	0	0	0	0	1
1:28446128-28446292	AT1G75760	MACS2_in_Galaxy_peak_591	4.36587	12.8404	10.0959	ER lumen protein retaining receptor family protein		0	0	0	0	0
2:15116775-15116973	AT2G35990	MACS2_in_Galaxy_peak_870	4.36587	12.8404	10.0959	LONELY GUY 2	LOG2	0	0	0	0	0
5:25528063-25528232	AT5G63790	MACS2_in_Galaxy_peak_2403	4.30935	12.8404	10.0959	NAC domain containing protein 102	ANAC102	0	0	0	0	1
1:30189992-30190212	AT1G80290	MACS2_in_Galaxy_peak_640	4.30935	12.8404	10.0959	Nucleotide-diphospho-sugar transferases superfamily protein		0	0	0	0	1
5:2079492-2079688	AT5G06730	MACS2_in_Galaxy_peak_1906	4.36587	12.8404	10.0959	Peroxidase superfamily protein		0	0	0	0	1
3:2918483-2918656	AT3G09505	MACS2_in_Galaxy_peak_1122	4.30935	12.8404	10.0959	pre-tRNA		0	0	0	0	0
5:8328-8543	AT5G01020	MACS2_in_Galaxy_peak_1869	4.4224	12.8404	10.0959	Protein kinase superfamily protein		0	0	0	0	0
5:26843370-26843587	AT5G67280	MACS2_in_Galaxy_peak_2466	4.36587	12.8404	10.0959	receptor-like kinase	RLK	0	0	0	0	0
5:22725203-22725395	AT5G56140	MACS2_in_Galaxy_peak_2332	4.36587	12.8404	10.0959	RNA-binding KH domain-containing protein		0	0	0	0	0
4:11664448-11664661	AT4G22010	MACS2_in_Galaxy_peak_1722	4.30935	12.8404	10.0959	SKU5 similar 4	sks4	0	0	1	0	1
2:2542289-2542454	AT2G06430	MACS2_in_Galaxy_peak_695	4.30935	12.8404	10.0959	transposable element gene		0	0	0	0	0
1:16664685-16664832	AT1G43930	MACS2_in_Galaxy_peak_340	3.83271	12.784	10.0459	transposable element gene		0	0	0	0	0
1:3748825-3749028	AT1G11180	MACS2_in_Galaxy_peak_86	2.95489	12.7833	10.0453	Secretory carrier membrane protein (SCAMP) family protein	AtSCAMP2	0	0	0	0	1
1:5224099-5224306	AT1G15175	MACS2_in_Galaxy_peak_141	3.99272	12.7566	10.02	other RNA		0	0	0	0	0
4:14118371-14118595	AT4G28564	MACS2_in_Galaxy_peak_1775	3.74742	12.7502	10.0136	0		0	0	0	0	0
4:11372853-11373048	AT4G21362	MACS2_in_Galaxy_peak_1716	4.31475	12.6807	9.94707	microRNA867A	MIR867A	0	0	0	0	0
3:18452036-18452190	AT3G49750	MACS2_in_Galaxy_peak_1408	4.25888	12.6807	9.94707	receptor like protein 44	AtRLP44	0	0	1	0	0
5:21042081-21042243	AT5G51795	MACS2_in_Galaxy_peak_2285	3.43797	12.6728	9.94083	DNA/RNA-binding protein Kin17, conserved region		0	0	0	0	0
5:21799336-21799531	AT5G53680	MACS2_in_Galaxy_peak_2304	4.05672	12.6617	9.93018	RNA-binding (RRM/RBD/RNP motifs) family protein		0	0	0	1	1
1:28475618-28475826	AT1G75840	MACS2_in_Galaxy_peak_595	3.05976	12.6563	9.92494	RAC-like GTP binding protein 5	ARAC5	0	0	0	0	0
2:18353288-18353458	AT2G44470	MACS2_in_Galaxy_peak_961	3.62134	12.6546	9.92404	beta glucosidase 29	BGLU29	0	0	0	0	0
1:26511410-26511643	AT1G70370	MACS2_in_Galaxy_peak_547	3.65858	12.6546	9.92404	polygalacturonase 2	PG2	0	0	0	0	1
4:2411504-2411677	AT4G04745	MACS2_in_Galaxy_peak_1610	4.29435	12.6167	9.88828	0		0	0	0	1	0
3:22777569-22777832	AT3G61560	MACS2_in_Galaxy_peak_1537	3.16088	12.61	9.8819	Reticulon family protein		0	0	0	1	1
1:6968966-6969131	AT1G20100	MACS2_in_Galaxy_peak_211	3.05459	12.5728	9.84752	0		0	0	0	0	0
4:15277531-15277765	AT4G31510	MACS2_in_Galaxy_peak_1796	3.42323	12.5672	9.84201	0		0	0	0	1	0
4:16711324-16711512	AT4G35110	MACS2_in_Galaxy_peak_1831	3.35938	12.5672	9.84201	Arabidopsis phospholipase-like protein (PEARLI 4) family		0	0	0	0	0
5:5397462-5397674	AT5G16520	MACS2_in_Galaxy_peak_2003	2.63572	12.5655	9.84158	0		0	0	0	0	0
1:19903658-19903858	AT1G53350	MACS2_in_Galaxy_peak_402	3.28439	12.5625	9.83914	Disease resistance protein (CC-NBS-LRR class) family		0	0	0	0	0
4:18077624-18077793	AT4G38710	MACS2_in_Galaxy_peak_1863	3.28439	12.5625	9.83914	glycine-rich protein		0	0	0	0	0
4:8624319-8624467	AT4G15100	MACS2_in_Galaxy_peak_1641	2.84878	12.466	9.74465	serine carboxypeptidase-like 30	scpl30	0	0	0	0	0
3:3491855-3492030	AT3G11130	MACS2_in_Galaxy_peak_1135	4.08361	12.4287	9.70827	Clathrin, heavy chain	AtCHC1	0	0	0	1	0
3:18540684-18540855	AT3G50010	MACS2_in_Galaxy_peak_1411	4.03396	12.4287	9.70827	Cysteine/Histidine-rich C1 domain family protein		0	0	1	0	1
3:9947843-9948052	AT3G26980	MACS2_in_Galaxy_peak_1309	4.03396	12.4287	9.70827	membrane-anchored ubiquitin-fold protein 4 precursor	MUB4	0	0	0	0	0
3:10908652-10908805	AT3G28910	MACS2_in_Galaxy_peak_1328	4.03396	12.4287	9.70827	myb domain protein 30	ATMYB30	0	0	1	0	0
3:16817459-16817685	AT3G45780	MACS2_in_Galaxy_peak_1379	4.08361	12.4287	9.70827	phototropin 1	JK224	0	0	0	0	1
1:5106911-5107114	AT1G14820	MACS2_in_Galaxy_peak_134	4.08361	12.4287	9.70827	Sec14p-like phosphatidylinositol transfer family protein		0	0	0	1	1
3:5834769-5835011	AT3G17100	MACS2_in_Galaxy_peak_1220	2.98638	12.3952	9.67617	ATBS1 Interacting Factor 3	AIF3	0	0	0	1	1
4:1495212-1495360	AT4G03390	MACS2_in_Galaxy_peak_1599	4.0015	12.3173	9.60044	STRUBBELIG-receptor family 3	SRF3	0	0	0	1	0
2:2901645-2901803	AT2G07000	MACS2_in_Galaxy_peak_698	2.93255	12.2878	9.57151	0		0	0	0	0	1
4:15427071-15427252	AT4G31890	MACS2_in_Galaxy_peak_1803	2.93255	12.2878	9.57151	ARM repeat superfamily protein		0	0	1	0	0
5:16797937-16798214	AT5G41992	MACS2_in_Galaxy_peak_2173	2.93255	12.2878	9.57151	conserved peptide upstream open reading frame 58	CPuORF58	0	0	0	0	0
5:9966194-9966354	AT5G27930	MACS2_in_Galaxy_peak_2128	2.9102	12.2878	9.57151	Protein phosphatase 2C family protein		0	0	0	0	0
4:14444538-14444746	AT4G29330	MACS2_in_Galaxy_peak_1779	4.13233	12.2754	9.55989	DERLIN-1	DER1	0	0	0	0	0
5:22943551-22943752	AT5G56700	MACS2_in_Galaxy_peak_2339	4.24074	12.2754	9.55989	FBD / Leucine Rich Repeat domains containing protein		0	0	0	0	0
4:14895517-14895675	AT4G30470	MACS2_in_Galaxy_peak_1788	4.18653	12.2754	9.55989	NAD(P)-binding Rossmann-fold superfamily protein		0	0	0	0	0
1:29438667-29438951	AT1G78240	MACS2_in_Galaxy_peak_622	4.13233	12.2754	9.55989	S-adenosyl-L-methionine-dependent methyltransferases superfamily protein	OSU1	0	0	0	0	1
4:5793665-5793851	AT4G09030	MACS2_in_Galaxy_peak_1621	3.46511	12.2567	9.5419	arabinogalactan protein 10	AGP10	0	0	1	0	0
1:5946549-5946704	AT1G17360	MACS2_in_Galaxy_peak_179	3.85401	12.253	9.53851	0		0	0	0	0	0
5:26012540-26012804	AT5G65110	MACS2_in_Galaxy_peak_2424	3.85401	12.253	9.53851	acyl-CoA oxidase 2	ACX2	0	0	0	1	1
3:21786777-21786959	AT3G58960	MACS2_in_Galaxy_peak_1498	3.80932	12.253	9.53851	F-box/RNI-like/FBD-like domains-containing protein		0	0	0	0	0
2:15960604-15960809	AT2G38110	MACS2_in_Galaxy_peak_882	3.80932	12.253	9.53851	GLYCEROL-3-PHOSPHATE sn-2-ACYLTRANSFERASE 6	ATGPAT6	0	0	0	0	0
1:29444197-29444426	AT1G78250	MACS2_in_Galaxy_peak_624	3.80932	12.253	9.53851	pre-tRNA		0	0	0	0	0
2:397025-397194	AT2G01890	MACS2_in_Galaxy_peak_662	3.80932	12.253	9.53851	PURPLE ACID PHOSPHATASE 8	ATPAP8	0	0	0	1	0
5:25841291-25841548	AT5G64650	MACS2_in_Galaxy_peak_2417	3.8987	12.253	9.53851	Ribosomal protein L17 family protein		0	0	0	1	0
5:3695256-3695449	AT5G11530	MACS2_in_Galaxy_peak_1949	2.96928	12.2106	9.49828	embryonic flower 1	EMF1	0	0	0	0	1
4:4808465-4808661	AT4G07965	MACS2_in_Galaxy_peak_1614	4.25282	12.1451	9.43424	0		0	0	0	0	0
1:5438168-5438338	AT1G15790	MACS2_in_Galaxy_peak_163	4.1963	12.1451	9.43424	AtKIX_2		0	0	0	1	0
3:5208858-5209074	AT3G15430	MACS2_in_Galaxy_peak_1193	4.1963	12.1451	9.43424	Regulator of chromosome condensation (RCC1) family protein		0	0	0	0	0
1:3240218-3240397	AT1G09950	MACS2_in_Galaxy_peak_73	4.25282	12.1451	9.43424	RESPONSE TO ABA AND SALT 1	RAS1	0	0	0	0	0
1:18340140-18340293	AT1G49550	MACS2_in_Galaxy_peak_355	4.25282	12.1451	9.43424	transposable element gene		0	0	0	0	0
1:7695492-7695781	AT1G21910	MACS2_in_Galaxy_peak_237	3.03493	12.143	9.43424	dehydration response element-binding protein 26	DREB26	0	0	1	0	0
1:4358577-4358741	AT1G12780	MACS2_in_Galaxy_peak_115	3.70679	12.1342	9.42819	A. THALIANA UDP-GLC 4-EPIMERASE 1	ATUGE1	0	0	0	0	0
1:25238123-25238357	AT1G67365	MACS2_in_Galaxy_peak_491	3.08201	12.0865	9.38313	other RNA		0	0	0	0	0
1:1240075-1240282	AT1G04550	MACS2_in_Galaxy_peak_27	3.50962	12.0592	9.35671	BODENLOS	BDL	0	0	1	0	0
3:19051458-19051656	AT3G51320	MACS2_in_Galaxy_peak_1426	3.50962	12.0592	9.35671	Pentatricopeptide repeat (PPR) superfamily protein		0	0	0	0	0
1:23394628-23394829	AT1G63090	MACS2_in_Galaxy_peak_456	3.88347	12.0515	9.35017	phloem protein 2-A11	AtPP2-A11	0	0	0	0	0
4:12361930-12362112	AT4G23730	MACS2_in_Galaxy_peak_1733	3.60548	12.0195	9.31932	Galactose mutarotase-like superfamily protein		0	0	0	0	0
1:4289382-4289572	AT1G12600	MACS2_in_Galaxy_peak_110	3.41153	12.0187	9.31868	UDP-N-acetylglucosamine (UAA) transporter family		0	0	0	0	0
1:3273404-3273584	AT1G10030	MACS2_in_Galaxy_peak_77	3.22481	12.0151	9.31609	homolog of yeast ergosterol28	ERG28	0	0	0	0	0
1:29173303-29173491	AT1G77630	MACS2_in_Galaxy_peak_610	3.22481	12.0151	9.31609	lysin-motif (LysM) domain protein 3	LYM3	0	0	1	0	1
5:24707058-24707222	AT5G61440	MACS2_in_Galaxy_peak_2382	3.32746	12.0057	9.30776	atypical CYS HIS rich thioredoxin 5	ACHT5	0	0	0	0	1
2:14842135-14842348	AT2G35230	MACS2_in_Galaxy_peak_863	4.14716	11.9912	9.29476	HAIKU1	IKU1	0	0	0	0	0
3:13052088-13052237	AT3G32043	MACS2_in_Galaxy_peak_1346	4.14716	11.9912	9.29476	transposable element gene		0	0	0	0	0
3:11029911-11030077	AT3G29034	MACS2_in_Galaxy_peak_1332	4.03113	11.9461	9.25158	0		0	0	0	1	0
5:23485361-23485523	AT5G58020	MACS2_in_Galaxy_peak_2356	4.12755	11.9295	9.23552	0		0	0	0	0	0
2:7021979-7022164	AT2G16190	MACS2_in_Galaxy_peak_714	3.48658	11.9251	9.23128	0		0	0	0	0	0
5:6339038-6339342	AT5G18990	MACS2_in_Galaxy_peak_2026	2.81418	11.8928	9.19917	Pectin lyase-like superfamily protein		0	0	0	0	1
5:9248376-9248520	AT5G26345	MACS2_in_Galaxy_peak_2115	2.85674	11.8928	9.19917	transposable element gene		0	0	0	0	0
1:21967484-21967691	AT1G59740	MACS2_in_Galaxy_peak_430	3.71711	11.8802	9.18732	Major facilitator superfamily protein	AtNPF4.3	0	0	0	1	1
1:2190644-2190770	AT1G07135	MACS2_in_Galaxy_peak_55	3.13855	11.823	9.13122	glycine-rich protein		0	0	0	0	0
3:8873650-8873834	AT3G24430	MACS2_in_Galaxy_peak_1288	4.04438	11.8176	9.12593	HIGH-CHLOROPHYLL-FLUORESCENCE 101	HCF101	0	0	0	1	0
1:4196098-4196305	AT1G12330	MACS2_in_Galaxy_peak_101	3.69299	11.8175	9.12584	0		0	0	0	0	0
5:3717400-3717579	AT5G11570	MACS2_in_Galaxy_peak_1951	3.45245	11.8163	9.12489	Major facilitator superfamily protein		0	0	0	0	1
3:978752-978916	AT3G03826	MACS2_in_Galaxy_peak_1064	3.93464	11.7722	9.08149	0		0	0	0	0	0
1:23058-23226	AT1G01040	MACS2_in_Galaxy_peak_1	3.93464	11.7722	9.08149	ABNORMAL SUSPENSOR 1	ASU1	0	0	0	0	0
5:23189096-23189356	AT5G57220	MACS2_in_Galaxy_peak_2347	3.9843	11.7722	9.08149	cytochrome P450, family 81, subfamily F, polypeptide 2	CYP81F2	0	0	0	0	0
3:6838841-6839031	AT3G19680	MACS2_in_Galaxy_peak_1246	3.9843	11.7722	9.08149	Protein of unknown function (DUF1005)		0	0	0	0	0
3:6709797-6710038	AT3G19360	MACS2_in_Galaxy_peak_1239	3.93464	11.7722	9.08149	Zinc finger (CCCH-type) family protein		0	0	0	0	0
3:10515679-10515840	AT3G28193	MACS2_in_Galaxy_peak_1323	3.39036	11.7722	9.08149	0		0	0	0	1	0
3:3442335-3442506	AT3G10985	MACS2_in_Galaxy_peak_1134	3.39036	11.7722	9.08149	ARABIDOPSIS THALIANA WOUND-INDUCED PROTEIN 12	ATWI-12	0	0	0	0	0
1:7088056-7088228	AT1G20450	MACS2_in_Galaxy_peak_225	2.70448	11.7538	9.06484	EARLY RESPONSIVE TO DEHYDRATION 10	ERD10	0	0	0	0	0
5:24064119-24064267	AT5G59730	MACS2_in_Galaxy_peak_2364	2.92224	11.7142	9.02594	exocyst subunit exo70 family protein H7	ATEXO70H7	0	0	0	0	0
2:385163-385313	AT2G01850	MACS2_in_Galaxy_peak_660	3.06999	11.7013	9.01405	endoxyloglucan transferase A3	ATXTH27	1	0	0	0	1
2:10427511-10427729	AT2G24540	MACS2_in_Galaxy_peak_788	2.56951	11.6922	9.005	ATTENUATED FAR-RED RESPONSE	AFR	0	0	0	1	1
5:6190322-6190482	AT5G18610	MACS2_in_Galaxy_peak_2018	2.98528	11.6375	8.95136	Protein kinase superfamily protein	PBL27	0	0	0	0	1
5:25095533-25095822	AT5G62510	MACS2_in_Galaxy_peak_2395	3.71994	11.6241	8.93915	F-box family protein		0	0	0	0	0
5:3054879-3055047	AT5G09810	MACS2_in_Galaxy_peak_1930	3.00315	11.5711	8.88824	actin 7	ACT7	0	0	0	0	0
5:3055110-3055269	AT5G09810	MACS2_in_Galaxy_peak_1930	3.00315	11.5711	8.88824	actin 7	ACT7	0	0	0	0	0
3:21024265-21024473	AT3G56760	MACS2_in_Galaxy_peak_1471	3.00315	11.5711	8.88824	Protein kinase superfamily protein		0	0	0	0	0
1:25652850-25653152	AT1G68410	MACS2_in_Galaxy_peak_507	3.00315	11.5711	8.88824	Protein phosphatase 2C family protein		0	0	0	0	0
5:4008714-4008903	AT5G12370	MACS2_in_Galaxy_peak_1960	2.58239	11.5603	8.87837	exocyst complex component sec10	SEC10	0	0	0	0	0
1:11294994-11295172	AT1G31550	MACS2_in_Galaxy_peak_291	3.5849	11.5287	8.84763	GDSL-like Lipase/Acylhydrolase superfamily protein		0	0	0	0	0
5:11024914-11025111	AT5G29000	MACS2_in_Galaxy_peak_2132	3.62553	11.5287	8.84763	PHR1-like 1	PHL1	0	0	0	0	1
1:22806430-22806603	AT1G61750	MACS2_in_Galaxy_peak_444	3.62553	11.5287	8.84763	Receptor-like protein kinase-related family protein		0	0	0	0	0
1:25657756-25657994	AT1G68440	MACS2_in_Galaxy_peak_509	2.74721	11.5258	8.84574	0		0	0	0	0	1
1:27145861-27146130	AT1G72141	MACS2_in_Galaxy_peak_559	3.10705	11.5167	8.83698	0		0	0	0	0	0
3:21678348-21678494	AT3G58620	MACS2_in_Galaxy_peak_1492	3.10705	11.5167	8.83698	tetratricopetide-repeat thioredoxin-like 4	TTL4	0	0	1	1	0
3:8213848-8214072	AT3G23090	MACS2_in_Galaxy_peak_1268	3.07912	11.5167	8.83698	TPX2 (targeting protein for Xklp2) protein family	WDL3	0	0	0	0	0
2:6668326-6668512	AT2G15320	MACS2_in_Galaxy_peak_708	3.12279	11.5048	8.8259	Leucine-rich repeat (LRR) family protein		0	0	0	0	0
3:21991583-21991774	AT3G59520	MACS2_in_Galaxy_peak_1505	3.13542	11.4765	8.79806	ARABIDOPSIS RHOMBOID-LIKE PROTEIN 12	ATRBL12	0	0	0	0	0
4:1379463-1379628	AT4G03110	MACS2_in_Galaxy_peak_1596	3.19501	11.4765	8.79806	RNA-binding protein-defense related 1	AtBRN1	0	0	0	0	0
2:18487364-18487604	AT2G44820	MACS2_in_Galaxy_peak_973	3.43513	11.4739	8.79679	0		0	0	0	1	0
3:22378612-22378920	AT3G60550	MACS2_in_Galaxy_peak_1522	3.43513	11.4739	8.79679	cyclin p3;2	CYCP3;2	0	0	0	1	1
1:11771229-11771409	AT1G32550	MACS2_in_Galaxy_peak_306	3.47237	11.4739	8.79679	ferredoxin C 2	FdC2	0	0	0	0	0
2:114861-115102	AT2G01190	MACS2_in_Galaxy_peak_650	3.43513	11.4739	8.79679	PIGMENT DEFECTIVE 331	PDE331	0	0	0	0	1
3:12317583-12317764	AT3G30716	MACS2_in_Galaxy_peak_1340	3.43513	11.4739	8.79679	transposable element gene		0	0	0	0	0
5:26425432-26425580	AT5G66090	MACS2_in_Galaxy_peak_2441	4.13977	11.4625	8.78666	0		0	0	0	0	0
1:387046-387213	AT1G02090	MACS2_in_Galaxy_peak_11	4.13977	11.4625	8.78666	ARABIDOPSIS THALIANA COP9 SIGNALOSOME SUBUNIT 7	ATCSN7	0	0	0	0	0
2:11244946-11245089	AT2G26430	MACS2_in_Galaxy_peak_802	4.13977	11.4625	8.78666	ARGININE-RICH CYCLIN 1	ATRCY1	0	0	0	0	0
4:17581809-17581952	AT4G37390	MACS2_in_Galaxy_peak_1852	4.13977	11.4625	8.78666	AUXIN UPREGULATED 3	AUR3	0	0	0	0	0
3:21523392-21523602	AT3G58120	MACS2_in_Galaxy_peak_1488	4.13977	11.4625	8.78666	Basic-leucine zipper (bZIP) transcription factor family protein	ATBZIP61	1	0	0	0	0
4:10482575-10482775	AT4G19170	MACS2_in_Galaxy_peak_1693	4.08325	11.4625	8.78666	carotenoid cleavage dioxygenase 4	CCD4	0	0	0	0	0
5:20714825-20715004	AT5G50920	MACS2_in_Galaxy_peak_2270	4.13977	11.4625	8.78666	CLPC homologue 1	ATHSP93-V	0	0	0	1	1
3:1112355-1112675	AT3G04220	MACS2_in_Galaxy_peak_1068	4.13977	11.4625	8.78666	Disease resistance protein (TIR-NBS-LRR class) family		0	0	1	1	0
1:788147-788348	AT1G03220	MACS2_in_Galaxy_peak_17	4.13977	11.4625	8.78666	Eukaryotic aspartyl protease family protein		0	0	0	0	0
2:7056285-7056454	AT2G16290	MACS2_in_Galaxy_peak_718	4.13977	11.4625	8.78666	F-box family protein with a domain of unknown function (DUF295)		0	0	0	0	0
2:6403464-6403632	AT2G14900	MACS2_in_Galaxy_peak_707	4.13977	11.4625	8.78666	Gibberellin-regulated family protein		0	0	0	0	0
4:15021689-15021862	AT4G30850	MACS2_in_Galaxy_peak_1791	4.08325	11.4625	8.78666	heptahelical transmembrane protein2	HHP2	0	0	0	0	0
5:24887131-24887351	AT5G61970	MACS2_in_Galaxy_peak_2387	4.13977	11.4625	8.78666	signal recognition particle-related / SRP-related		0	0	0	0	1
2:14388564-14388764	AT2G34070	MACS2_in_Galaxy_peak_856	4.08325	11.4625	8.78666	TRICHOME BIREFRINGENCE-LIKE 37	TBL37	0	0	0	0	0
1:26302824-26303135	AT1G69850	MACS2_in_Galaxy_peak_536	3.26362	11.4533	8.78153	ABA-importing transporter 1	AIT1	0	0	1	1	0
3:17011118-17011340	AT3G46290	MACS2_in_Galaxy_peak_1390	3.2317	11.4533	8.78153	hercules receptor kinase 1	HERK1	0	0	0	0	1
1:27146796-27147027	AT1G72141	MACS2_in_Galaxy_peak_560	4.06874	11.4177	8.74979	0		0	0	0	0	0
5:21306661-21306928	AT5G52510	MACS2_in_Galaxy_peak_2293	3.14926	11.398	8.73059	SCARECROW-like 8	SCL8	0	0	0	0	1
5:20995869-20996045	AT5G51670	MACS2_in_Galaxy_peak_2283	3.5389	11.3483	8.68131	Protein of unknown function (DUF668)		0	0	0	0	0
4:11134286-11134565	AT4G20780	MACS2_in_Galaxy_peak_1709	3.84289	11.3211	8.65442	calmodulin like 42	CML42	0	0	0	0	0
4:17774358-17774623	AT4G37800	MACS2_in_Galaxy_peak_1858	4.03543	11.3145	8.64845	xyloglucan endotransglucosylase/hydrolase 7	XTH7	0	0	0	0	1
3:4141289-4141448	AT3G12970	MACS2_in_Galaxy_peak_1162	3.64082	11.3002	8.63591	0		0	0	0	0	0
1:19833435-19833599	AT1G53180	MACS2_in_Galaxy_peak_399	3.17722	11.2926	8.62839	0		0	0	1	1	0
5:23109026-23109231	AT5G57110	MACS2_in_Galaxy_peak_2346	2.55295	11.2647	8.60133	autoinhibited Ca2+ -ATPase, isoform 8	ACA8	0	0	0	0	0
2:9527758-9527925	AT2G22430	MACS2_in_Galaxy_peak_765	2.5364	11.2647	8.60133	homeobox protein 6	ATHB6	0	0	0	1	0
4:18406124-18406309	AT4G39650	MACS2_in_Galaxy_peak_1866	4.07195	11.2551	8.59205	gamma-glutamyl transpeptidase 2	GGT2	0	0	0	0	0
4:11745412-11745576	AT4G22200	MACS2_in_Galaxy_peak_1723	4.07195	11.2551	8.59205	potassium transport 2/3	AKT2	0	0	0	0	0
5:6832332-6832458	AT5G20250	MACS2_in_Galaxy_peak_2045	2.85033	11.2176	8.55548	DARK INDUCIBLE 10	DIN10	0	0	0	1	1
2:18000669-18000812	AT2G43330	MACS2_in_Galaxy_peak_946	3.13585	11.1873	8.52584	INOSITOL TRANSPORTER 1	ATINT1	0	0	0	1	1
3:16819771-16819965	AT3G45780	MACS2_in_Galaxy_peak_1380	3.66686	11.138	8.47796	phototropin 1	JK224	0	0	0	0	1
1:11843464-11843684	AT1G32730	MACS2_in_Galaxy_peak_307	3.83533	11.1278	8.46826	0		0	0	0	0	0
4:13510988-13511498	AT4G26890	MACS2_in_Galaxy_peak_1756	3.78567	11.1278	8.46826	mitogen-activated protein kinase kinase kinase 16	MAPKKK16	0	0	0	0	0
1:3790726-3790930	AT1G11280	MACS2_in_Galaxy_peak_90	3.88499	11.1278	8.46826	S-locus lectin protein kinase family protein		0	0	0	1	0
1:5531984-5532286	AT1G16150	MACS2_in_Galaxy_peak_170	3.78567	11.1278	8.46826	wall associated kinase-like 4	WAKL4	0	0	0	0	0
2:8108483-8108742	AT2G18700	MACS2_in_Galaxy_peak_731	2.68626	11.0662	8.40945	trehalose phosphatase/synthase 11	ATTPS11	0	0	0	0	1
5:19639399-19639594	AT5G48460	MACS2_in_Galaxy_peak_2238	2.29955	11.0285	8.37298	Actin binding Calponin homology (CH) domain-containing protein		0	0	1	0	1
2:97657-97912	AT2G01140	MACS2_in_Galaxy_peak_648	3.75522	11.0242	8.36871	Aldolase superfamily protein	AtFBA3	0	0	0	1	1
3:8382696-8382896	AT3G23410	MACS2_in_Galaxy_peak_1274	3.80447	11.0242	8.36871	ARABIDOPSIS FATTY ALCOHOL OXIDASE 3	ATFAO3	0	0	1	0	0
3:5247563-5247707	AT3G15518	MACS2_in_Galaxy_peak_1195	3.67525	11.0066	8.35182	0		0	0	0	0	0
3:16364628-16364809	AT3G44820	MACS2_in_Galaxy_peak_1367	3.67525	11.0066	8.35182	Phototropic-responsive NPH3 family protein		0	0	0	0	0
1:3008943-3009122	AT1G09310	MACS2_in_Galaxy_peak_71	3.67525	11.0066	8.35182	Protein of unknown function, DUF538		0	0	0	0	0
3:22931696-22931930	AT3G61920	MACS2_in_Galaxy_peak_1548	3.05119	10.9988	8.34539	0		0	0	0	0	0
3:1516911-1517108	AT3G05327	MACS2_in_Galaxy_peak_1080	2.72906	10.9532	8.30159	Cyclin family protein		0	0	0	0	0
2:9923675-9923833	AT2G23320	MACS2_in_Galaxy_peak_777	2.75034	10.9532	8.30159	WRKY DNA-binding protein 15	AtWRKY15	0	0	0	1	1
2:7458956-7459107	AT2G17120	MACS2_in_Galaxy_peak_724	3.50365	10.934	8.2844	CEBiP-like 1	CL-1	0	0	1	0	1
2:8013490-8013681	AT2G18480	MACS2_in_Galaxy_peak_730	3.46302	10.934	8.2844	Major facilitator superfamily protein		0	0	0	0	0
2:14252938-14253125	AT2G33690	MACS2_in_Galaxy_peak_854	3.19977	10.9103	8.26261	Late embryogenesis abundant protein, group 6		0	0	0	0	0
2:14253266-14253431	AT2G33690	MACS2_in_Galaxy_peak_854	3.19977	10.9103	8.26261	Late embryogenesis abundant protein, group 6		0	0	0	0	0
1:29276760-29277015	AT1G77855	MACS2_in_Galaxy_peak_615	3.36065	10.8988	8.25215	0		0	0	0	0	0
4:11269904-11270079	AT4G21120	MACS2_in_Galaxy_peak_1714	3.39789	10.8988	8.25215	amino acid transporter 1	AAT1	0	0	0	1	0
1:29566763-29566927	AT1G78600	MACS2_in_Galaxy_peak_627	3.39789	10.8988	8.25215	B-box domain protein 22	BBX22	0	0	0	0	0
3:1290623-1290859	AT3G04730	MACS2_in_Galaxy_peak_1074	3.27402	10.8929	8.24738	indoleacetic acid-induced protein 16	IAA16	0	0	0	1	1
3:8064641-8064800	AT3G22800	MACS2_in_Galaxy_peak_1264	3.27402	10.8929	8.24738	Leucine-rich repeat (LRR) family protein		0	0	1	0	0
5:15266464-15266638	AT5G38210	MACS2_in_Galaxy_peak_2144	3.23965	10.8929	8.24738	Protein kinase family protein		0	0	0	0	0
1:21938554-21938680	AT1G59710	MACS2_in_Galaxy_peak_429	3.08997	10.8706	8.22658	Protein of unknown function (DUF569)		0	0	0	0	0
1:8039560-8039826	AT1G22720	MACS2_in_Galaxy_peak_244	3.26731	10.8636	8.22023	Protein kinase superfamily protein		0	0	0	0	0
5:26670845-26671024	AT5G66800	MACS2_in_Galaxy_peak_2457	3.9702	10.7931	8.15158	unknown		0	down	0	0	0
5:21819442-21819595	AT5G53750	MACS2_in_Galaxy_peak_2306	3.9702	10.7931	8.15158	CBS domain-containing protein		0	down	0	0	0
5:17969962-17970120	AT5G44574	MACS2_in_Galaxy_peak_2201	4.02672	10.7931	8.15158	0		0	0	0	0	0
3:1308991-1309155	AT3G04770	MACS2_in_Galaxy_peak_1076	4.02672	10.7931	8.15158	40s ribosomal protein SA B	RPSAb	0	0	1	0	0
3:871531-871722	AT3G03610	MACS2_in_Galaxy_peak_1062	3.9702	10.7931	8.15158	ELMO/CED-12 family protein		0	0	0	0	0
4:12774396-12774543	AT4G24780	MACS2_in_Galaxy_peak_1747	4.02672	10.7931	8.15158	Pectin lyase-like superfamily protein		0	0	1	0	0
3:1756791-1756964	AT3G05880	MACS2_in_Galaxy_peak_1085	4.02672	10.7931	8.15158	RARE-COLD-INDUCIBLE 2A	RCI2A	0	0	0	0	1
1:6410314-6410489	AT1G18620	MACS2_in_Galaxy_peak_186	3.9702	10.7931	8.15158	TON1 Recruiting Motif 3	TRM3	0	0	0	0	0
1:5442432-5442736	AT1G15800	MACS2_in_Galaxy_peak_164	2.80463	10.7446	8.10802	0		0	0	0	1	1
1:1773301-1773456	AT1G05870	MACS2_in_Galaxy_peak_44	2.80463	10.7446	8.10802	Protein of unknown function (DUF1685)		0	0	0	0	0
1:19852369-19852575	AT1G53233	MACS2_in_Galaxy_peak_401	3.54817	10.7056	8.0703	other RNA		0	0	0	0	0
1:22935775-22935959	AT1G62050	MACS2_in_Galaxy_peak_447	3.98126	10.656	8.02165	Ankyrin repeat family protein		0	0	0	0	1
5:26572408-26572579	AT5G66580	MACS2_in_Galaxy_peak_2449	3.9237	10.6508	8.0167	0		0	0	0	0	1
3:2418197-2418370	AT3G07570	MACS2_in_Galaxy_peak_1109	3.97957	10.6508	8.0167	Cytochrome b561/ferric reductase transmembrane with DOMON related domain		0	0	0	0	0
4:11178915-11179135	AT4G20880	MACS2_in_Galaxy_peak_1711	3.9237	10.6508	8.0167	ethylene-responsive nuclear protein / ethylene-regulated nuclear protein (ERT2)		0	0	0	0	0
3:15991561-15991756	AT3G44320	MACS2_in_Galaxy_peak_1360	3.9237	10.6508	8.0167	NITRILASE 3	AtNIT3	0	0	1	0	0
3:22711552-22711721	AT3G61380	MACS2_in_Galaxy_peak_1535	3.9237	10.6508	8.0167	TON1 Recruiting Motif 14	TRM14	0	0	0	0	0
4:9646264-9646470	AT4G17170	MACS2_in_Galaxy_peak_1664	2.83631	10.6507	8.0167	RAB GTPase homolog B1C	AT-RAB2	0	0	0	0	0
1:17846887-17847067	AT1G48300	MACS2_in_Galaxy_peak_351	2.64564	10.6137	7.982	diacylglycerol acyltransferase 3	DGAT3	0	0	0	0	0
3:20939679-20939829	AT3G56480	MACS2_in_Galaxy_peak_1467	3.96075	10.5938	7.96272	myosin heavy chain-related		0	0	0	0	1
5:22884338-22884537	AT5G56510	MACS2_in_Galaxy_peak_2337	3.96075	10.5938	7.96272	pumilio 12	APUM12	0	0	0	0	0
1:5123424-5123561	AT1G14850	MACS2_in_Galaxy_peak_135	3.59161	10.5809	7.95019	nucleoporin 155	NUP155	0	0	0	0	0
5:3881485-3881637	AT5G12020	MACS2_in_Galaxy_peak_1957	3.03437	10.514	7.88516	17.6 kDa class II heat shock protein	HSP17.6II	0	0	1	0	0
1:25455739-25455947	AT1G67880	MACS2_in_Galaxy_peak_498	3.68636	10.4957	7.86725	beta-1,4-N-acetylglucosaminyltransferase family protein		0	0	0	0	0
4:14822843-14823049	AT4G30270	MACS2_in_Galaxy_peak_1785	3.68636	10.4957	7.86725	MERISTEM 5	MERI-5	1	0	0	0	0
3:505436-505661	AT3G02450	MACS2_in_Galaxy_peak_1050	2.70778	10.4945	7.86725	cell division protein ftsH, putative		0	0	0	0	0
2:18697893-18698155	AT2G45360	MACS2_in_Galaxy_peak_991	2.70778	10.4945	7.86725	Protein of unknown function (DUF1442)		0	0	0	1	1
1:1310440-1310651	AT1G04684	MACS2_in_Galaxy_peak_29	2.99532	10.4898	7.86326	0		0	0	0	0	0
2:1159782-1159925	AT2G03800	MACS2_in_Galaxy_peak_682	2.93946	10.4898	7.86326	GEKO1	GEK1	0	0	0	0	1
1:25233625-25233797	AT1G67340	MACS2_in_Galaxy_peak_489	3.19999	10.4715	7.84607	HCP-like superfamily protein with MYND-type zinc finger		0	0	0	0	1
3:8407040-8407188	AT3G23440	MACS2_in_Galaxy_peak_1277	3.59134	10.459	7.83366	EMBRYO SAC DEVELOPMENT ARREST 6	EDA6	0	0	0	1	0
5:20156047-20156242	AT5G49650	MACS2_in_Galaxy_peak_2258	3.09905	10.4445	7.81972	xylulose kinase-2	XK-2	0	0	0	0	0
1:25692486-25692642	AT1G68490	MACS2_in_Galaxy_peak_513	3.63053	10.4316	7.80713	0		0	0	0	0	1
3:22817754-22817944	AT3G61670	MACS2_in_Galaxy_peak_1539	3.04604	10.4263	7.80229	Protein of unknown function (DUF3133)		0	0	0	1	0
4:9440678-9440823	AT4G16770	MACS2_in_Galaxy_peak_1659	3.58587	10.4007	7.77777	2-oxoglutarate (2OG) and Fe(II)-dependent oxygenase superfamily protein		0	0	0	0	0
1:4785040-4785324	AT1G13970	MACS2_in_Galaxy_peak_128	3.58587	10.4007	7.77777	Protein of unknown function (DUF1336)		0	0	0	0	0
1:30310630-30310823	AT1G80630	MACS2_in_Galaxy_peak_645	3.58587	10.4007	7.77777	RNI-like superfamily protein		0	0	0	0	0
5:19533209-19533353	AT5G48170	MACS2_in_Galaxy_peak_2236	3.54118	10.4007	7.77777	SLEEPY2	SLY2	0	0	0	0	0
5:16914338-16914533	AT5G42300	MACS2_in_Galaxy_peak_2178	3.54118	10.4007	7.77777	ubiquitin-like protein 5	UBL5	0	0	0	0	0
4:8138711-8138877	AT4G14130	MACS2_in_Galaxy_peak_1636	3.58587	10.4007	7.77777	xyloglucan endotransglucosylase/hydrolase 15	XTH15	0	0	0	0	1
1:19367261-19367431	AT1G52070	MACS2_in_Galaxy_peak_382	2.70909	10.3802	7.75908	Mannose-binding lectin superfamily protein		0	0	0	0	0
2:16680606-16680841	AT2G39950	MACS2_in_Galaxy_peak_904	3.13593	10.377	7.75625	0		0	0	0	0	0
4:13664257-13664450	AT4G27280	MACS2_in_Galaxy_peak_1758	3.07209	10.377	7.75625	Calcium-binding EF-hand family protein		0	0	1	0	0
1:19257274-19257413	AT1G51860	MACS2_in_Galaxy_peak_380	3.10401	10.377	7.75625	Leucine-rich repeat protein kinase family protein		0	0	0	0	0
3:634224-634746	AT3G02880	MACS2_in_Galaxy_peak_1055	3.10401	10.377	7.75625	Leucine-rich repeat protein kinase family protein		0	0	0	0	0
5:22245913-22246138	AT5G54760	MACS2_in_Galaxy_peak_2320	3.38177	10.3504	7.73135	Translation initiation factor SUI1 family protein		0	0	0	0	0
5:8273584-8273709	AT5G24310	MACS2_in_Galaxy_peak_2088	3.17089	10.345	7.72714	ABL interactor-like protein 3	ABIL3	0	0	1	0	0
1:20061499-20061673	AT1G53730	MACS2_in_Galaxy_peak_406	3.72831	10.3394	7.72276	STRUBBELIG-receptor family 6	SRF6	0	0	0	0	0
5:4761361-4761523	AT5G14740	MACS2_in_Galaxy_peak_1983	3.3234	10.3343	7.71812	BETA CARBONIC ANHYDRASE 2	BETA CA2	0	0	0	0	0
3:21854660-21854802	AT3G59110	MACS2_in_Galaxy_peak_1500	3.28616	10.3343	7.71812	Protein kinase superfamily protein		0	0	0	0	0
3:4406416-4406561	AT3G13510	MACS2_in_Galaxy_peak_1173	3.3234	10.3343	7.71812	Protein of Unknown Function (DUF239)		0	0	1	1	1
1:19848498-19848654	AT1G53220	MACS2_in_Galaxy_peak_400	3.40377	10.2792	7.66565	pre-tRNA		0	0	0	0	0
5:8528229-8528376	AT5G24825	MACS2_in_Galaxy_peak_2094	2.71423	10.2778	7.66427	microRNA169B	MIR169B	0	0	0	0	0
2:18790314-18790539	AT2G45600	MACS2_in_Galaxy_peak_1000	2.78111	10.2716	7.65827	alpha/beta-Hydrolases superfamily protein		0	0	0	1	1
1:29093133-29093329	AT1G77410	MACS2_in_Galaxy_peak_607	2.78111	10.2716	7.65827	beta-galactosidase 16	BGAL16	0	0	0	0	0
1:19572538-19572683	AT1G52550	MACS2_in_Galaxy_peak_389	2.67139	10.2701	7.65731	0		0	0	0	0	0
3:23135476-23135653	AT3G62540	MACS2_in_Galaxy_peak_1558	3.693	10.2245	7.61275	Pentatricopeptide repeat (PPR) superfamily protein		0	0	0	0	0
4:15646755-15647021	AT4G32410	MACS2_in_Galaxy_peak_1809	3.56076	10.1897	7.57823	anisotropy1	ANY1	0	0	0	0	0
3:7305662-7305862	AT3G20860	MACS2_in_Galaxy_peak_1260	2.78665	10.1695	7.55882	NIMA-related kinase 5	ATNEK5	0	0	0	0	0
3:166267-166449	AT3G01430	MACS2_in_Galaxy_peak_1040	3.85715	10.1372	7.52798	0		0	0	0	0	0
4:15859188-15859354	AT4G32860	MACS2_in_Galaxy_peak_1814	3.85715	10.1372	7.52798	0		0	0	0	0	0
1:3963798-3963988	AT1G11740	MACS2_in_Galaxy_peak_96	3.85715	10.1372	7.52798	ankyrin repeat family protein		0	0	0	0	0
3:7116029-7116197	AT3G20410	MACS2_in_Galaxy_peak_1254	3.85715	10.1372	7.52798	calmodulin-domain protein kinase 9	CPK9	0	0	0	1	0
1:5851679-5851902	AT1G17120	MACS2_in_Galaxy_peak_173	3.80062	10.1372	7.52798	cationic amino acid transporter 8	CAT8	0	0	0	0	0
4:7304380-7304579	AT4G12290	MACS2_in_Galaxy_peak_1629	3.85715	10.1372	7.52798	Copper amine oxidase family protein		0	0	0	0	1
5:23018541-23018747	AT5G56900	MACS2_in_Galaxy_peak_2340	3.91367	10.1372	7.52798	CwfJ-like family protein / zinc finger (CCCH-type) family protein		0	0	0	0	0
3:18819576-18819756	AT3G50660	MACS2_in_Galaxy_peak_1420	3.85715	10.1372	7.52798	Cytochrome P450 superfamily protein	AtDWF4	0	0	0	0	1
1:25871013-25871160	AT1G68825	MACS2_in_Galaxy_peak_521	3.85715	10.1372	7.52798	DEVIL 5	DVL5	0	0	0	0	0
2:15282381-15282524	AT2G36410	MACS2_in_Galaxy_peak_874	3.80062	10.1372	7.52798	Family of unknown function (DUF662)		0	0	0	0	0
3:4776048-4776234	AT3G14310	MACS2_in_Galaxy_peak_1185	3.91367	10.1372	7.52798	pectin methylesterase 3	ATPME3	0	0	0	0	0
5:25650352-25650520	AT5G64100	MACS2_in_Galaxy_peak_2406	3.91367	10.1372	7.52798	Peroxidase superfamily protein		0	0	0	0	0
3:21632709-21632959	AT3G58490	MACS2_in_Galaxy_peak_1490	3.85715	10.1372	7.52798	Phosphatidic acid phosphatase (PAP2) family protein	AtSPP1	0	0	0	0	0
3:21387522-21387698	AT3G57720	MACS2_in_Galaxy_peak_1483	3.91367	10.1372	7.52798	Protein kinase superfamily protein		0	0	0	0	1
3:19944043-19944216	AT3G53830	MACS2_in_Galaxy_peak_1443	3.85715	10.1372	7.52798	Regulator of chromosome condensation (RCC1) family protein		0	0	0	0	0
4:16520191-16520374	AT4G34580	MACS2_in_Galaxy_peak_1823	3.91367	10.1372	7.52798	Sec14p-like phosphatidylinositol transfer family protein	AtSFH1	0	0	0	0	0
3:4740831-4741009	AT3G14240	MACS2_in_Galaxy_peak_1183	3.91367	10.1372	7.52798	Subtilase family protein		0	0	0	0	0
2:14532507-14532665	AT2G34470	MACS2_in_Galaxy_peak_858	3.85715	10.1372	7.52798	urease accessory protein G	PSKF109	0	0	0	0	0
4:14827068-14827293	AT4G30280	MACS2_in_Galaxy_peak_1786	3.91367	10.1372	7.52798	XYLOGLUCAN ENDOTRANSGLUCOSYLASE/HYDROLASE 18	ATXTH18	0	0	1	0	0
1:5386610-5386782	AT1G15660	MACS2_in_Galaxy_peak_155	3.08135	10.1283	7.52573	CENP-C HOMOLOGUE	CENP-C	0	0	1	0	0
3:9528683-9528871	AT3G26080	MACS2_in_Galaxy_peak_1303	3.57514	10.1197	7.51738	plastid-lipid associated protein PAP / fibrillin family protein		0	0	0	1	1
1:19191479-19191675	AT1G51740	MACS2_in_Galaxy_peak_379	3.23812	10.0395	7.43976	syntaxin of plants 81	ATSYP81	0	0	0	0	0
5:19838174-19838344	AT5G48930	MACS2_in_Galaxy_peak_2248	3.47636	10.0096	7.41063	hydroxycinnamoyl-CoA shikimate/quinate hydroxycinnamoyl transferase	HCT	0	0	1	1	1
5:26318925-26319135	AT5G65780	MACS2_in_Galaxy_peak_2437	3.81198	10.0007	7.40227	branched-chain amino acid aminotransferase 5 / branched-chain amino acid transaminase 5 (BCAT5)	ATBCAT-5	0	0	0	0	0
5:18582418-18582589	AT5G45810	MACS2_in_Galaxy_peak_2214	3.75611	10.0007	7.40227	CBL-interacting protein kinase 19	CIPK19	0	0	0	0	0
1:455567-455730	AT1G02305	MACS2_in_Galaxy_peak_12	3.81198	10.0007	7.40227	Cysteine proteinases superfamily protein		0	0	0	0	0
1:1031331-1031482	AT1G04010	MACS2_in_Galaxy_peak_25	3.75611	10.0007	7.40227	phospholipid sterol acyl transferase 1	ATPSAT1	0	0	0	0	0
5:1404632-1404810	AT5G04830	MACS2_in_Galaxy_peak_1897	2.8836	9.98974	7.39328	Nuclear transport factor 2 (NTF2) family protein		0	0	0	0	0
3:8406376-8406516	AT3G23440	MACS2_in_Galaxy_peak_1276	3.53145	9.9288	7.33416	EMBRYO SAC DEVELOPMENT ARREST 6	EDA6	0	0	0	1	0
3:20718913-20719098	AT3G55840	MACS2_in_Galaxy_peak_1461	2.97539	9.92586	7.33159	Hs1pro-1 protein		0	0	0	0	0
5:5205262-5205430	AT5G15940	MACS2_in_Galaxy_peak_1997	2.6644	9.92247	7.32852	NAD(P)-binding Rossmann-fold superfamily protein		0	0	0	0	0
5:21698806-21698990	AT5G53460	MACS2_in_Galaxy_peak_2302	2.6644	9.92247	7.32852	NADH-dependent glutamate synthase 1	GLT1	0	0	0	0	0
5:4027266-4027413	AT5G12420	MACS2_in_Galaxy_peak_1961	2.6644	9.92247	7.32852	O-acyltransferase (WSD1-like) family protein		0	0	0	0	0
1:3936533-3936739	AT1G11680	MACS2_in_Galaxy_peak_95	3.58705	9.87633	7.28418	CYTOCHROME P450 51	CYP51	0	0	0	0	0
5:26749579-26749835	AT5G67010	MACS2_in_Galaxy_peak_2460	3.58705	9.87633	7.28418	Integrase-type DNA-binding superfamily protein		0	0	0	0	0
2:18162199-18162464	AT2G43850	MACS2_in_Galaxy_peak_953	3.58705	9.87633	7.28418	Integrin-linked protein kinase family		0	0	1	0	0
1:25657007-25657183	AT1G68440	MACS2_in_Galaxy_peak_508	3.04016	9.85331	7.26319	0		0	0	0	0	1
5:6045081-6045322	AT5G18270	MACS2_in_Galaxy_peak_2016	3.00824	9.85331	7.26319	Arabidopsis NAC domain containing protein 87	ANAC087	0	0	0	0	1
5:19733033-19733228	AT5G48655	MACS2_in_Galaxy_peak_2243	3.04016	9.85331	7.26319	RING/U-box superfamily protein		0	0	0	0	1
2:7186990-7187142	AT2G16580	MACS2_in_Galaxy_peak_720	3.04016	9.85331	7.26319	SMALL AUXIN UPREGULATED RNA 8	SAUR8	0	0	1	0	1
1:3777118-3777391	AT1G11260	MACS2_in_Galaxy_peak_89	3.04016	9.85331	7.26319	SUGAR TRANSPORTER 1	ATSTP1	0	0	0	0	0
1:9453371-9453596	AT1G27200	MACS2_in_Galaxy_peak_270	3.7122	9.82621	7.23762	Domain of unknown function (DUF23)		0	0	1	1	0
3:386911-387098	AT3G02140	MACS2_in_Galaxy_peak_1049	3.49649	9.80686	7.21905	ABI FIVE BINDING PROTEIN 4	AFP4	0	0	0	0	1
3:19468055-19468253	AT3G52500	MACS2_in_Galaxy_peak_1438	3.40711	9.80686	7.21905	Eukaryotic aspartyl protease family protein		0	0	0	0	1
2:16547674-16547866	AT2G39700	MACS2_in_Galaxy_peak_897	3.40711	9.80686	7.21905	expansin A4	ATEXP4	0	0	1	1	0
5:20635452-20635602	AT5G50740	MACS2_in_Galaxy_peak_2268	3.49649	9.80686	7.21905	Heavy metal transport/detoxification superfamily protein		0	0	0	0	1
5:4965975-4966196	AT5G15280	MACS2_in_Galaxy_peak_1989	3.4518	9.80686	7.21905	Pentatricopeptide repeat (PPR) superfamily protein		0	0	1	0	1
3:8124792-8125001	AT3G22930	MACS2_in_Galaxy_peak_1266	2.68703	9.80671	7.21905	calmodulin-like 11	AtCML11	0	0	0	0	1
1:24898699-24898929	AT1G66750	MACS2_in_Galaxy_peak_477	3.60745	9.78055	7.19626	CYCLIN-DEPENDENT KINASE D2	AT;CDKD;2	0	0	0	1	1
3:6474564-6474822	AT3G18779	MACS2_in_Galaxy_peak_1235	3.21168	9.78053	7.19626	0		0	0	0	0	0
3:16789673-16789891	AT3G45730	MACS2_in_Galaxy_peak_1378	3.24892	9.78053	7.19626	0		0	0	0	1	1
5:19081499-19081682	AT5G47020	MACS2_in_Galaxy_peak_2226	3.24892	9.78053	7.19626	0		0	0	0	0	0
3:23309947-23310187	AT3G63080	MACS2_in_Galaxy_peak_1567	3.17444	9.78053	7.19626	glutathione peroxidase 5	ATGPX5	0	0	0	0	0
4:16706112-16706358	AT4G35100	MACS2_in_Galaxy_peak_1828	3.17444	9.78053	7.19626	PLASMA MEMBRANE INTRINSIC PROTEIN 2;7	PIP2;7	0	0	0	0	1
5:18904603-18904748	AT5G46590	MACS2_in_Galaxy_peak_2221	3.30051	9.77814	7.19598	NAC domain containing protein 96	anac096	0	0	1	1	1
2:17194353-17194498	AT2G41231	MACS2_in_Galaxy_peak_912	2.56557	9.73813	7.15776	0		0	0	0	0	0
3:9121971-9122130	AT3G25030	MACS2_in_Galaxy_peak_1295	3.41492	9.67586	7.09762	RING/U-box superfamily protein		0	0	0	0	0
2:19440291-19440436	AT2G47370	MACS2_in_Galaxy_peak_1031	3.6987	9.65458	7.07681	Calcium-dependent phosphotriesterase superfamily protein		0	0	0	1	0
5:22634055-22634212	AT5G55896	MACS2_in_Galaxy_peak_2331	3.75291	9.65458	7.07681	transposable element gene		0	0	0	0	0
1:20700046-20700252	AT1G55430	MACS2_in_Galaxy_peak_417	2.76655	9.59376	7.01793	Cysteine/Histidine-rich C1 domain family protein		0	down	0	0	0
4:11520183-11520486	AT4G21680	MACS2_in_Galaxy_peak_1718	2.79284	9.59376	7.01793	NITRATE TRANSPORTER 1.8	AtNPF7.2	0	0	1	0	1
1:20873455-20873611	AT1G55840	MACS2_in_Galaxy_peak_419	3.20143	9.59023	7.01558	Sec14p-like phosphatidylinositol transfer family protein		0	0	0	0	0
3:3698667-3698886	AT3G11700	MACS2_in_Galaxy_peak_1142	2.49965	9.58152	7.0071	FASCICLIN-like arabinogalactan protein 18 precursor	FLA18	0	0	0	0	1
2:18316157-18316393	AT2G44350	MACS2_in_Galaxy_peak_960	2.31525	9.53508	6.96147	Citrate synthase family protein	ATCS	0	0	0	0	0
1:12144267-12144478	AT1G33470	MACS2_in_Galaxy_peak_315	2.33066	9.53508	6.96147	RNA-binding (RRM/RBD/RNP motifs) family protein		0	0	0	0	0
5:20994940-20995177	AT5G51670	MACS2_in_Galaxy_peak_2282	3.30057	9.52181	6.94854	Protein of unknown function (DUF668)		0	0	0	0	0
2:16327771-16327932	AT2G39130	MACS2_in_Galaxy_peak_890	2.55864	9.51728	6.94416	Transmembrane amino acid transporter family protein		0	0	0	0	0
3:7160559-7160791	AT3G20510	MACS2_in_Galaxy_peak_1255	3.47882	9.51507	6.94196	Transmembrane proteins 14C		0	0	0	0	0
1:29857248-29857452	AT1G79370	MACS2_in_Galaxy_peak_635	2.82773	9.49879	6.92606	cytochrome P450, family 79, subfamily C, polypeptide 1	CYP79C1	0	0	0	0	1
1:28553208-28553396	AT1G76100	MACS2_in_Galaxy_peak_596	3.74409	9.49534	6.92339	plastocyanin 1	PETE1	0	down	0	0	0
2:13162005-13162163	AT2G30925	MACS2_in_Galaxy_peak_836	3.68757	9.49534	6.92339	0		0	0	0	0	0
3:2456975-2457154	AT3G07690	MACS2_in_Galaxy_peak_1110	3.68757	9.49534	6.92339	6-phosphogluconate dehydrogenase family protein		0	0	0	0	0
4:15102949-15103165	AT4G31000	MACS2_in_Galaxy_peak_1792	3.74409	9.49534	6.92339	Calmodulin-binding protein		0	0	1	0	0
3:2237135-2237301	AT3G07060	MACS2_in_Galaxy_peak_1099	3.68757	9.49534	6.92339	embryo defective 1974	emb1974	0	0	0	0	0
3:1679879-1680034	AT3G05690	MACS2_in_Galaxy_peak_1084	3.74409	9.49534	6.92339	HEME ACTIVATOR PROTEIN (YEAST) HOMOLOG 2B	ATHAP2B	0	0	0	0	0
4:16696893-16697069	AT4G35080	MACS2_in_Galaxy_peak_1827	3.68757	9.49534	6.92339	high-affinity nickel-transport family protein		0	0	0	1	0
4:15870944-15871101	AT4G32880	MACS2_in_Galaxy_peak_1815	3.68757	9.49534	6.92339	homeobox gene 8	ATHB-8	0	0	1	0	0
4:11897830-11898269	AT4G22600	MACS2_in_Galaxy_peak_1726	3.74409	9.49534	6.92339	INAPERTURATE POLLEN1	INP1	0	0	0	0	0
2:14362225-14362392	AT2G33990	MACS2_in_Galaxy_peak_855	3.74409	9.49534	6.92339	IQ-domain 9	iqd9	0	0	0	0	0
5:16130033-16130204	AT5G40330	MACS2_in_Galaxy_peak_2154	3.74409	9.49534	6.92339	MYB DOMAIN PROTEIN 23	ATMYB23	0	0	0	0	0
4:17039469-17039675	AT4G36010	MACS2_in_Galaxy_peak_1839	3.74409	9.49534	6.92339	Pathogenesis-related thaumatin superfamily protein		0	0	1	0	0
2:15335038-15335192	AT2G36570	MACS2_in_Galaxy_peak_875	3.68757	9.49534	6.92339	PXY/TDR-correlated 1	PXC1	0	0	1	0	0
1:5939080-5939304	AT1G17340	MACS2_in_Galaxy_peak_176	3.68757	9.49534	6.92339	suppressor of actin 5	SAC5	0	0	0	0	0
1:11661112-11661260	AT1G32337	MACS2_in_Galaxy_peak_302	3.20013	9.48748	6.91995	0		0	0	0	0	0
4:16537793-16537973	AT4G34630	MACS2_in_Galaxy_peak_1824	2.89707	9.41343	6.84816	0		0	0	0	0	0
3:9671379-9671529	AT3G26410	MACS2_in_Galaxy_peak_1304	2.89707	9.41343	6.84816	methyltransferases;nucleic acid binding	AtTRM11	0	0	0	0	0
5:7172059-7172223	AT5G21105	MACS2_in_Galaxy_peak_2053	2.86728	9.41343	6.84816	Plant L-ascorbate oxidase		0	0	0	0	0
2:16758243-16758391	AT2G40120	MACS2_in_Galaxy_peak_906	2.89707	9.41343	6.84816	Protein kinase superfamily protein		0	0	0	0	0
5:19729754-19729972	AT5G48650	MACS2_in_Galaxy_peak_2242	3.6554	9.39802	6.83414	Nuclear transport factor 2 (NTF2) family protein with RNA binding (RRM-RBD-RNP motifs) domain		0	0	0	0	1
1:4371356-4371534	AT1G12820	MACS2_in_Galaxy_peak_116	3.14792	9.37415	6.81102	auxin signaling F-box 3	AFB3	0	0	0	0	1
3:22651479-22651618	AT3G61190	MACS2_in_Galaxy_peak_1532	3.66099	9.37373	6.81074	BON association protein 1	BAP1	0	0	0	1	0
3:20114003-20114164	AT3G54320	MACS2_in_Galaxy_peak_1448	3.35792	9.36726	6.8046	ACTIVATOR OF SPO(MIN)::LUC1	ASML1	0	0	1	0	1
1:2661696-2661898	AT1G08430	MACS2_in_Galaxy_peak_67	3.64439	9.36461	6.80199	aluminum-activated malate transporter 1	ALMT1	0	0	1	0	0
4:17634577-17634785	AT4G37530	MACS2_in_Galaxy_peak_1853	3.70025	9.36461	6.80199	Peroxidase superfamily protein		0	0	0	0	0
3:10909806-10909990	AT3G28910	MACS2_in_Galaxy_peak_1329	3.69227	9.34071	6.78042	myb domain protein 30	ATMYB30	0	0	1	0	0
4:10594754-10594901	AT4G19430	MACS2_in_Galaxy_peak_1699	2.9444	9.33966	6.77939	0		0	0	0	0	0
3:3697859-3698040	AT3G11700	MACS2_in_Galaxy_peak_1141	2.97632	9.33966	6.77939	FASCICLIN-like arabinogalactan protein 18 precursor	FLA18	0	0	0	0	1
5:3400136-3400337	AT5G10750	MACS2_in_Galaxy_peak_1942	2.97632	9.33966	6.77939	Protein of unknown function (DUF1336)		0	0	1	0	0
2:10628965-10629288	AT2G25000	MACS2_in_Galaxy_peak_790	2.9444	9.33966	6.77939	WRKY DNA-binding protein 60	ATWRKY60	0	0	0	1	1
1:26741998-26742195	AT1G70940	MACS2_in_Galaxy_peak_550	3.23809	9.28834	6.73038	ARABIDOPSIS PIN-FORMED 3	ATPIN3	0	0	0	0	0
3:19270054-19270262	AT3G51920	MACS2_in_Galaxy_peak_1434	3.06776	9.28	6.72217	calmodulin 9	ATCML9	0	0	0	0	1
1:29327350-29327678	AT1G78000	MACS2_in_Galaxy_peak_616	3.06776	9.28	6.72217	SELENATE RESISTANT 1	SEL1	0	0	1	0	0
1:6692611-6692776	AT1G19370	MACS2_in_Galaxy_peak_191	3.48774	9.27005	6.71342	0		0	0	0	0	0
4:14918901-14919064	AT4G30530	MACS2_in_Galaxy_peak_1789	3.48774	9.27005	6.71342	gamma-glutamyl peptidase 1	GGP1	0	0	1	0	0
1:29396856-29397065	AT1G78120	MACS2_in_Galaxy_peak_620	3.48774	9.27005	6.71342	tetratricopeptide repeat 12	TPR12	0	0	1	0	0
4:13812809-13812988	AT4G27657	MACS2_in_Galaxy_peak_1763	3.09995	9.23779	6.68296	0		0	0	0	0	0
3:8561578-8561759	AT3G23750	MACS2_in_Galaxy_peak_1283	3.09995	9.23779	6.68296	BAK1-Associating Receptor-Like Kinase 1	BARK1	0	0	0	0	0
1:27714784-27715011	AT1G73690	MACS2_in_Galaxy_peak_579	3.13719	9.23779	6.68296	CYCLIN-DEPENDENT KINASE D1	AT;CDKD;1	0	0	0	0	0
4:13992019-13992219	AT4G28210	MACS2_in_Galaxy_peak_1770	3.13719	9.23779	6.68296	embryo defective 1923	EMB1923	0	0	0	0	0
4:2110909-2111085	AT4G04316	MACS2_in_Galaxy_peak_1603	3.13719	9.23779	6.68296	transposable element gene		0	0	0	0	0
2:16485680-16485863	AT2G39480	MACS2_in_Galaxy_peak_894	2.68734	9.23265	6.67918	ATP-binding cassette B6	ABCB6	0	0	0	0	0
1:220211-220368	AT1G01600	MACS2_in_Galaxy_peak_8	3.31773	9.22533	6.67239	cytochrome P450, family 86, subfamily A, polypeptide 4	CYP86A4	0	0	0	0	0
1:3296174-3296506	AT1G10090	MACS2_in_Galaxy_peak_78	3.31773	9.22533	6.67239	Early-responsive to dehydration stress protein (ERD4)		0	0	0	1	1
3:2713195-2713339	AT3G08920	MACS2_in_Galaxy_peak_1118	3.36242	9.22533	6.67239	Rhodanese/Cell cycle control phosphatase superfamily protein		0	0	0	0	0
2:12771948-12772119	AT2G29960	MACS2_in_Galaxy_peak_834	3.25988	9.2175	6.66597	ARABIDOPSIS THALIANA CYCLOPHILIN 5	ATCYP5	0	0	0	1	0
1:25397119-25397267	AT1G67740	MACS2_in_Galaxy_peak_497	3.21925	9.2175	6.66597	photosystem II BY	PSBY	0	0	1	0	0
1:9938835-9939055	AT1G28340	MACS2_in_Galaxy_peak_278	3.21925	9.2175	6.66597	receptor like protein 4	AtRLP4	0	0	0	0	0
3:20345039-20345192	AT3G54920	MACS2_in_Galaxy_peak_1453	3.59929	9.18314	6.63361	powdery mildew resistant 6	PMR6	0	0	0	0	0
5:19690678-19690847	AT5G48570	MACS2_in_Galaxy_peak_2241	3.62672	9.14355	6.59563	FKBP-type peptidyl-prolyl cis-trans isomerase family protein	ATFKBP65	0	0	0	0	0
3:18999666-18999828	AT3G51140	MACS2_in_Galaxy_peak_1425	3.28228	9.09945	6.55297	Protein of unknown function (DUF3353)		0	0	0	0	0
1:11906727-11906870	AT1G32850	MACS2_in_Galaxy_peak_308	3.10804	9.03286	6.48829	ubiquitin-specific protease 11	UBP11	0	0	0	0	0
5:5264272-5264505	AT5G16120	MACS2_in_Galaxy_peak_2000	2.57502	9.03089	6.48638	alpha/beta-Hydrolases superfamily protein		0	0	0	0	1
5:9648439-9648720	AT5G27350	MACS2_in_Galaxy_peak_2123	2.59737	9.03089	6.48638	Major facilitator superfamily protein	SFP1	0	0	0	0	0
1:22977589-22977788	AT1G62181	MACS2_in_Galaxy_peak_449	2.7998	9.01715	6.47364	0		0	0	0	1	1
2:10244596-10244772	AT2G24100	MACS2_in_Galaxy_peak_786	2.7998	9.01715	6.47364	ALTERED SEED GERMINATION 1	ASG1	0	0	0	1	1
3:3988565-3988767	AT3G12570	MACS2_in_Galaxy_peak_1151	2.7998	9.01715	6.47364	FYD	FYD	0	0	0	1	1
2:12797901-12798062	AT2G29995	MACS2_in_Galaxy_peak_835	3.43066	8.92354	6.38258	0		0	0	0	0	0
1:28461431-28461594	AT1G75810	MACS2_in_Galaxy_peak_594	2.83749	8.92154	6.38095	0		0	0	1	0	1
5:21455229-21455374	AT5G52901	MACS2_in_Galaxy_peak_2294	2.80769	8.92154	6.38095	0		0	0	0	0	1
1:23448777-23448956	AT1G63220	MACS2_in_Galaxy_peak_459	2.83749	8.92154	6.38095	Calcium-dependent lipid-binding (CaLB domain) family protein		0	0	0	0	0
5:7174073-7174227	AT5G21105	MACS2_in_Galaxy_peak_2054	2.46281	8.87757	6.33886	Plant L-ascorbate oxidase		0	0	0	0	0
2:15053298-15053470	AT2G35830	MACS2_in_Galaxy_peak_867	3.63104	8.86783	6.32968	0		0	0	0	0	0
5:20014478-20014727	AT5G49360	MACS2_in_Galaxy_peak_2253	3.57452	8.86783	6.32968	BETA-XYLOSIDASE 1	ATBXL1	0	0	0	1	1
5:14590073-14590220	AT5G36940	MACS2_in_Galaxy_peak_2139	3.57452	8.86783	6.32968	cationic amino acid transporter 3	CAT3	0	0	0	0	0
5:16779644-16779886	AT5G41920	MACS2_in_Galaxy_peak_2171	3.63104	8.86783	6.32968	GRAS family transcription factor	AtSCL23	0	0	0	0	1
1:6627775-6627972	AT1G19210	MACS2_in_Galaxy_peak_190	3.63104	8.86783	6.32968	Integrase-type DNA-binding superfamily protein		0	0	0	0	0
5:81368-81575	AT5G01215	MACS2_in_Galaxy_peak_1870	3.63104	8.86783	6.32968	other RNA		0	0	0	0	0
5:2081847-2082042	AT5G06730	MACS2_in_Galaxy_peak_1907	3.63104	8.86783	6.32968	Peroxidase superfamily protein		0	0	0	0	1
4:10454173-10454341	AT4G19100	MACS2_in_Galaxy_peak_1691	3.63104	8.86783	6.32968	photosynthesis affected mutant 68	PAM68	0	0	0	0	0
1:18450826-18451002	AT1G49840	MACS2_in_Galaxy_peak_357	3.63104	8.86783	6.32968	Protein of unknown function (DUF620)		0	0	1	0	0
2:8144621-8144765	AT2G18800	MACS2_in_Galaxy_peak_732	3.57452	8.86783	6.32968	XYLOGLUCAN ENDOTRANSGLUCOSYLASE/HYDROLASE 21	ATXTH21	0	0	0	0	0
4:16951250-16951420	AT4G35780	MACS2_in_Galaxy_peak_1836	2.88055	8.83623	6.30381	serine/threonine/tyrosine kinase 17	STY17	0	0	0	0	0
5:444510-444674	AT5G02220	MACS2_in_Galaxy_peak_1886	2.88055	8.83623	6.30381	SIAMESE-RELATED 4	SMR4	0	0	0	0	0
5:24514068-24514233	AT5G60920	MACS2_in_Galaxy_peak_2377	2.66251	8.77722	6.24635	COBRA	COB	0	0	0	0	0
1:9452040-9452221	AT1G27200	MACS2_in_Galaxy_peak_269	2.63768	8.77722	6.24635	Domain of unknown function (DUF23)		0	0	1	1	0
3:23014072-23014278	AT3G62160	MACS2_in_Galaxy_peak_1551	2.61285	8.77722	6.24635	HXXXD-type acyl-transferase family protein		0	0	0	1	0
5:7360177-7360273	AT5G22210	MACS2_in_Galaxy_peak_2061	2.96463	8.7635	6.2343	0		0	0	0	0	1
3:15753127-15753272	AT3G43920	MACS2_in_Galaxy_peak_1357	2.96463	8.7635	6.2343	DICER-LIKE 3	ATDCL3	0	0	0	0	0
1:978759-978958	AT1G03860	MACS2_in_Galaxy_peak_23	2.999	8.7635	6.2343	prohibitin 2	ATPHB2	0	0	0	1	0
5:5262621-5262783	AT5G16110	MACS2_in_Galaxy_peak_1998	2.38793	8.76167	6.23401	0		0	0	1	0	0
5:436028-436191	AT5G02190	MACS2_in_Galaxy_peak_1884	3.53266	8.74288	6.2157	ARABIDOPSIS THALIANA ASPARTIC PROTEASE 38	ATASP38	0	0	0	1	0
4:9789180-9789362	AT4G17580	MACS2_in_Galaxy_peak_1667	3.53266	8.74288	6.2157	Bax inhibitor-1 family protein		0	0	0	0	0
5:391065-391254	AT5G02025	MACS2_in_Galaxy_peak_1883	3.58852	8.74288	6.2157	pre-tRNA		0	0	0	0	0
4:10566222-10566397	AT4G19370	MACS2_in_Galaxy_peak_1696	3.53266	8.74288	6.2157	Protein of unknown function (DUF1218)		0	0	0	0	0
5:21303144-21303341	AT5G52500	MACS2_in_Galaxy_peak_2292	3.06271	8.70635	6.18155	0		0	0	0	1	1
5:21099912-21100109	AT5G51920	MACS2_in_Galaxy_peak_2287	3.06271	8.70635	6.18155	Pyridoxal phosphate (PLP)-dependent transferases superfamily protein		0	0	0	1	0
2:13489890-13490102	AT2G31740	MACS2_in_Galaxy_peak_840	3.02547	8.70635	6.18155	S-adenosyl-L-methionine-dependent methyltransferases superfamily protein		0	0	0	0	0
1:26331858-26332063	AT1G69910	MACS2_in_Galaxy_peak_540	3.35581	8.67729	6.15418	Protein kinase superfamily protein		0	0	0	1	1
5:25535910-25536093	AT5G63800	MACS2_in_Galaxy_peak_2404	3.17863	8.66882	6.14834	beta-galactosidase 6	BGAL6	0	0	0	0	0
1:2642195-2642353	AT1G08390	MACS2_in_Galaxy_peak_66	2.6614	8.65798	6.1395	RMI2		0	0	0	0	0
3:16549722-16549868	AT3G45200	MACS2_in_Galaxy_peak_1371	3.27304	8.65647	6.13868	0		0	0	0	0	0
3:22121631-22121778	AT3G59880	MACS2_in_Galaxy_peak_1509	3.27304	8.65647	6.13868	0		0	0	0	0	0
1:26168328-26168571	AT1G69580	MACS2_in_Galaxy_peak_529	3.27304	8.65647	6.13868	Homeodomain-like superfamily protein		0	0	0	0	0
5:25220055-25220305	AT5G62810	MACS2_in_Galaxy_peak_2398	3.27304	8.65647	6.13868	peroxin 14	ATPEX14	0	0	0	0	0
1:8061677-8061820	AT1G22767	MACS2_in_Galaxy_peak_246	2.59648	8.60932	6.09408	0		0	0	0	0	1
4:12357398-12357570	AT4G23720	MACS2_in_Galaxy_peak_1731	3.31191	8.58926	6.07445	Protein of unknown function (DUF1191)		0	0	0	0	0
1:5338519-5338664	AT1G15520	MACS2_in_Galaxy_peak_152	3.06902	8.56196	6.04809	ATP-binding cassette G40	ABCG40	0	0	0	1	1
3:18518432-18518586	AT3G49940	MACS2_in_Galaxy_peak_1409	2.74394	8.54503	6.03133	LOB domain-containing protein 38	LBD38	0	0	0	1	0
5:21667545-21667721	AT5G53410	MACS2_in_Galaxy_peak_2300	3.18732	8.51277	6.00134	0		0	0	0	0	0
1:19580700-19580938	AT1G52565	MACS2_in_Galaxy_peak_392	2.7779	8.4396	5.93016	0		0	0	0	0	1
3:21218126-21218307	AT3G57340	MACS2_in_Galaxy_peak_1473	3.42769	8.42622	5.9182	Heat shock protein DnaJ, N-terminal with domain of unknown function (DUF1977)		0	0	0	0	0
5:2935799-2935940	AT5G09440	MACS2_in_Galaxy_peak_1927	3.23115	8.41563	5.90818	EXORDIUM like 4	EXL4	0	0	0	0	0
1:173491-173686	AT1G01471	MACS2_in_Galaxy_peak_6	3.33435	8.34547	5.83959	0		0	0	0	0	0
4:15292553-15292784	AT4G31550	MACS2_in_Galaxy_peak_1799	3.33435	8.34547	5.83959	WRKY DNA-binding protein 11	ATWRKY11	0	0	0	0	1
5:24122150-24122318	AT5G59890	MACS2_in_Galaxy_peak_2366	2.84863	8.34325	5.83773	actin depolymerizing factor 4	ADF4	0	0	0	0	0
2:16271513-16271671	AT2G38970	MACS2_in_Galaxy_peak_888	2.58803	8.33069	5.8262	Zinc finger (C3HC4-type RING finger) family protein		0	0	0	0	0
3:3371577-3371736	AT3G10760	MACS2_in_Galaxy_peak_1131	3.08061	8.3069	5.80402	Homeodomain-like superfamily protein		0	0	0	0	0
5:4062233-4062395	AT5G12860	MACS2_in_Galaxy_peak_1962	2.54054	8.30427	5.80164	dicarboxylate transporter 1	DiT1	0	0	0	0	1
1:19551157-19551440	AT1G52460	MACS2_in_Galaxy_peak_387	2.86149	8.258	5.75597	alpha/beta-Hydrolases superfamily protein		0	0	0	0	0
4:15443899-15444074	AT4G31910	MACS2_in_Galaxy_peak_1804	2.86149	8.258	5.75597	BR-related AcylTransferase1	BAT1	0	0	0	0	1
1:459455-459635	AT1G02310	MACS2_in_Galaxy_peak_13	2.89587	8.258	5.75597	endo-beta-mannanase 1	MAN1	0	0	0	0	0
5:26812250-26812444	AT5G67200	MACS2_in_Galaxy_peak_2464	2.89587	8.258	5.75597	Leucine-rich repeat protein kinase family protein		0	0	1	0	0
2:10122399-10122571	AT2G23770	MACS2_in_Galaxy_peak_783	2.86149	8.258	5.75597	protein kinase family protein / peptidoglycan-binding LysM domain-containing protein	AtLYK4	0	0	0	1	0
1:25472369-25472534	AT1G67910	MACS2_in_Galaxy_peak_501	3.46147	8.25522	5.75467	AtCAMTA4		0	0	0	0	0
3:9749088-9749271	AT3G26550	MACS2_in_Galaxy_peak_1307	3.46147	8.25522	5.75467	Cysteine/Histidine-rich C1 domain family protein		0	0	0	0	0
1:9348404-9348567	AT1G26945	MACS2_in_Galaxy_peak_263	3.51799	8.25522	5.75467	KIDARI	KDR	0	0	0	1	0
1:245922-246069	AT1G01680	MACS2_in_Galaxy_peak_10	3.51799	8.25522	5.75467	PLANT U-BOX 54	ATPUB54	0	0	0	0	0
3:6040631-6040795	AT3G17670	MACS2_in_Galaxy_peak_1229	3.51799	8.25522	5.75467	tetratricopeptide repeat (TPR)-containing protein		0	0	0	0	0
5:23792803-23793022	AT5G58920	MACS2_in_Galaxy_peak_2361	2.95098	8.18652	5.69355	0		0	0	0	0	0
5:883463-883636	AT5G03520	MACS2_in_Galaxy_peak_1893	3.42093	8.13604	5.64515	ARABIDOPSIS RAB HOMOLOG E1D	ATRAB-E1D	0	0	0	0	0
1:26765491-26765672	AT1G70985	MACS2_in_Galaxy_peak_551	3.42093	8.13604	5.64515	hydroxyproline-rich glycoprotein family protein		0	0	0	0	0
5:25586762-25586959	AT5G63930	MACS2_in_Galaxy_peak_2405	3.42093	8.13604	5.64515	Leucine-rich repeat protein kinase family protein		0	0	0	0	0
5:23225984-23226199	AT5G57340	MACS2_in_Galaxy_peak_2348	3.01611	8.1324	5.6428	0		0	0	0	0	0
2:15445266-15445447	AT2G36830	MACS2_in_Galaxy_peak_876	3.05674	8.1324	5.6428	gamma tonoplast intrinsic protein	GAMMA-TIP	0	0	0	0	0
5:3132364-3132559	AT5G10010	MACS2_in_Galaxy_peak_1933	3.01611	8.1324	5.6428	HEAT INTOLERANT 4	HIT4	0	0	1	0	1
3:17581030-17581217	AT3G47690	MACS2_in_Galaxy_peak_1401	2.31028	8.13027	5.64214	ARABIDOPSIS THALIANA MICROTUBULE END BINDING PROTEIN EB1A	AtEB1a	0	0	0	0	0
3:20179042-20179189	AT3G54500	MACS2_in_Galaxy_peak_1451	2.31028	8.13027	5.64214	night light-inducible and clock-regulated 2	LNK2	0	0	0	0	0
4:12580354-12580553	AT4G24265	MACS2_in_Galaxy_peak_1739	3.13896	8.10064	5.61364	0		0	0	0	0	0
1:27306564-27306700	AT1G72520	MACS2_in_Galaxy_peak_568	3.18365	8.10064	5.61364	Arabidopsis thaliana lipoxygenase 4	ATLOX4	0	0	0	0	0
1:3918197-3918359	AT1G11650	MACS2_in_Galaxy_peak_94	3.28911	8.09834	5.61266	RNA-binding (RRM/RBD/RNP motifs) family protein	ATRBP45B	0	0	0	0	0
3:2288061-2288207	AT3G07195	MACS2_in_Galaxy_peak_1100	3.23946	8.09834	5.61266	RPM1-interacting protein 4 (RIN4) family protein		0	0	0	0	0
4:11181956-11182051	AT4G20890	MACS2_in_Galaxy_peak_1713	3.28911	8.09834	5.61266	tubulin beta-9 chain	TUB9	0	0	0	0	0
3:23389017-23389200	AT3G63310	MACS2_in_Galaxy_peak_1573	2.63221	8.08262	5.5989	Bax inhibitor-1 family protein	AtLFG2	0	0	0	1	1
5:15754606-15754763	AT5G39360	MACS2_in_Galaxy_peak_2146	2.66014	8.08262	5.5989	EID1-like 2	EDL2	0	0	0	0	0
3:22273660-22273806	AT3G60260	MACS2_in_Galaxy_peak_1515	2.66014	8.08262	5.5989	ELMO/CED-12 family protein		0	0	0	0	0
5:16568351-16568512	AT5G41390	MACS2_in_Galaxy_peak_2165	3.31542	7.92217	5.44475	PLAC8 family protein		0	0	0	1	0
1:26476614-26476826	AT1G70300	MACS2_in_Galaxy_peak_546	2.2064	7.87379	5.39899	K+ uptake permease 6	KUP6	0	0	1	0	0
1:7089208-7089354	AT1G20450	MACS2_in_Galaxy_peak_226	2.42754	7.84405	5.37164	EARLY RESPONSIVE TO DEHYDRATION 10	ERD10	0	0	0	0	0
2:97252-97363	AT2G01140	MACS2_in_Galaxy_peak_647	3.18987	7.78128	5.31047	Aldolase superfamily protein	AtFBA3	0	0	0	1	1
5:16087455-16087720	AT5G40250	MACS2_in_Galaxy_peak_2153	3.08643	7.76849	5.29806	RING/U-box superfamily protein		0	0	0	0	1
5:26628490-26628667	AT5G66690	MACS2_in_Galaxy_peak_2453	2.82712	7.76376	5.29355	UDP-Glycosyltransferase superfamily protein	UGT72E2	0	0	0	1	0
3:8957944-8958113	AT3G24542	MACS2_in_Galaxy_peak_1292	2.52995	7.75937	5.29047	Beta-galactosidase related protein		0	0	0	0	0
3:21860359-21860564	AT3G59120	MACS2_in_Galaxy_peak_1501	3.1876	7.68367	5.21744	Cysteine/Histidine-rich C1 domain family protein		0	0	0	0	0
5:20193754-20193944	AT5G49700	MACS2_in_Galaxy_peak_2259	2.91374	7.67859	5.21281	AT-hook motif nuclear localized protein 17	AHL17	0	0	0	1	1
1:21976584-21976720	AT1G59750	MACS2_in_Galaxy_peak_431	2.91374	7.67859	5.21281	auxin response factor 1	ARF1	0	0	0	0	0
1:6754080-6754284	AT1G19490	MACS2_in_Galaxy_peak_192	2.83926	7.67859	5.21281	Basic-leucine zipper (bZIP) transcription factor family protein		0	0	0	1	1
1:26727471-26727651	AT1G70895	MACS2_in_Galaxy_peak_549	2.8765	7.67859	5.21281	CLAVATA3/ESR-RELATED 17	CLE17	0	0	0	0	1
4:11815066-11815291	AT4G22390	MACS2_in_Galaxy_peak_1725	2.91374	7.67859	5.21281	F-box associated ubiquitination effector family protein		0	0	0	0	0
1:7312314-7312530	AT1G20967	MACS2_in_Galaxy_peak_230	3.40494	7.65801	5.19482	0		0	0	0	0	0
2:10647574-10647691	AT2G25030	MACS2_in_Galaxy_peak_791	3.29189	7.65801	5.19482	0		0	0	0	0	0
2:16640915-16641111	AT2G39865	MACS2_in_Galaxy_peak_900	3.34842	7.65801	5.19482	0		0	0	0	0	0
2:11284732-11284918	AT2G26530	MACS2_in_Galaxy_peak_804	3.29189	7.65801	5.19482	AR781	AR781	0	0	0	1	1
2:12117824-12118025	AT2G28350	MACS2_in_Galaxy_peak_819	3.29189	7.65801	5.19482	auxin response factor 10	ARF10	0	0	0	0	0
2:12172847-12172991	AT2G28470	MACS2_in_Galaxy_peak_821	3.34842	7.65801	5.19482	beta-galactosidase 8	BGAL8	0	0	0	0	0
5:24765346-24765561	AT5G61590	MACS2_in_Galaxy_peak_2384	3.40494	7.65801	5.19482	Decrease Wax Biosynthesis	DEWAX	0	0	0	0	0
1:28651468-28651641	AT1G76380	MACS2_in_Galaxy_peak_599	3.29189	7.65801	5.19482	DNA-binding bromodomain-containing protein		0	0	0	0	0
3:22028528-22028720	AT3G59640	MACS2_in_Galaxy_peak_1506	3.29189	7.65801	5.19482	glycine-rich protein		0	0	0	1	1
1:898704-898895	AT1G03600	MACS2_in_Galaxy_peak_21	3.40494	7.65801	5.19482	photosystem II family protein	PSB27	0	0	0	0	0
3:21911448-21911565	AT3G59280	MACS2_in_Galaxy_peak_1502	3.29189	7.65801	5.19482	Protein Transporter, Pam16	AtPAM16	0	0	0	0	0
1:5473195-5473416	AT1G15940	MACS2_in_Galaxy_peak_168	3.34842	7.65801	5.19482	Tudor/PWWP/MBT superfamily protein		0	0	0	0	0
5:22492965-22493189	AT5G55530	MACS2_in_Galaxy_peak_2326	2.73632	7.65279	5.19482	Calcium-dependent lipid-binding (CaLB domain) family protein		0	0	0	0	0
3:7227984-7228127	AT3G20660	MACS2_in_Galaxy_peak_1257	2.84774	7.63675	5.18243	organic cation/carnitine transporter4	AtOCT4	0	0	0	0	0
5:1745721-1745909	AT5G05800	MACS2_in_Galaxy_peak_1902	2.93486	7.60861	5.15568	0		0	0	0	0	0
1:9410186-9410385	AT1G27100	MACS2_in_Galaxy_peak_266	2.93486	7.60861	5.15568	Actin cross-linking protein		0	0	0	0	0
3:2344420-2344612	AT3G07340	MACS2_in_Galaxy_peak_1103	2.93486	7.60861	5.15568	CRY2-interacting bHLH 3	CIB3	0	0	1	0	0
4:14455119-14455444	AT4G29370	MACS2_in_Galaxy_peak_1781	2.93486	7.60861	5.15568	Galactose oxidase/kelch repeat superfamily protein		0	0	0	0	0
4:11624510-11624802	AT4G21910	MACS2_in_Galaxy_peak_1720	2.97549	7.60861	5.15568	MATE efflux family protein		0	0	0	0	0
2:19506940-19507167	AT2G47540	MACS2_in_Galaxy_peak_1036	2.93486	7.60861	5.15568	Pollen Ole e 1 allergen and extensin family protein		0	0	0	0	0
3:1780246-1780390	AT3G05940	MACS2_in_Galaxy_peak_1089	2.97549	7.60861	5.15568	Protein of unknown function (DUF300)		0	0	0	0	0
5:26732521-26732695	AT5G66950	MACS2_in_Galaxy_peak_2459	2.93486	7.60861	5.15568	Pyridoxal phosphate (PLP)-dependent transferases superfamily protein		0	0	0	0	0
5:5082080-5082255	AT5G15610	MACS2_in_Galaxy_peak_1995	3.07316	7.55616	5.10856	Proteasome component (PCI) domain protein		0	0	0	0	0
2:10223751-10223895	AT2G24040	MACS2_in_Galaxy_peak_785	2.5586	7.54535	5.09818	Low temperature and salt responsive protein family		0	0	1	0	0
5:23939522-23939730	AT5G59350	MACS2_in_Galaxy_peak_2363	3.25334	7.5446	5.09748	0		0	0	0	1	1
2:14477321-14477520	AT2G34300	MACS2_in_Galaxy_peak_857	3.36507	7.5446	5.09748	S-adenosyl-L-methionine-dependent methyltransferases superfamily protein		0	0	0	0	0
5:206225-206439	AT5G01520	MACS2_in_Galaxy_peak_1874	3.1898	7.53378	5.08896	ABA Insensitive RING Protein 2	AIRP2	0	0	0	0	1
1:12192626-12192852	AT1G33612	MACS2_in_Galaxy_peak_316	3.14014	7.53378	5.08896	Leucine-rich repeat (LRR) family protein		0	0	0	0	0
1:5479216-5479414	AT1G15950	MACS2_in_Galaxy_peak_169	2.65872	7.50651	5.06361	cinnamoyl coa reductase 1	ATCCR1	0	0	1	0	0
3:2484350-2484545	AT3G07770	MACS2_in_Galaxy_peak_1111	2.62893	7.50651	5.06361	HEAT SHOCK PROTEIN 90-6	AtHsp90-6	0	0	0	0	0
1:11412215-11412378	AT1G31812	MACS2_in_Galaxy_peak_295	2.36728	7.50122	5.05926	ACYL-COA-BINDING PROTEIN	ACBP	0	0	0	0	0
1:3749415-3749551	AT1G11185	MACS2_in_Galaxy_peak_87	2.9373	7.47077	5.03002	other RNA		0	0	0	0	0
2:9406082-9406231	AT2G22125	MACS2_in_Galaxy_peak_762	2.27801	7.42602	4.98751	cellulose synthase-interactive protein 1	CSI1	0	0	0	0	0
5:2398280-2398625	AT5G07580	MACS2_in_Galaxy_peak_1914	2.29744	7.42602	4.98751	Integrase-type DNA-binding superfamily protein		0	0	1	0	0
5:21873416-21873636	AT5G53880	MACS2_in_Galaxy_peak_2309	2.68902	7.38964	4.95193	0		0	0	1	0	1
2:11548610-11548861	AT2G27050	MACS2_in_Galaxy_peak_807	2.68902	7.38964	4.95193	ETHYLENE-INSENSITIVE3-like 1	AtEIL1	0	0	0	0	0
5:20518998-20519144	AT5G50380	MACS2_in_Galaxy_peak_2264	2.6571	7.38964	4.95193	exocyst subunit exo70 family protein F1	ATEXO70F1	0	0	0	1	1
2:11996070-11996217	AT2G28140	MACS2_in_Galaxy_peak_817	2.6571	7.38964	4.95193	Protein of unknown function (DUF1635)		0	0	0	1	1
5:19534070-19534310	AT5G48170	MACS2_in_Galaxy_peak_2237	2.6571	7.38964	4.95193	SLEEPY2	SLY2	0	0	0	0	0
4:13442030-13442194	AT4G26640	MACS2_in_Galaxy_peak_1754	2.6571	7.38964	4.95193	WRKY family transcription factor family protein	AtWRKY20	0	0	0	0	0
5:26288769-26288928	AT5G65710	MACS2_in_Galaxy_peak_2436	2.96734	7.35511	4.91911	HAESA-like 2	HSL2	0	0	0	0	0
5:22759307-22759462	AT5G56230	MACS2_in_Galaxy_peak_2334	3.16058	7.35382	4.91799	prenylated RAB acceptor 1.G2	PRA1.G2	0	0	0	0	1
3:4345465-4345600	AT3G13380	MACS2_in_Galaxy_peak_1171	2.46394	7.33858	4.9039	BRI1-like 3	BRL3	0	0	0	0	0
5:8124655-8124864	AT5G24040	MACS2_in_Galaxy_peak_2084	2.75836	7.28108	4.8486	Protein of unknown function (DUF295)		0	0	0	0	0
5:4978785-4978963	AT5G15320	MACS2_in_Galaxy_peak_1990	2.76477	7.18288	4.75603	0		0	0	0	0	0
3:1135419-1135574	AT3G04290	MACS2_in_Galaxy_peak_1069	2.76477	7.18288	4.75603	Li-tolerant lipase 1	ATLTL1	0	0	0	0	0
1:6850470-6850624	AT1G19810	MACS2_in_Galaxy_peak_197	2.70577	7.15119	4.7266	0		0	0	0	0	0
5:713766-713968	AT5G03040	MACS2_in_Galaxy_peak_1890	2.70577	7.15119	4.7266	IQ-domain 2	iqd2	0	0	0	0	0
5:5066026-5066175	AT5G15570	MACS2_in_Galaxy_peak_1994	2.9898	7.12795	4.70364	Bromodomain transcription factor		0	0	0	0	1
3:3431608-3431766	AT3G10970	MACS2_in_Galaxy_peak_1133	2.8536	7.09779	4.67458	Haloacid dehalogenase-like hydrolase (HAD) superfamily protein		0	0	0	0	0
3:17009436-17009624	AT3G46280	MACS2_in_Galaxy_peak_1389	2.8536	7.09779	4.67458	protein kinase-related		0	0	0	1	1
5:19974679-19974843	AT5G49270	MACS2_in_Galaxy_peak_2251	2.83208	7.08694	4.6654	COBRA-LIKE 9	COBL9	0	0	0	0	0
2:10753667-10753856	AT2G25250	MACS2_in_Galaxy_peak_795	3.17884	7.07676	4.65548	0		0	0	0	0	0
4:17514849-17515025	AT4G37220	MACS2_in_Galaxy_peak_1848	3.23537	7.07676	4.65548	Cold acclimation protein WCOR413 family		0	0	0	0	0
3:4463545-4463686	AT3G13650	MACS2_in_Galaxy_peak_1179	3.17884	7.07676	4.65548	Disease resistance-responsive (dirigent-like protein) family protein		0	0	0	0	0
2:10129223-10129368	AT2G23790	MACS2_in_Galaxy_peak_784	3.23537	7.07676	4.65548	Protein of unknown function (DUF607)		0	0	0	0	1
4:14657017-14657153	AT4G29950	MACS2_in_Galaxy_peak_1783	3.17884	7.07676	4.65548	Ypt/Rab-GAP domain of gyp1p superfamily protein		0	0	0	1	0
2:18822285-18822465	AT2G45685	MACS2_in_Galaxy_peak_1003	2.53955	7.05584	4.64071	other RNA		0	0	0	0	0
2:8308804-8308978	AT2G19150	MACS2_in_Galaxy_peak_734	2.53955	7.05584	4.64071	Pectin lyase-like superfamily protein		0	0	0	0	0
3:38537-38689	AT3G01100	MACS2_in_Galaxy_peak_1039	2.91551	7.02967	4.61758	ARABIDOPSIS THALIANA HYPOTHETICAL PROTEIN 1	ATHYP1	0	0	0	0	0
1:20649813-20649964	AT1G55330	MACS2_in_Galaxy_peak_413	2.91551	7.02967	4.61758	arabinogalactan protein 21	AGP21	0	0	0	0	0
4:12063627-12063819	AT4G23010	MACS2_in_Galaxy_peak_1729	2.9602	7.02967	4.61758	UDP-galactose transporter 2	ATUTR2	0	0	1	0	0
5:25431977-25432153	AT5G63530	MACS2_in_Galaxy_peak_2400	3.04083	6.98403	4.57535	ARABIDOPSIS THALIANA FARNESYLATED PROTEIN 3	ATFP3	0	0	0	0	1
5:26105671-26105864	AT5G65310	MACS2_in_Galaxy_peak_2427	3.09049	6.98403	4.57535	homeobox protein 5	ATHB-5	0	0	0	1	1
5:21548309-21548493	AT5G53140	MACS2_in_Galaxy_peak_2295	3.09049	6.98403	4.57535	Protein phosphatase 2C family protein		0	0	0	0	0
2:19437334-19437477	AT2G47350	MACS2_in_Galaxy_peak_1030	3.19748	6.96909	4.56227	HIT zinc finger ;PAPA-1-like conserved region		0	0	0	0	0
1:27393849-27394035	AT1G72780	MACS2_in_Galaxy_peak_572	3.14162	6.96909	4.56227	pre-tRNA		0	0	0	0	0
3:21671199-21671413	AT3G58610	MACS2_in_Galaxy_peak_1491	2.62518	6.92954	4.52526	ketol-acid reductoisomerase		0	0	0	1	0
3:17724483-17724625	AT3G48020	MACS2_in_Galaxy_peak_1402	3.01636	6.90769	4.50542	0		0	0	0	1	1
2:11542783-11542943	AT2G27040	MACS2_in_Galaxy_peak_806	2.53713	6.86782	4.46758	ARGONAUTE 4	AGO4	0	0	0	0	0
1:26323449-26323592	AT1G69890	MACS2_in_Galaxy_peak_538	2.84237	6.84595	4.44601	Protein of unknown function (DUF569)		0	0	0	0	1
5:17731635-17731779	AT5G44060	MACS2_in_Galaxy_peak_2190	2.18309	6.84281	4.44342	0		0	0	1	0	0
1:22884904-22885092	AT1G61900	MACS2_in_Galaxy_peak_446	2.68961	6.81026	4.41203	0		0	0	0	0	1
1:29644276-29644466	AT1G78850	MACS2_in_Galaxy_peak_630	2.68961	6.81026	4.41203	D-mannose binding lectin protein with Apple-like carbohydrate-binding domain		0	0	0	1	1
5:2687329-2687592	AT5G08350	MACS2_in_Galaxy_peak_1921	2.62085	6.81026	4.41203	GRAM domain-containing protein / ABA-responsive protein-related		0	0	0	0	0
2:18580726-18580935	AT2G45040	MACS2_in_Galaxy_peak_977	2.68961	6.81026	4.41203	Matrixin family protein		0	0	0	0	1
2:17298703-17298955	AT2G41480	MACS2_in_Galaxy_peak_914	2.65523	6.81026	4.41203	Peroxidase superfamily protein	AtPRX25	0	0	1	1	1
4:10156193-10156376	AT4G18375	MACS2_in_Galaxy_peak_1677	2.68961	6.81026	4.41203	RNA-binding KH domain-containing protein		0	0	0	0	0
1:12056146-12056287	AT1G33250	MACS2_in_Galaxy_peak_312	3.10897	6.80081	4.40484	Protein of unknown function (DUF604)		0	0	0	0	0
5:18371984-18372137	AT5G45340	MACS2_in_Galaxy_peak_2208	2.69029	6.69973	4.30781	cytochrome P450, family 707, subfamily A, polypeptide 3	CYP707A3	1	0	1	0	0
5:2758349-2758499	AT5G08520	MACS2_in_Galaxy_peak_1923	2.72753	6.69973	4.30781	Duplicated homeodomain-like superfamily protein		0	0	0	0	0
5:4573715-4573884	AT5G14180	MACS2_in_Galaxy_peak_1978	2.72753	6.69973	4.30781	Myzus persicae-induced lipase 1	MPL1	0	0	0	1	1
3:22109313-22109452	AT3G59850	MACS2_in_Galaxy_peak_1508	2.72753	6.69973	4.30781	Pectin lyase-like superfamily protein		0	0	0	0	0
2:18683779-18683950	AT2G45315	MACS2_in_Galaxy_peak_988	2.45921	6.69266	4.30292	other RNA		0	0	0	0	0
1:11573202-11573402	AT1G32170	MACS2_in_Galaxy_peak_298	2.74771	6.65746	4.26873	xyloglucan endotransglucosylase/hydrolase 30	XTH30	1	0	0	0	0
1:5387851-5388001	AT1G15670	MACS2_in_Galaxy_peak_156	2.34313	6.65429	4.26591	Kelch repeat F-box 1	KFB01	0	0	0	1	1
4:9779956-9780121	AT4G17550	MACS2_in_Galaxy_peak_1666	2.33974	6.63725	4.24971	glycerol-3-phosphate permease 4	AtG3Pp4	0	0	0	0	1
5:25097513-25097673	AT5G62520	MACS2_in_Galaxy_peak_2396	2.33974	6.63725	4.24971	similar to RCD one 5	SRO5	0	0	0	0	0
1:3348435-3348752	AT1G10200	MACS2_in_Galaxy_peak_80	2.47996	6.61607	4.22922	GATA type zinc finger transcription factor family protein	AtWLIM1	0	0	0	0	0
1:9411169-9411313	AT1G27100	MACS2_in_Galaxy_peak_267	2.73172	6.60034	4.21464	Actin cross-linking protein		0	0	0	0	0
2:11666828-11666984	AT2G27250	MACS2_in_Galaxy_peak_811	2.73172	6.60034	4.21464	CLAVATA3	AtCLV3	0	0	0	0	0
1:7834093-7834318	AT1G22190	MACS2_in_Galaxy_peak_241	2.81298	6.60034	4.21464	related to AP2 4	RAP2.4	0	0	0	0	0
5:19205312-19205498	AT5G47320	MACS2_in_Galaxy_peak_2228	2.73172	6.60034	4.21464	ribosomal protein S19	RPS19	0	0	0	1	1
1:9240754-9240959	AT1G26730	MACS2_in_Galaxy_peak_259	2.82613	6.51537	4.1344	EXS (ERD1/XPR1/SYG1) family protein		0	0	0	0	0
3:728592-728705	AT3G03150	MACS2_in_Galaxy_peak_1058	3.12232	6.51203	4.13261	0		0	0	0	0	0
1:4987803-4987912	AT1G14570	MACS2_in_Galaxy_peak_133	3.06579	6.51203	4.13261	UBX domain-containing protein	AtPUX7	0	0	0	0	0
3:19277741-19277860	AT3G51950	MACS2_in_Galaxy_peak_1435	3.06579	6.51203	4.13261	Zinc finger (CCCH-type) family protein / RNA recognition motif (RRM)-containing protein		0	0	0	0	1
1:25677160-25677356	AT1G68470	MACS2_in_Galaxy_peak_511	2.08392	6.47365	4.10471	Exostosin family protein		0	0	0	1	0
3:19181713-19181873	AT3G51710	MACS2_in_Galaxy_peak_1432	2.89186	6.44959	4.08113	D-mannose binding lectin protein with Apple-like carbohydrate-binding domain		0	0	0	0	1
5:7877238-7877434	AT5G23395	MACS2_in_Galaxy_peak_2075	2.89186	6.44959	4.08113	mitochondrial intermembrane space assembly machinery 40	MIA40	0	0	0	0	0
5:19917294-19917455	AT5G49138	MACS2_in_Galaxy_peak_2249	2.94152	6.44959	4.08113	other RNA		0	0	0	0	0
5:266943-267208	AT5G01720	MACS2_in_Galaxy_peak_1876	2.31068	6.39753	4.03413	RNI-like superfamily protein		0	0	0	0	0
5:6776062-6776211	AT5G20050	MACS2_in_Galaxy_peak_2040	2.67185	6.3852	4.02299	Protein kinase superfamily protein		0	0	0	0	0
1:25156211-25156383	AT1G67230	MACS2_in_Galaxy_peak_487	1.93981	6.38253	4.02034	CROWDED NUCLEI 1	CRWN1	0	0	0	0	1
5:4984699-4984952	AT5G15350	MACS2_in_Galaxy_peak_1991	2.5521	6.35161	3.99087	early nodulin-like protein 17	AtENODL17	0	0	0	1	0
2:16149900-16150152	AT2G38610	MACS2_in_Galaxy_peak_886	2.21831	6.34293	3.98397	RNA-binding KH domain-containing protein		0	0	0	0	0
5:26171815-26172040	AT5G65470	MACS2_in_Galaxy_peak_2431	2.43669	6.33454	3.97596	O-fucosyltransferase family protein		0	0	0	0	0
5:16322036-16322229	AT5G40780	MACS2_in_Galaxy_peak_2159	2.76759	6.32033	3.96303	lysine histidine transporter 1	LHT1	0	0	0	1	1
5:18647277-18647446	AT5G45973	MACS2_in_Galaxy_peak_2216	2.86924	6.29517	3.93949	0		0	0	0	1	0
3:21830582-21830725	AT3G59060	MACS2_in_Galaxy_peak_1499	2.65304	6.22951	3.87611	PHYTOCHROME-INTERACTING FACTOR 5	PIF5	0	0	0	0	1
3:17551322-17551492	AT3G47610	MACS2_in_Galaxy_peak_1398	2.33443	6.12091	3.77498	transcription regulators;zinc ion binding		0	0	0	0	1
4:8333626-8333777	AT4G14490	MACS2_in_Galaxy_peak_1637	2.61427	6.08716	3.7436	SMAD/FHA domain-containing protein		0	0	1	0	0
2:9696780-9696941	AT2G22790	MACS2_in_Galaxy_peak_770	2.31964	6.08011	3.73679	0		0	0	0	1	1
5:17272744-17272917	AT5G43060	MACS2_in_Galaxy_peak_2182	2.49749	6.04417	3.70241	esponsive to dehydration 21B	RD21B	0	0	0	0	1
5:19736184-19736347	AT5G48660	MACS2_in_Galaxy_peak_2245	2.78144	6.0158	3.67595	B-cell receptor-associated protein 31-like		0	0	0	0	0
4:10114564-10114671	AT4G18290	MACS2_in_Galaxy_peak_1675	2.78144	6.0158	3.67595	potassium channel in Arabidopsis thaliana 2	KAT2	0	0	0	0	0
4:10278564-10278714	AT4G18670	MACS2_in_Galaxy_peak_1679	2.2166	6.01271	3.6746	Leucine-rich repeat (LRR) family protein		0	0	1	0	0
2:16106872-16107017	AT2G38465	MACS2_in_Galaxy_peak_885	3.00927	5.96446	3.62928	0		0	0	0	0	1
2:13278959-13279106	AT2G31160	MACS2_in_Galaxy_peak_838	3.00927	5.96446	3.62928	LIGHT SENSITIVE HYPOCOTYLS 3	LSH3	0	0	0	0	0
3:2408918-2409072	AT3G07550	MACS2_in_Galaxy_peak_1108	2.3529	5.92408	3.59921	RNI-like superfamily protein		0	0	0	0	0
5:26604390-26604594	AT5G66650	MACS2_in_Galaxy_peak_2452	2.91816	5.86828	3.54694	Protein of unknown function (DUF607)		0	0	1	0	1
1:227863-228016	AT1G01620	MACS2_in_Galaxy_peak_9	2.26526	5.84888	3.53039	PLASMA MEMBRANE INTRINSIC PROTEIN 1;3	PIP1;3	0	0	1	0	0
3:2989339-2989532	AT3G09740	MACS2_in_Galaxy_peak_1123	2.15046	5.80593	3.48941	syntaxin of plants 71	ATSYP71	0	0	0	0	0
1:3775753-3775880	AT1G11260	MACS2_in_Galaxy_peak_88	2.73093	5.79613	3.48046	SUGAR TRANSPORTER 1	ATSTP1	0	0	0	0	0
5:309477-309663	AT5G01810	MACS2_in_Galaxy_peak_1879	2.57856	5.77257	3.45869	PROTEIN KINASE 10	ATPK10	0	0	0	0	0
5:26250855-26251095	AT5G65670	MACS2_in_Galaxy_peak_2434	2.54087	5.63704	3.33345	indole-3-acetic acid inducible 9	IAA9	0	0	0	0	0
1:2204139-2204302	AT1G07180	MACS2_in_Galaxy_peak_56	2.83145	5.62502	3.32217	ARABIDOPSIS THALIANA INTERNAL NON-PHOSPHORYLATING NAD ( P ) H DEHYDROGENASE	ATNDI1	0	0	0	0	0
3:1620686-1620900	AT3G05590	MACS2_in_Galaxy_peak_1082	2.3698	5.61949	3.31718	ribosomal protein L18	RPL18	0	0	0	0	0
1:24793627-24793825	AT1G66470	MACS2_in_Galaxy_peak_475	2.3698	5.61949	3.31718	ROOT HAIR DEFECTIVE6	AtRHD6	0	0	0	0	0
1:9256990-9257136	AT1G26770	MACS2_in_Galaxy_peak_260	2.70812	5.52561	3.23084	ARABIDOPSIS THALIANA EXPANSIN 10	AT-EXP10	0	0	1	1	1
5:17374215-17374369	AT5G43290	MACS2_in_Galaxy_peak_2183	2.2691	5.52475	3.23	ARABIDOPSIS THALIANA WRKY DNA-BINDING PROTEIN 49	ATWRKY49	0	0	0	0	0
3:19206308-19206556	AT3G51780	MACS2_in_Galaxy_peak_1433	2.69631	5.48952	3.19618	BCL-2-associated athanogene 4	ATBAG4	0	0	0	0	0
3:5972543-5972683	AT3G17450	MACS2_in_Galaxy_peak_1227	1.9636	5.47481	3.18233	hAT dimerisation domain-containing protein		0	0	0	0	0
5:25907992-25908148	AT5G64810	MACS2_in_Galaxy_peak_2420	2.41459	5.47216	3.18011	ARABIDOPSIS THALIANA WRKY DNA-BINDING PROTEIN 51	ATWRKY51	0	0	0	0	1
2:6949768-6949927	AT2G15970	MACS2_in_Galaxy_peak_713	2.2156	5.47003	3.17934	ARABIDOPSIS THALIANA COLD-REGULATED413 PLASMA MEMBRANE 1	ATCOR413-PM1	0	0	0	0	1
5:2203997-2204191	AT5G07100	MACS2_in_Galaxy_peak_1912	2.69324	5.42882	3.1473	WRKY DNA-binding protein 26	WRKY26	0	0	1	0	0
1:28586412-28586566	AT1G76170	MACS2_in_Galaxy_peak_598	2.80644	5.34426	3.07367	2-thiocytidine tRNA biosynthesis protein, TtcA		0	0	0	0	0
1:27009511-27009652	AT1G71820	MACS2_in_Galaxy_peak_557	2.1882	5.30301	3.03923	SEC6	SEC6	0	0	0	0	0
3:5536977-5537166	AT3G16330	MACS2_in_Galaxy_peak_1205	2.33788	5.20724	2.94796	0		0	0	0	1	0
4:12450293-12450502	AT4G23980	MACS2_in_Galaxy_peak_1735	2.30596	5.20724	2.94796	auxin response factor 9	ARF9	0	0	0	1	1
3:1362777-1362879	AT3G04930	MACS2_in_Galaxy_peak_1078	2.30596	5.20724	2.94796	DNA-binding storekeeper protein-related transcriptional regulator		0	0	0	0	1
3:2612213-2612360	AT3G08600	MACS2_in_Galaxy_peak_1115	2.21324	5.13681	2.8833	Protein of unknown function (DUF1191)		0	0	0	0	0
5:22326503-22326670	AT5G55020	MACS2_in_Galaxy_peak_2322	1.95964	5.1237	2.87139	myb domain protein 120	ATMYB120	0	0	0	0	0
4:14358832-14359009	AT4G29130	MACS2_in_Galaxy_peak_1776	2.34583	5.05207	2.8072	ARABIDOPSIS THALIANA HEXOKINASE 1	ATHXK1	0	0	0	1	0
4:10279281-10279459	AT4G18670	MACS2_in_Galaxy_peak_1680	2.38021	5.05207	2.8072	Leucine-rich repeat (LRR) family protein		0	0	1	0	0
4:17119522-17119675	AT4G36170	MACS2_in_Galaxy_peak_1840	2.13562	4.93094	2.69563	0		0	0	0	0	1
1:26896088-26896254	AT1G71370	MACS2_in_Galaxy_peak_554	2.35511	4.90017	2.67607	DEA(D/H)-box RNA helicase family protein		0	0	0	0	0
1:5471203-5471327	AT1G15920	MACS2_in_Galaxy_peak_167	2.62231	4.88274	2.66055	Polynucleotidyl transferase, ribonuclease H-like superfamily protein		0	0	0	0	0
2:15189884-15190027	AT2G36220	MACS2_in_Galaxy_peak_871	2.4686	4.6105	2.41096	0		0	0	0	1	1
4:13761901-13762047	AT4G27560	MACS2_in_Galaxy_peak_1761	2.49461	4.47616	2.28898	UDP-Glycosyltransferase superfamily protein		0	0	0	0	1
3:21728584-21728765	AT3G58760	MACS2_in_Galaxy_peak_1496	1.9717	4.41766	2.24633	Integrin-linked protein kinase family		0	0	0	0	0
4:10722627-10722834	AT4G19710	MACS2_in_Galaxy_peak_1706	2.33905	4.37191	2.20475	ASPARTATE KINASE-HOMOSERINE DEHYDROGENASE	AK-HSDH	0	0	0	0	1
2:6018114-6018257	AT2G14210	MACS2_in_Galaxy_peak_706	2.32544	4.32837	2.16511	AGAMOUS-like 44	AGL44	0	0	0	0	1
5:694722-694914	AT5G02960	MACS2_in_Galaxy_peak_1889	2.28481	4.32837	2.16511	Ribosomal protein S12/S23 family protein		0	0	0	0	0
1:29176166-29176311	AT1G77630	MACS2_in_Galaxy_peak_611	2.1689	4.08592	1.94608	lysin-motif (LysM) domain protein 3	LYM3	0	0	1	0	1
3:5263809-5263977	AT3G15540	MACS2_in_Galaxy_peak_1196	2.03305	3.86712	1.76236	indole-3-acetic acid inducible 19	IAA19	0	0	0	0	1
5:24128509-24128698	AT5G59920	MACS2_in_Galaxy_peak_2367	2.03644	3.5118	1.45009	UV-B LIGHT INSENSITIVE 3	ULI3	0	0	0	0	0

## Sheet: Table S3B TChAP replicate1
#Chr	Start	End	Summit	Peak_ID_replicate1	PeakLength	Feature	Closest Gene	Gene Type	Distance from TSS	fold_enrichment	=-LOG10(pvalue)	=-LOG10(qvalue)	repl1_motif1	repl1_motif2	repl1_motif3
4	10001062	10001544	10001317	MACS2_in_Galaxy_peak_1671	482	intergenic	AT4G18020	coding	2435	15.4289	128.419	122.337	0	0	0
1	3272314	3272831	3272580	MACS2_in_Galaxy_peak_76	517	1kb upstream	AT1G10020	coding	840	15.0826	135.05	128.663	0	0	0
1	18028757	18029207	18028961	MACS2_in_Galaxy_peak_353	450	intergenic	AT1G48745	coding	1847	14.5404	93.7038	88.2999	1	1	1
1	26439344	26439778	26439548	MACS2_in_Galaxy_peak_544	434	1kb downstream	AT1G70209	coding	92	13.7491	86.4544	81.3115	0	0	1
3	18764694	18765092	18764877	MACS2_in_Galaxy_peak_1419	398	intergenic	AT3G50560	coding	1058	13.7263	90.2822	85.0132	0	0	0
4	13375917	13376336	13376138	MACS2_in_Galaxy_peak_1753	419	1kb upstream	AT4G26480	coding	333	12.9577	79.349	74.4286	1	1	1
5	25703287	25704132	25703803	MACS2_in_Galaxy_peak_2412	845	1kb upstream	AT5G64260	coding	271	11.9136	95.2367	89.7831	1	1	1
3	18558928	18559637	18559264	MACS2_in_Galaxy_peak_1413	709	1kb upstream	AT3G50060	coding	231	11.5659	82.0001	76.9803	1	1	1
1	26924532	26924919	26924726	MACS2_in_Galaxy_peak_555	387	1kb upstream	AT1G71440	coding	352	11.4315	65.6049	61.1704	1	1	0
1	25724822	25725331	25725082	MACS2_in_Galaxy_peak_515	509	1kb downstream	AT1G68550	coding	734	11.3733	80.951	75.9682	1	1	1
5	26852441	26854107	26853875	MACS2_in_Galaxy_peak_2468	1666	1kb upstream	AT5G67300	coding	835	11.275	82.1148	77.0939	1	1	0
4	13279585	13280014	13279805	MACS2_in_Galaxy_peak_1752	429	intergenic	AT4G26210	coding	2571	11.2054	63.3789	59.0095	0	0	0
2	17007273	17007726	17007492	MACS2_in_Galaxy_peak_907	453	1kb downstream	AT2G40745	coding	765	11.1489	63.3789	59.0095	1	1	1
5	7358557	7359017	7358776	MACS2_in_Galaxy_peak_2060	460	1kb upstream	AT5G22210	coding	762	11.0492	77.1062	72.2748	0	1	0
1	24863359	24863794	24863559	MACS2_in_Galaxy_peak_476	435	1kb upstream	AT1G66660	coding	244	11.0358	62.2733	57.937	0	0	1
5	15849067	15849460	15849264	MACS2_in_Galaxy_peak_2149	393	1kb upstream	AT5G39581	coding	38	10.9872	73.0716	68.392	0	0	1
3	16895824	16896445	16896078	MACS2_in_Galaxy_peak_1383	621	1kb upstream	AT3G45970	coding	104	10.8167	80.9755	75.9868	1	0	1
2	15066190	15066609	15066398	MACS2_in_Galaxy_peak_868	419	1kb downstream	AT2G35890	coding	776	10.6967	58.9863	54.7556	0	0	1
3	6678417	6679130	6678779	MACS2_in_Galaxy_peak_1238	713	1kb upstream	AT3G19274	coding	54	10.5576	71.7087	67.0773	0	0	1
5	26851301	26852073	26851825	MACS2_in_Galaxy_peak_2467	772	intergenic	AT5G67290	coding	1932	10.4741	59.5297	55.2832	1	1	1
4	11967581	11968008	11967797	MACS2_in_Galaxy_peak_1728	427	1kb downstream	AT4G22780	coding	902	10.4141	56.8205	52.6623	0	0	0
1	5146625	5147115	5146851	MACS2_in_Galaxy_peak_136	490	intergenic	AT1G14920	coding	2544	10.3736	73.5742	68.8722	0	0	1
1	11691283	11691753	11691542	MACS2_in_Galaxy_peak_303	470	1kb upstream	AT1G32400	coding	645	10.3342	69.5782	65.0273	1	1	1
5	23065145	23065545	23065368	MACS2_in_Galaxy_peak_2341	400	1kb upstream	AT5G57000	coding	142	10.295	61.9948	57.6682	0	0	0
5	26940774	26941228	26941008	MACS2_in_Galaxy_peak_2472	454	3' UTR	AT5G67520	coding	159	10.2906	62.4458	58.1043	0	0	0
3	23181015	23181574	23181399	MACS2_in_Galaxy_peak_1561	559	intergenic	AT3G62680	coding	1484	10.1437	59.8721	55.6149	0	0	0
5	26429913	26430378	26430115	MACS2_in_Galaxy_peak_2442	465	1kb upstream	AT5G66110	coding	100	10.1417	61.3847	57.0736	1	1	1
1	9066318	9066710	9066488	MACS2_in_Galaxy_peak_257	392	1kb downstream	AT1G26208	rna	122	10.1314	54.6757	50.5795	1	1	0
1	23833311	23833709	23833515	MACS2_in_Galaxy_peak_468	398	1kb upstream	AT1G64220	coding	189	10.1314	54.6757	50.5795	1	1	1
1	4243932	4244442	4244201	MACS2_in_Galaxy_peak_108	510	1kb upstream	AT1G12450	coding	309	10.1107	67.4644	62.981	0	0	0
5	882621	883080	882876	MACS2_in_Galaxy_peak_1892	459	1kb upstream	AT5G03520	coding	829	10.0687	54.2477	50.1681	0	0	1
3	565612	566062	565808	MACS2_in_Galaxy_peak_1053	450	1kb upstream	AT3G02640	coding	216	9.95694	53.1892	49.1397	0	0	0
5	3466719	3467276	3467030	MACS2_in_Galaxy_peak_1945	557	intergenic	AT5G10960	coding	1583	9.92035	55.6686	51.5474	0	0	0
5	26357833	26358339	26358073	MACS2_in_Galaxy_peak_2438	506	1kb upstream	AT5G65900	coding	242	9.87145	88.719	83.5003	1	1	1
3	3671942	3672348	3672140	MACS2_in_Galaxy_peak_1140	406	coding	AT3G11630	coding	44	9.85427	53.0198	48.9776	0	0	0
3	9737412	9737775	9737599	MACS2_in_Galaxy_peak_1306	363	intergenic	AT3G26530	te	2052	9.83554	93.3117	87.924	1	1	1
2	411984	412683	412419	MACS2_in_Galaxy_peak_663	699	intron	AT2G01905	coding	1144	9.79787	63.2885	58.9233	1	1	0
2	17582264	17583030	17582674	MACS2_in_Galaxy_peak_920	766	1kb upstream	AT2G42190	coding	978	9.76696	116.163	110.388	0	0	1
1	2248745	2249232	2249034	MACS2_in_Galaxy_peak_59	487	5' UTR	AT1G07310	coding	155	9.63198	66.4074	61.9514	1	1	0
2	281229	281611	281414	MACS2_in_Galaxy_peak_655	382	intron	AT2G01630	coding	535	9.53474	60.6121	56.3281	0	0	1
1	18543601	18544112	18543868	MACS2_in_Galaxy_peak_359	511	coding	AT1G50040	coding	33	9.48503	60.2031	55.9303	0	0	0
3	22692812	22693499	22693238	MACS2_in_Galaxy_peak_1534	687	1kb upstream	AT3G61310	coding	710	9.37931	70.5082	65.923	0	0	0
5	5843271	5843668	5843472	MACS2_in_Galaxy_peak_2013	397	intergenic	AT5G17710	coding	1830	9.3713	56.9463	52.7835	0	0	1
4	1382413	1382815	1382609	MACS2_in_Galaxy_peak_1597	402	3' UTR	AT4G03113	coding	61	9.30627	59.1837	54.9499	0	0	0
5	24267628	24268031	24267827	MACS2_in_Galaxy_peak_2370	403	intron	AT5G60300	coding	144	9.28357	47.3422	43.4681	0	0	0
4	15221527	15221923	15221725	MACS2_in_Galaxy_peak_1794	396	1kb upstream	AT4G31360	coding	220	9.25569	74.4899	69.7581	0	0	0
1	27373178	27373579	27373357	MACS2_in_Galaxy_peak_570	401	intron	AT1G72710	coding	825	9.22704	46.3175	42.4705	0	1	0
1	26400302	26400741	26400508	MACS2_in_Galaxy_peak_543	439	1kb upstream	AT1G70090	coding	406	9.22408	89.82	84.5617	1	1	0
1	25911099	25911452	25911288	MACS2_in_Galaxy_peak_522	353	1kb upstream	AT1G68910	coding	790	9.17346	52.7744	48.7368	0	0	1
1	5944834	5945229	5945041	MACS2_in_Galaxy_peak_178	395	1kb downstream	AT1G17350	coding	701	9.04924	51.0428	47.0589	0	1	0
2	11565110	11565461	11565290	MACS2_in_Galaxy_peak_809	351	intergenic	AT2G27080	coding	1098	9.04525	71.4768	66.8507	0	0	1
3	272628	272989	272805	MACS2_in_Galaxy_peak_1045	361	3' UTR	AT3G01750	coding	117	8.99958	50.0368	46.0868	0	0	0
1	11693471	11693939	11693672	MACS2_in_Galaxy_peak_304	468	1kb upstream	AT1G32410	coding	693	8.94875	55.1531	51.0455	0	0	0
1	6231429	6231820	6231630	MACS2_in_Galaxy_peak_182	391	1kb upstream	AT1G18120	pseudo	468	8.94442	44.2861	40.4991	0	0	1
3	1589681	1590116	1589897	MACS2_in_Galaxy_peak_1081	435	intergenic	AT3G05490	coding	1483	8.92717	49.7525	45.8107	1	1	1
2	14908602	14908958	14908770	MACS2_in_Galaxy_peak_865	356	1kb downstream	AT2G35470	coding	234	8.88789	44.2861	40.4991	1	1	1
2	14139594	14139922	14139752	MACS2_in_Galaxy_peak_851	328	intergenic	AT2G33360	coding	1143	8.83136	43.2796	39.52	0	0	0
3	18005884	18006348	18006064	MACS2_in_Galaxy_peak_1406	464	intergenic	AT3G48580	coding	1122	8.78527	58.2921	54.087	0	0	1
1	20648702	20649133	20648964	MACS2_in_Galaxy_peak_412	431	1kb upstream	AT1G55330	coding	107	8.71831	42.2793	38.5485	1	1	1
5	20210593	20211014	20210805	MACS2_in_Galaxy_peak_2260	421	1kb upstream	AT5G49750	coding	75	8.71831	42.2793	38.5485	0	0	1
3	4743932	4744351	4744148	MACS2_in_Galaxy_peak_1184	419	1kb upstream	AT3G14240	coding	177	8.63591	52.1807	48.1587	0	0	0
5	25721534	25721940	25721736	MACS2_in_Galaxy_peak_2414	406	1kb upstream	AT5G64310	coding	281	8.63332	76.5722	71.7703	1	1	1
3	20052783	20053168	20052986	MACS2_in_Galaxy_peak_1447	385	1kb upstream	AT3G54150	coding	233	8.55932	61.7886	57.4682	0	0	0
4	6091058	6091422	6091258	MACS2_in_Galaxy_peak_1624	364	1kb upstream	AT4G09640	coding	636	8.54874	41.2854	37.5871	0	0	0
1	27265547	27265926	27265753	MACS2_in_Galaxy_peak_562	379	1kb upstream	AT1G72430	coding	227	8.54653	51.1999	47.2086	0	0	1
3	21678751	21679202	21678965	MACS2_in_Galaxy_peak_1493	451	intergenic	AT3G58620	coding	1421	8.54385	93.5022	88.1118	1	1	1
5	7497739	7498103	7497940	MACS2_in_Galaxy_peak_2065	364	intergenic	AT5G22570	coding	1214	8.53073	69.783	65.2245	0	0	0
2	17697257	17697728	17697472	MACS2_in_Galaxy_peak_924	471	1kb downstream	AT2G42500	coding	607	8.52809	73.9506	69.2369	0	0	1
2	1566839	1567298	1567064	MACS2_in_Galaxy_peak_683	459	intergenic	AT2G04500	coding	1424	8.46025	55.3574	51.2409	0	0	0
5	25660940	25661351	25661160	MACS2_in_Galaxy_peak_2408	411	1kb upstream	AT5G64120	coding	199	8.46025	55.3574	51.2409	0	0	0
4	16083708	16084073	16083880	MACS2_in_Galaxy_peak_1816	365	1kb downstream	AT4G33410	coding	771	8.43569	40.2978	36.6264	0	0	0
4	10940180	10940818	10940397	MACS2_in_Galaxy_peak_1708	638	intron	AT4G20250	coding	29	8.42949	95.7717	90.3055	1	1	1
5	20111671	20112100	20111874	MACS2_in_Galaxy_peak_2257	429	5' UTR	AT5G49560	coding	100	8.37916	40.2978	36.6264	0	0	0
5	24626918	24627299	24627115	MACS2_in_Galaxy_peak_2381	381	1kb upstream	AT5G61228	coding	784	8.32264	39.3168	35.6752	0	0	1
3	2388141	2388750	2388474	MACS2_in_Galaxy_peak_1107	609	1kb upstream	AT3G07470	coding	102	8.29774	53.424	49.3684	0	1	0
3	2385497	2385973	2385721	MACS2_in_Galaxy_peak_1106	476	1kb upstream	AT3G07460	coding	118	8.25474	44.1163	40.3349	0	1	0
5	18367044	18367462	18367268	MACS2_in_Galaxy_peak_2206	418	1kb upstream	AT5G45330	coding	709	8.23895	40.1861	36.5212	0	0	1
1	25234663	25235514	25235293	MACS2_in_Galaxy_peak_490	851	1kb upstream	AT1G67350	coding	738	8.23016	70.1389	65.5673	0	0	1
4	14820472	14820843	14820650	MACS2_in_Galaxy_peak_1784	371	1kb upstream	AT4G30270	coding	209	8.22518	38.9764	35.3438	1	1	1
5	26150171	26150818	26150656	MACS2_in_Galaxy_peak_2429	647	1kb upstream	AT5G65430	coding	239	8.20213	56.644	52.4924	0	0	1
4	11420766	11421161	11420956	MACS2_in_Galaxy_peak_1717	395	intergenic	AT4G21440	coding	1311	8.17585	51.5096	47.5091	0	0	0
4	11807115	11807669	11807414	MACS2_in_Galaxy_peak_1724	554	1kb upstream	AT4G22360	coding	419	8.14078	69.1946	64.6602	1	1	1
4	13998308	13998744	13998511	MACS2_in_Galaxy_peak_1771	436	1kb upstream	AT4G28240	coding	287	8.06653	44.3253	40.537	0	0	0
1	6784683	6785142	6784883	MACS2_in_Galaxy_peak_195	459	coding	AT1G19620	coding	163	8.064	70.6338	66.0415	0	0	0
2	4079385	4079706	4079557	MACS2_in_Galaxy_peak_703	321	intergenic	AT2G10535	coding	3306	8.04055	41.9357	38.2193	0	0	0
1	6061838	6062234	6062033	MACS2_in_Galaxy_peak_181	396	1kb upstream	AT1G17620	coding	277	8.04001	37.3746	33.7897	0	1	1
4	13128244	13128626	13128421	MACS2_in_Galaxy_peak_1751	382	1kb upstream	AT4G25810	coding	259	8.03497	39.0702	35.4359	0	0	1
5	19347681	19348154	19347899	MACS2_in_Galaxy_peak_2235	473	1kb upstream	AT5G47780	coding	74	8.01024	46.3729	42.5237	0	1	0
5	26129936	26130609	26130251	MACS2_in_Galaxy_peak_2428	673	1kb upstream	AT5G65390	coding	997	8.00173	38.0078	34.4047	1	1	1
3	19090674	19091050	19090855	MACS2_in_Galaxy_peak_1428	376	1kb upstream	AT3G51450	coding	151	7.98349	37.3746	33.7897	0	0	0
4	9110418	9111179	9110997	MACS2_in_Galaxy_peak_1644	761	intergenic	AT4G16110	coding	2181	7.94935	57.9984	53.801	0	0	1
4	2118915	2119714	2119538	MACS2_in_Galaxy_peak_1604	799	1kb upstream	AT4G04330	coding	751	7.93923	70.5757	65.9857	0	1	0
1	5921717	5922118	5921923	MACS2_in_Galaxy_peak_175	401	1kb downstream	AT1G17285	coding	630	7.92696	36.4137	32.8559	0	0	0
3	10204865	10205282	10205040	MACS2_in_Galaxy_peak_1315	417	1kb upstream	AT3G27540	coding	416	7.89	37.0459	33.4695	0	0	0
5	5952670	5953326	5952844	MACS2_in_Galaxy_peak_2015	656	1kb upstream	AT5G17980	coding	598	7.83414	36.0908	32.5436	0	0	0
2	8694934	8695415	8695176	MACS2_in_Galaxy_peak_739	481	1kb upstream	AT2G20142	coding	213	7.82971	51.937	47.9266	0	0	0
5	24549271	24549750	24549453	MACS2_in_Galaxy_peak_2378	479	1kb downstream	AT5G61000	coding	172	7.81391	35.4597	31.9279	1	1	0
1	4748642	4749086	4748853	MACS2_in_Galaxy_peak_127	444	1kb upstream	AT1G13870	coding	519	7.7646	59.407	55.1643	0	0	1
4	13811272	13811677	13811479	MACS2_in_Galaxy_peak_1762	405	1kb upstream	AT4G27654	coding	362	7.75739	35.4597	31.9279	0	0	1
5	19308225	19309223	19308650	MACS2_in_Galaxy_peak_2233	998	1kb upstream	AT5G47640	coding	690	7.73268	59.407	55.1643	1	1	0
3	3399306	3399722	3399601	MACS2_in_Galaxy_peak_1132	416	1kb upstream	AT3G10850	coding	8	7.70975	36.2092	32.6585	1	1	1
5	556379	556727	556564	MACS2_in_Galaxy_peak_1888	348	1kb upstream	AT5G02500	coding	219	7.70852	39.3419	35.6974	0	0	0
3	16292186	16292755	16292568	MACS2_in_Galaxy_peak_1364	569	1kb upstream	AT3G44735	coding	352	7.66655	35.1427	31.6247	1	1	1
1	9520545	9520953	9520751	MACS2_in_Galaxy_peak_273	408	1kb downstream	AT1G27420	coding	229	7.64433	34.5127	31.0099	1	1	1
4	15692810	15693178	15693002	MACS2_in_Galaxy_peak_1810	368	1kb downstream	AT4G32530	coding	405	7.64433	34.5127	31.0099	0	0	0
4	5738588	5739287	5739053	MACS2_in_Galaxy_peak_1618	699	1kb downstream	AT4G08949	coding	71	7.63692	57.571	53.3906	1	1	1
3	21236901	21237256	21237069	MACS2_in_Galaxy_peak_1477	355	intergenic	AT3G57390	coding	1343	7.61285	44.6376	40.8401	1	1	1
5	4825340	4825748	4825566	MACS2_in_Galaxy_peak_1986	408	1kb downstream	AT5G14910	coding	348	7.60753	34.7409	31.2307	0	0	1
5	20952191	20952519	20952356	MACS2_in_Galaxy_peak_2281	328	1kb downstream	AT5G51580	coding	87	7.53852	34.1446	30.6562	0	0	1
1	983952	984317	984173	MACS2_in_Galaxy_peak_24	365	1kb upstream	AT1G03870	coding	766	7.53128	33.5729	30.1006	1	1	1
3	4441196	4441594	4441397	MACS2_in_Galaxy_peak_1178	398	1kb downstream	AT3G13594	coding	125	7.53128	33.5729	30.1006	1	1	1
3	11192579	11192977	11192789	MACS2_in_Galaxy_peak_1334	398	coding	AT3G29240	coding	90	7.53128	33.5729	30.1006	0	0	0
4	14359440	14359832	14359635	MACS2_in_Galaxy_peak_1777	392	intergenic	AT4G29130	coding	4771	7.53128	33.5729	30.1006	0	0	0
5	26456017	26456539	26456252	MACS2_in_Galaxy_peak_2443	522	1kb downstream	AT5G66210	coding	403	7.52581	44.9643	41.158	1	1	1
3	18915078	18915476	18915274	MACS2_in_Galaxy_peak_1424	398	1kb downstream	AT3G50880	coding	947	7.51865	41.6804	37.9741	0	0	0
2	17986792	17987439	17987136	MACS2_in_Galaxy_peak_944	647	1kb upstream	AT2G43261	coding	556	7.47607	60.437	56.1593	0	0	1
3	22929160	22929604	22929425	MACS2_in_Galaxy_peak_1547	444	coding	AT3G61910	coding	189	7.46075	42.3295	38.5985	0	0	0
1	26537026	26537425	26537215	MACS2_in_Galaxy_peak_548	399	intron	AT1G70410	coding	232	7.43873	34.3358	30.8419	1	1	0
1	5979322	5979792	5979614	MACS2_in_Galaxy_peak_180	470	intron	AT1G17420	coding	1827	7.41823	32.6403	29.199	0	0	1
5	1861577	1861996	1861798	MACS2_in_Galaxy_peak_1903	419	1kb upstream	AT5G06150	coding	216	7.40468	69.8468	65.287	0	0	0
3	16911909	16912376	16912173	MACS2_in_Galaxy_peak_1384	467	1kb downstream	AT3G46020	coding	369	7.37985	68.953	64.4242	0	0	1
1	1468025	1468430	1468229	MACS2_in_Galaxy_peak_36	405	intergenic	AT1G05100	coding	1452	7.36561	56.1828	52.0414	0	0	1
5	8747065	8747541	8747348	MACS2_in_Galaxy_peak_2100	476	1kb upstream	AT5G25240	coding	129	7.35474	73.406	68.7177	1	1	1
3	4402436	4403224	4402752	MACS2_in_Galaxy_peak_1172	788	1kb upstream	AT3G13510	coding	946	7.32473	61.4516	57.1392	1	1	1
3	22271973	22272376	22272230	MACS2_in_Galaxy_peak_1514	403	1kb upstream	AT3G60250	coding	212	7.31554	40.9702	37.2841	0	0	0
4	5833366	5833789	5833598	MACS2_in_Galaxy_peak_1622	423	3' UTR	AT4G09150	coding	102	7.29671	32.2206	28.7916	0	0	1
5	16590561	16590894	16590744	MACS2_in_Galaxy_peak_2166	333	intron	AT5G41460	coding	1003	7.28577	53.948	49.8785	0	0	0
1	21364463	21365046	21364721	MACS2_in_Galaxy_peak_422	583	1kb upstream	AT1G57680	coding	917	7.28325	77.9863	73.1147	1	1	1
5	1535875	1536287	1536054	MACS2_in_Galaxy_peak_1900	412	1kb upstream	AT5G05180	coding	843	7.2791	45.0703	41.2619	0	0	0
4	315522	316079	315796	MACS2_in_Galaxy_peak_1575	557	intron	AT4G00750	coding	1395	7.25571	67.175	62.7006	0	0	1
1	23289228	23289528	23289371	MACS2_in_Galaxy_peak_454	300	intergenic	AT1G62880	coding	2747	7.24866	31.7151	28.3026	0	0	0
3	208146	208499	208326	MACS2_in_Galaxy_peak_1042	353	1kb upstream	AT3G01520	coding	184	7.24866	31.7151	28.3026	1	1	1
1	18541956	18542451	18542113	MACS2_in_Galaxy_peak_358	495	coding	AT1G50040	coding	33	7.21964	31.4215	28.0178	1	1	0
2	18372608	18373004	18372808	MACS2_in_Galaxy_peak_962	396	intergenic	AT2G44500	coding	1641	7.21717	56.3608	52.2151	1	1	1
2	14216912	14217278	14217111	MACS2_in_Galaxy_peak_853	366	1kb upstream	AT2G33570	coding	266	7.21317	47.373	43.4972	0	0	0
1	24635874	24636324	24636065	MACS2_in_Galaxy_peak_473	450	intergenic	AT1G66160	coding	1119	7.21196	34.7231	31.2137	1	1	1
1	22512090	22512501	22512306	MACS2_in_Galaxy_peak_438	411	1kb upstream	AT1G61100	coding	173	7.20933	62.9802	58.626	0	0	0
3	6841847	6842690	6842156	MACS2_in_Galaxy_peak_1249	843	coding	AT3G19690	coding	97	7.20933	62.9802	58.626	0	0	1
1	813015	813431	813219	MACS2_in_Galaxy_peak_18	416	1kb upstream	AT1G03300	coding	137	7.20078	42.2367	38.51	0	0	1
3	22818152	22818653	22818417	MACS2_in_Galaxy_peak_1540	501	1kb upstream	AT3G61670	coding	650	7.19812	77.105	72.2741	0	0	1
1	865172	865504	865320	MACS2_in_Galaxy_peak_20	332	1kb downstream	AT1G03470	coding	879	7.19213	30.7975	27.4144	0	0	0
2	14965099	14965517	14965314	MACS2_in_Galaxy_peak_866	418	1kb upstream	AT2G35620	coding	668	7.19213	30.7975	27.4144	0	0	1
1	24005543	24006014	24005735	MACS2_in_Galaxy_peak_470	471	1kb upstream	AT1G64618	rna	122	7.16378	31.4215	28.0178	0	0	0
3	3701549	3701988	3701771	MACS2_in_Galaxy_peak_1143	439	1kb downstream	AT3G11710	coding	591	7.15935	44.6493	40.8498	0	0	1
2	13194004	13194294	13194139	MACS2_in_Galaxy_peak_837	290	1kb downstream	AT2G31005	coding	352	7.13561	30.7975	27.4144	1	1	1
5	20550760	20551135	20550932	MACS2_in_Galaxy_peak_2266	375	intergenic	AT5G50460	coding	1221	7.13561	30.7975	27.4144	1	1	0
4	16580820	16581186	16580989	MACS2_in_Galaxy_peak_1825	366	intergenic	AT4G34760	coding	1468	7.13469	33.0401	29.586	0	0	1
3	2127334	2127703	2127528	MACS2_in_Galaxy_peak_1093	369	1kb downstream	AT3G06740	coding	253	7.11643	38.0292	34.4252	0	0	0
4	12786535	12786887	12786709	MACS2_in_Galaxy_peak_1748	352	3' UTR	AT4G24810	coding	80	7.07908	29.8875	26.5315	0	0	1
2	226516	226808	226643	MACS2_in_Galaxy_peak_652	292	1kb upstream	AT2G01500	coding	665	7.0789	40.4454	36.7699	1	1	0
3	5506957	5507355	5507165	MACS2_in_Galaxy_peak_1204	398	coding	AT3G16250	coding	65	7.0789	40.4454	36.7699	0	0	0
4	17539671	17540097	17539832	MACS2_in_Galaxy_peak_1851	426	1kb upstream	AT4G37260	coding	718	7.0647	43.8444	40.0692	1	1	1
3	21472729	21473091	21472908	MACS2_in_Galaxy_peak_1487	362	intergenic	AT3G57990	coding	1563	7.03558	29.7398	26.3928	0	0	1
2	18308693	18309329	18308933	MACS2_in_Galaxy_peak_959	636	1kb downstream	AT2G44304	coding	98	7.02705	37.1313	33.5529	0	0	0
1	4658100	4658502	4658306	MACS2_in_Galaxy_peak_126	402	1kb upstream	AT1G13605	coding	302	7.02256	29.8875	26.5315	0	0	1
2	8952701	8953152	8952882	MACS2_in_Galaxy_peak_745	451	1kb upstream	AT2G20790	coding	313	7.00213	50.569	46.597	0	0	0
1	23776535	23776891	23776682	MACS2_in_Galaxy_peak_467	356	3' UTR	AT1G64060	coding	396	6.99764	39.5581	35.9077	0	0	0
1	5420603	5421521	5421249	MACS2_in_Galaxy_peak_159	918	1kb upstream	AT1G15750	coding	703	6.98734	82.6935	77.6594	1	1	1
4	10291528	10292101	10291874	MACS2_in_Galaxy_peak_1681	573	intergenic	AT4G18700	coding	1235	6.98678	46.1959	42.3532	1	1	1
1	11265583	11266082	11265782	MACS2_in_Galaxy_peak_290	499	1kb upstream	AT1G31480	coding	393	6.98306	35.0653	31.5494	1	1	1
2	12108195	12108545	12108374	MACS2_in_Galaxy_peak_818	350	intergenic	AT2G28340	coding	2198	6.98236	36.2396	32.6876	0	0	1
1	27473343	27473847	27473606	MACS2_in_Galaxy_peak_573	504	1kb upstream	AT1G73030	coding	343	6.97882	52.8336	48.7953	0	0	0
3	20556235	20556719	20556481	MACS2_in_Galaxy_peak_1458	484	3' UTR	AT3G55440	coding	399	6.9619	35.6384	32.1029	0	0	0
5	22359260	22359638	22359436	MACS2_in_Galaxy_peak_2324	378	intergenic	AT5G55090	coding	1251	6.96162	56.1522	52.0125	0	0	0
1	4419368	4419692	4419551	MACS2_in_Galaxy_peak_117	324	1kb upstream	AT1G12950	coding	319	6.9393	30.9572	27.5711	1	1	0
3	21448609	21448960	21448806	MACS2_in_Galaxy_peak_1486	351	1kb upstream	AT3G57940	coding	776	6.93767	36.2396	32.6876	0	0	1
4	17981911	17982285	17982116	MACS2_in_Galaxy_peak_1862	374	1kb downstream	AT4G38410	coding	494	6.91402	32.9218	29.4716	1	1	0
1	25380334	25380651	25380484	MACS2_in_Galaxy_peak_494	317	intergenic	AT1G67710	coding	1587	6.90951	28.9853	25.6604	0	0	1
1	5446157	5446567	5446351	MACS2_in_Galaxy_peak_165	410	3' UTR	AT1G15810	coding	91	6.88462	38.3896	34.7749	0	0	0
4	14440305	14440717	14440488	MACS2_in_Galaxy_peak_1778	412	1kb upstream	AT4G29310	coding	902	6.88048	45.3033	41.4866	1	1	1
5	21282455	21282821	21282627	MACS2_in_Galaxy_peak_2291	366	3' UTR	AT5G52420	coding	93	6.8673	31.5313	28.1247	0	0	0
2	18373243	18373524	18373368	MACS2_in_Galaxy_peak_963	281	intergenic	AT2G44500	coding	1064	6.85298	28.9853	25.6604	0	1	1
5	7901707	7902053	7901883	MACS2_in_Galaxy_peak_2078	346	intergenic	AT5G23440	coding	1350	6.85298	28.9853	25.6604	1	1	0
1	7958233	7958666	7958478	MACS2_in_Galaxy_peak_242	433	1kb upstream	AT1G22530	coding	123	6.84829	35.3541	31.8268	0	0	0
1	11573661	11574069	11573847	MACS2_in_Galaxy_peak_299	408	intergenic	AT1G32170	coding	1569	6.83887	47.7722	43.8865	0	0	0
5	4677624	4678093	4677841	MACS2_in_Galaxy_peak_1982	469	1kb downstream	AT5G14510	coding	267	6.82985	51.0946	47.1074	0	0	1
1	6463349	6463826	6463594	MACS2_in_Galaxy_peak_188	477	1kb upstream	AT1G18740	coding	538	6.8036	35.3541	31.8268	0	0	1
3	21260359	21260725	21260551	MACS2_in_Galaxy_peak_1479	366	3' UTR	AT3G57440	coding	293	6.79646	28.091	24.7934	0	0	1
5	308765	309220	308936	MACS2_in_Galaxy_peak_1878	455	1kb downstream	AT5G01800	coding	346	6.79451	37.8005	34.2038	0	0	0
3	6154071	6154408	6154214	MACS2_in_Galaxy_peak_1231	337	1kb upstream	AT3G17998	coding	195	6.76505	31.1482	27.7546	0	0	0
4	15316944	15317299	15317136	MACS2_in_Galaxy_peak_1800	355	5' UTR	AT4G31600	coding	212	6.76505	31.1482	27.7546	0	0	0
3	4987148	4987516	4987327	MACS2_in_Galaxy_peak_1187	368	1kb upstream	AT3G14840	coding	939	6.73993	28.091	24.7934	0	0	0
5	5884806	5885164	5884990	MACS2_in_Galaxy_peak_2014	358	intergenic	AT5G17810	coding	2383	6.72443	40.6367	36.9589	0	0	1
4	12327435	12327801	12327606	MACS2_in_Galaxy_peak_1730	366	1kb upstream	AT4G23650	coding	203	6.71539	31.1482	27.7546	0	0	0
5	6851009	6851415	6851237	MACS2_in_Galaxy_peak_2048	406	1kb downstream	AT5G20290	coding	483	6.70867	43.5667	39.799	0	0	0
2	12645996	12646520	12646267	MACS2_in_Galaxy_peak_833	524	1kb upstream	AT2G29550	coding	326	6.70821	74.2449	69.5267	1	1	1
5	2433595	2434000	2433823	MACS2_in_Galaxy_peak_1915	405	intergenic	AT5G07675	rna	1462	6.68773	40.6367	36.9589	1	1	1
3	8286707	8287045	8286878	MACS2_in_Galaxy_peak_1270	338	intergenic	AT3G23220	coding	1093	6.68341	27.2047	23.937	1	1	1
4	13987185	13987506	13987348	MACS2_in_Galaxy_peak_1769	321	3' UTR	AT4G28190	coding	295	6.68341	27.2047	23.937	0	0	0
4	15216111	15216493	15216292	MACS2_in_Galaxy_peak_1793	382	1kb downstream	AT4G31350	coding	651	6.67739	42.7219	38.9796	1	1	1
3	21309726	21310140	21309949	MACS2_in_Galaxy_peak_1482	414	1kb downstream	AT3G57550	coding	740	6.66952	33.602	30.1274	0	0	0
4	9900612	9900952	9900768	MACS2_in_Galaxy_peak_1669	340	intergenic	AT4G17800	coding	4355	6.65685	32.237	28.8075	0	0	1
4	1115259	1115693	1115457	MACS2_in_Galaxy_peak_1592	434	intergenic	AT4G02530	coding	1471	6.62688	27.2047	23.937	0	0	0
2	17994356	17995419	17994524	MACS2_in_Galaxy_peak_945	1063	1kb downstream	AT2G43300	rna	686	6.62597	40.8267	37.1433	0	0	1
3	16891953	16892961	16892226	MACS2_in_Galaxy_peak_1381	1008	1kb upstream	AT3G45960	coding	369	6.61541	45.1925	41.3797	0	0	0
3	8464380	8464933	8464698	MACS2_in_Galaxy_peak_1279	553	intergenic	AT3G23580	coding	2082	6.60072	39.3948	35.7488	0	0	1
3	16894967	16895410	16895219	MACS2_in_Galaxy_peak_1382	443	1kb downstream	AT3G45965	rna	952	6.59137	36.0661	32.5197	0	0	0
3	21242267	21242601	21242413	MACS2_in_Galaxy_peak_1478	334	intergenic	AT3G57410	coding	1181	6.59137	36.0661	32.5197	0	0	0
3	6033809	6034308	6034080	MACS2_in_Galaxy_peak_1228	499	1kb upstream	AT3G17650	coding	249	6.57036	26.3267	23.0867	0	0	1
1	8976200	8976497	8976331	MACS2_in_Galaxy_peak_255	297	1kb upstream	AT1G25550	coding	296	6.56916	28.3032	25.0009	0	1	0
5	6686761	6687185	6686989	MACS2_in_Galaxy_peak_2038	424	1kb upstream	AT5G19780	coding	239	6.55249	62.5954	58.2508	0	0	0
1	28258300	28258609	28258464	MACS2_in_Galaxy_peak_584	309	intergenic	AT1G75295	rna	1342	6.54928	26.9403	23.6824	0	0	0
4	1939632	1940036	1939831	MACS2_in_Galaxy_peak_1600	404	coding	AT4G04040	coding	584	6.54928	26.9403	23.6824	1	1	1
4	17979655	17980298	17979893	MACS2_in_Galaxy_peak_1861	643	1kb upstream	AT4G38401	coding	91	6.51965	44.3419	40.5524	0	0	1
1	7732203	7732628	7732393	MACS2_in_Galaxy_peak_239	425	1kb downstream	AT1G21975	coding	53	6.51629	28.3032	25.0009	0	0	0
1	25496629	25496969	25496786	MACS2_in_Galaxy_peak_502	340	1kb upstream	AT1G68020	coding	694	6.51199	30.6736	27.2948	0	0	1
1	3355290	3355657	3355471	MACS2_in_Galaxy_peak_81	367	1kb upstream	AT1G10230	coding	127	6.51011	35.2078	31.6849	0	0	0
5	6138265	6138768	6138468	MACS2_in_Galaxy_peak_2017	503	1kb upstream	AT5G18500	coding	747	6.51011	35.2078	31.6849	0	0	0
3	5427417	5427789	5427598	MACS2_in_Galaxy_peak_1200	372	intron	AT3G15990	coding	522	6.49342	26.0681	22.839	0	0	0
5	26588187	26588522	26588335	MACS2_in_Galaxy_peak_2451	335	1kb upstream	AT5G66620	coding	231	6.49076	31.876	28.4577	1	1	1
3	5351657	5352300	5351877	MACS2_in_Galaxy_peak_1198	643	intron	AT3G15820	coding	761	6.48899	37.6861	34.0922	1	1	1
3	4408021	4408523	4408334	MACS2_in_Galaxy_peak_1175	502	1kb upstream	AT3G13520	coding	815	6.46827	41.3076	37.6088	1	1	1
1	27572334	27572734	27572555	MACS2_in_Galaxy_peak_576	400	1kb upstream	AT1G73340	coding	602	6.45731	26.3267	23.0867	0	0	1
4	11521994	11522482	11522330	MACS2_in_Galaxy_peak_1719	488	intergenic	AT4G21680	coding	2662	6.45731	26.3267	23.0867	0	0	0
5	18570751	18571089	18570903	MACS2_in_Galaxy_peak_2213	338	intergenic	AT5G45780	coding	1295	6.45175	37.6861	34.0922	0	0	0
1	3719241	3719858	3719471	MACS2_in_Galaxy_peak_85	617	coding	AT1G11125	coding	94	6.44607	31.876	28.4577	0	0	0
2	18863838	18864230	18864036	MACS2_in_Galaxy_peak_1004	392	intron	AT2G45820	coding	542	6.43511	41.617	37.9124	0	1	0
3	5953940	5954634	5954146	MACS2_in_Galaxy_peak_1226	694	1kb upstream	AT3G17400	coding	600	6.42748	35.14	31.6231	0	0	0
5	320389	320764	320559	MACS2_in_Galaxy_peak_1881	375	1kb upstream	AT5G01830	coding	407	6.41746	28.5417	25.2324	0	0	0
1	20683001	20683355	20683196	MACS2_in_Galaxy_peak_414	354	1kb upstream	AT1G55390	coding	135	6.40078	25.4571	22.2455	1	1	1
2	13891558	13891881	13891720	MACS2_in_Galaxy_peak_849	323	1kb upstream	AT2G32760	coding	421	6.40078	25.4571	22.2455	0	0	0
4	6649550	6649852	6649729	MACS2_in_Galaxy_peak_1625	302	1kb upstream	AT4G10820	coding	792	6.38169	26.0681	22.839	0	0	1
5	17816416	17816963	17816612	MACS2_in_Galaxy_peak_2194	547	1kb downstream	AT5G44230	coding	380	6.36464	50.2783	46.3173	0	0	1
2	261609	262164	261930	MACS2_in_Galaxy_peak_653	555	intergenic	AT2G01580	coding	3295	6.36309	64.2442	59.8535	0	0	0
3	3115836	3116204	3115990	MACS2_in_Galaxy_peak_1126	368	1kb upstream	AT3G10110	coding	205	6.35669	31.023	27.6333	1	1	1
1	19299866	19300343	19300116	MACS2_in_Galaxy_peak_381	477	intergenic	AT1G51940	coding	1163	6.35636	55.9402	51.8099	0	0	1
5	24585867	24586311	24586070	MACS2_in_Galaxy_peak_2380	444	intergenic	AT5G61120	coding	1059	6.35315	45.1437	41.333	0	0	0
2	19469495	19469936	19469682	MACS2_in_Galaxy_peak_1033	441	1kb upstream	AT2G47440	coding	197	6.3476	33.5095	30.0426	1	1	1
2	16658446	16658778	16658610	MACS2_in_Galaxy_peak_903	332	1kb downstream	AT2G39890	coding	410	6.34425	25.4571	22.2455	0	0	1
5	7877666	7878039	7877793	MACS2_in_Galaxy_peak_2076	373	intergenic	AT5G23395	coding	1761	6.34425	25.4571	22.2455	0	0	0
3	8325580	8326009	8325787	MACS2_in_Galaxy_peak_1272	429	intergenic	AT3G23290	coding	1164	6.33361	39.328	35.6856	0	0	0
4	11662299	11662800	11662586	MACS2_in_Galaxy_peak_1721	501	1kb upstream	AT4G22010	coding	880	6.32583	25.2043	22.004	0	0	1
4	13920315	13920776	13920478	MACS2_in_Galaxy_peak_1766	461	1kb upstream	AT4G27970	coding	423	6.32583	25.2043	22.004	0	0	0
1	25828874	25829183	25829016	MACS2_in_Galaxy_peak_520	309	1kb upstream	AT1G68760	coding	62	6.312	31.023	27.6333	0	0	0
2	18981179	18981651	18981412	MACS2_in_Galaxy_peak_1014	472	1kb upstream	AT2G46225	coding	698	6.30669	58.4335	54.2267	0	0	1
3	16011163	16011669	16011389	MACS2_in_Galaxy_peak_1361	506	1kb downstream	AT3G44340	coding	507	6.30278	35.9997	32.4562	0	0	0
5	3278587	3279424	3278809	MACS2_in_Galaxy_peak_1937	837	1kb upstream	AT5G10430	coding	770	6.2918	27.2963	24.0252	1	1	1
2	10665949	10666363	10666129	MACS2_in_Galaxy_peak_792	414	1kb upstream	AT2G25070	coding	790	6.28773	24.5961	21.4136	0	1	1
4	10321363	10321752	10321646	MACS2_in_Galaxy_peak_1684	389	1kb upstream	AT4G18800	coding	218	6.26996	25.2043	22.004	0	1	0
4	9555752	9556065	9555941	MACS2_in_Galaxy_peak_1662	313	1kb upstream	AT4G16970	coding	142	6.26634	32.6696	29.2263	1	1	1
1	7696159	7696537	7696358	MACS2_in_Galaxy_peak_238	378	1kb upstream	AT1G21910	coding	307	6.26554	35.9997	32.4562	0	0	0
5	16733573	16733901	16733706	MACS2_in_Galaxy_peak_2169	328	1kb upstream	AT5G41800	coding	105	6.26554	35.9997	32.4562	1	1	0
3	15355744	15356132	15355954	MACS2_in_Galaxy_peak_1351	388	1kb upstream	AT3G43431	coding	48	6.25801	32.5198	29.084	0	0	0
3	8462870	8463536	8463105	MACS2_in_Galaxy_peak_1278	666	1kb downstream	AT3G23580	coding	629	6.25155	30.1122	26.7524	0	0	1
1	25756045	25756461	25756218	MACS2_in_Galaxy_peak_516	416	1kb downstream	AT1G68580	coding	622	6.23782	25.1937	21.9943	0	1	1
3	6483945	6484351	6484209	MACS2_in_Galaxy_peak_1236	406	5' UTR	AT3G18820	coding	118	6.2312	24.5961	21.4136	0	0	0
3	2352786	2353131	2352958	MACS2_in_Galaxy_peak_1104	345	intergenic	AT3G07360	coding	1926	6.22144	25.6117	22.3963	0	0	0
5	14915821	14916198	14916029	MACS2_in_Galaxy_peak_2142	377	intergenic	AT5G37540	coding	1819	6.21927	33.4074	29.9438	0	0	1
3	10319552	10319916	10319766	MACS2_in_Galaxy_peak_1318	364	intron	AT3G27831	coding	253	6.20012	24.7757	21.5883	0	0	0
3	12348922	12349255	12349065	MACS2_in_Galaxy_peak_1341	333	5' UTR	AT3G30720	coding	373	6.19456	29.5883	26.2449	0	0	0
2	14665422	14665826	14665622	MACS2_in_Galaxy_peak_860	404	5' UTR	AT2G34760	pseudo	452	6.19105	35.165	31.6457	0	0	0
3	2138148	2138515	2138327	MACS2_in_Galaxy_peak_1095	367	intergenic	AT3G06770	coding	1298	6.18853	28.436	25.1296	0	0	0
1	26195510	26195900	26195711	MACS2_in_Galaxy_peak_531	390	1kb upstream	AT1G69640	coding	239	6.18509	32.6696	29.2263	0	0	0
5	24771934	24772381	24772073	MACS2_in_Galaxy_peak_2385	447	1kb upstream	AT5G61620	coding	226	6.17793	29.3374	26.0036	0	0	1
4	17926838	17927187	17927002	MACS2_in_Galaxy_peak_1860	349	3' UTR	AT4G38220	coding	93	6.17468	23.7437	20.5902	1	1	0
2	4743990	4744303	4744139	MACS2_in_Galaxy_peak_704	313	intron	AT2G11810	coding	758	6.16918	26.8413	23.588	0	0	0
1	5309259	5309730	5309539	MACS2_in_Galaxy_peak_149	471	coding	AT1G15440	coding	34	6.16851	40.1609	36.4976	0	0	0
1	1355765	1356197	1355960	MACS2_in_Galaxy_peak_31	432	1kb downstream	AT1G04820	coding	440	6.15534	58.4773	54.2674	0	0	0
5	8125417	8125746	8125592	MACS2_in_Galaxy_peak_2085	329	1kb downstream	AT5G24040	coding	464	6.15407	26.0298	22.8031	0	1	0
4	11181403	11181861	11181666	MACS2_in_Galaxy_peak_1712	458	1kb upstream	AT4G20890	coding	586	6.14446	31.836	28.4215	0	0	0
5	19832201	19832656	19832434	MACS2_in_Galaxy_peak_2247	455	1kb downstream	AT5G48910	coding	541	6.14446	31.836	28.4215	0	1	0
1	1953569	1954237	1953951	MACS2_in_Galaxy_peak_48	668	intergenic	AT1G06400	coding	1217	6.14153	76.8377	72.0168	1	1	1
2	17837391	17837777	17837575	MACS2_in_Galaxy_peak_932	386	1kb upstream	AT2G42870	coding	397	6.13845	50.1625	46.2055	0	0	0
2	18819797	18820243	18820012	MACS2_in_Galaxy_peak_1002	446	1kb upstream	AT2G45685	rna	671	6.13845	50.1625	46.2055	0	0	0
3	23200797	23201320	23201003	MACS2_in_Galaxy_peak_1563	523	1kb upstream	AT3G62720	coding	268	6.13845	50.1625	46.2055	0	0	0
1	17146705	17146997	17146837	MACS2_in_Galaxy_peak_345	292	1kb upstream	AT1G45243	coding	207	6.13324	29.3374	26.0036	0	0	0
1	8492998	8493414	8493151	MACS2_in_Galaxy_peak_252	416	1kb downstream	AT1G23990	te	476	6.12367	44.3447	40.5545	0	0	0
4	16289780	16290125	16289940	MACS2_in_Galaxy_peak_1818	345	1kb downstream	AT4G33990	coding	189	6.11815	23.7437	20.5902	0	0	0
4	12661699	12662048	12661865	MACS2_in_Galaxy_peak_1742	349	coding	AT4G24510	coding	664	6.10237	23.5026	20.3612	1	1	1
3	2905822	2906176	2906009	MACS2_in_Galaxy_peak_1120	354	1kb upstream	AT3G09440	coding	367	6.08855	28.5052	25.1971	0	0	0
3	8947882	8948191	8948056	MACS2_in_Galaxy_peak_1291	309	1kb upstream	AT3G24530	coding	250	6.08855	28.5052	25.1971	0	0	1
5	7540959	7541409	7541155	MACS2_in_Galaxy_peak_2067	450	1kb upstream	AT5G22690	coding	185	6.08324	54.3572	50.2737	1	1	1
5	2640857	2641240	2641049	MACS2_in_Galaxy_peak_1918	383	1kb downstream	AT5G08210	rna	378	6.07683	24.3497	21.1788	0	0	0
2	17726637	17726981	17726822	MACS2_in_Galaxy_peak_926	344	intergenic	AT2G42580	coding	2046	6.07411	51.854	47.8466	1	1	1
5	16862406	16862838	16862637	MACS2_in_Galaxy_peak_2177	432	1kb upstream	AT5G42203	coding	498	6.07274	39.3394	35.6958	1	1	0
2	755993	756387	756176	MACS2_in_Galaxy_peak_671	394	1kb upstream	AT2G02700	coding	253	6.06986	26.0028	22.7765	1	1	1
4	12757666	12758041	12757856	MACS2_in_Galaxy_peak_1746	375	1kb upstream	AT4G24740	coding	200	6.06561	31.4839	28.0791	0	0	0
3	1153583	1153942	1153770	MACS2_in_Galaxy_peak_1070	359	3' UTR	AT3G04350	coding	210	6.06163	22.9002	19.7759	0	0	1
4	7570439	7570738	7570570	MACS2_in_Galaxy_peak_1632	299	intergenic	AT4G12920	coding	1133	6.06163	22.9002	19.7759	0	1	1
5	24459317	24459643	24459472	MACS2_in_Galaxy_peak_2375	326	intergenic	AT5G60800	coding	1342	6.06163	22.9002	19.7759	0	0	0
4	15842084	15842499	15842321	MACS2_in_Galaxy_peak_1813	415	1kb upstream	AT4G32830	coding	266	6.05859	36.018	32.4737	0	0	0
5	2938024	2938485	2938221	MACS2_in_Galaxy_peak_1928	461	1kb upstream	AT5G09440	coding	143	6.02422	36.018	32.4737	0	0	1
3	19281305	19281681	19281482	MACS2_in_Galaxy_peak_1436	376	intergenic	AT3G51950	coding	1086	6.02258	31.0088	27.6205	1	1	1
3	4723659	4724022	4723846	MACS2_in_Galaxy_peak_1182	363	intergenic	AT3G14205	coding	3316	6.02021	26.0028	22.7765	1	1	1
5	16135082	16135538	16135336	MACS2_in_Galaxy_peak_2155	456	1kb upstream	AT5G40340	coding	630	6.0162	53.5525	49.4935	1	1	1
5	23876147	23876595	23876329	MACS2_in_Galaxy_peak_2362	448	1kb upstream	AT5G59150	coding	487	6.01134	32.4438	29.0095	0	0	0
3	2120170	2120450	2120330	MACS2_in_Galaxy_peak_1092	280	1kb upstream	AT3G06720	coding	249	6.00413	27.6032	24.3259	0	0	0
1	26327624	26328212	26328016	MACS2_in_Galaxy_peak_539	588	1kb upstream	AT1G69900	coding	102	5.98195	30.1881	26.824	0	0	1
4	9637895	9638192	9638015	MACS2_in_Galaxy_peak_1663	297	1kb upstream	AT4G17150	coding	548	5.97177	25.8208	22.601	0	0	0
1	3671040	3671429	3671227	MACS2_in_Galaxy_peak_84	389	1kb upstream	AT1G10990	coding	143	5.9676	32.6962	29.2515	1	1	0
5	20706573	20707070	20706814	MACS2_in_Galaxy_peak_2269	497	1kb upstream	AT5G50900	coding	103	5.96741	47.475	43.5978	0	0	0
1	17892469	17892817	17892661	MACS2_in_Galaxy_peak_352	348	1kb upstream	AT1G48410	coding	751	5.96583	40.2191	36.5532	1	1	1
1	22327106	22327483	22327307	MACS2_in_Galaxy_peak_435	377	5' UTR	AT1G60600	coding	535	5.96583	40.2191	36.5532	0	0	0
3	6719915	6720236	6720053	MACS2_in_Galaxy_peak_1241	321	intergenic	AT3G19390	coding	2949	5.95546	35.2041	31.6823	0	0	1
4	16801695	16802027	16801832	MACS2_in_Galaxy_peak_1833	332	1kb upstream	AT4G35310	coding	575	5.95546	35.2041	31.6823	0	0	0
1	25174770	25175086	25174907	MACS2_in_Galaxy_peak_488	316	intergenic	AT1G67265	coding	1054	5.94858	22.9002	19.7759	1	1	0
3	6618036	6618439	6618278	MACS2_in_Galaxy_peak_1237	403	1kb upstream	AT3G19150	coding	582	5.94858	22.9002	19.7759	0	0	0
5	24353555	24353922	24353752	MACS2_in_Galaxy_peak_2372	367	1kb upstream	AT5G60580	coding	560	5.94858	22.9002	19.7759	0	0	0
5	25392728	25393065	25392881	MACS2_in_Galaxy_peak_2399	337	1kb upstream	AT5G63390	coding	305	5.94858	22.9002	19.7759	0	0	0
4	929796	930113	929946	MACS2_in_Galaxy_peak_1587	317	1kb upstream	AT4G02100	coding	274	5.915	46.9397	43.0763	0	0	0
1	22128901	22129269	22129084	MACS2_in_Galaxy_peak_433	368	intergenic	AT1G60050	coding	5383	5.91391	28.8812	25.5614	0	0	0
5	14916628	14917034	14916831	MACS2_in_Galaxy_peak_2143	406	intergenic	AT5G37550	coding	2269	5.90518	29.8483	26.4982	1	1	1
5	24939087	24939757	24939552	MACS2_in_Galaxy_peak_2390	670	1kb upstream	AT5G62090	coding	882	5.90447	51.9539	47.9421	1	1	1
2	537779	538112	537949	MACS2_in_Galaxy_peak_668	333	1kb upstream	AT2G02120	coding	374	5.90069	29.374	26.0383	0	0	0
3	18092116	18092492	18092303	MACS2_in_Galaxy_peak_1407	376	3' UTR	AT3G48780	coding	28	5.89436	29.5252	26.1823	0	0	1
1	2432464	2433181	2432959	MACS2_in_Galaxy_peak_62	717	1kb upstream	AT1G07870	coding	979	5.89212	58.6807	54.4629	0	0	0
4	15002863	15003182	15003042	MACS2_in_Galaxy_peak_1790	319	1kb upstream	AT4G30810	coding	452	5.89205	22.0658	18.9721	0	0	1
5	24471275	24471721	24471466	MACS2_in_Galaxy_peak_2376	446	1kb downstream	AT5G60820	coding	603	5.89205	22.0658	18.9721	0	0	0
3	1767344	1767629	1767530	MACS2_in_Galaxy_peak_1088	285	5' UTR	AT3G05910	coding	246	5.87892	22.6649	19.5521	0	0	0
5	18669896	18670203	18670055	MACS2_in_Galaxy_peak_2218	307	1kb upstream	AT5G46030	coding	482	5.86509	26.8621	23.6074	0	0	0
4	15291647	15292100	15291933	MACS2_in_Galaxy_peak_1798	453	1kb upstream	AT4G31550	coding	415	5.86006	29.374	26.0383	1	1	1
5	21094881	21095350	21095089	MACS2_in_Galaxy_peak_2286	469	coding	AT5G51910	coding	411	5.85524	55.3852	51.2684	1	1	1
1	2365174	2365485	2365314	MACS2_in_Galaxy_peak_60	311	intron	AT1G07650	coding	1094	5.85349	29.5252	26.1823	0	0	0
5	7174724	7175203	7175008	MACS2_in_Galaxy_peak_2055	479	intron	AT5G21105	coding	2236	5.84666	38.6157	34.9929	0	0	1
1	5941125	5941434	5941263	MACS2_in_Galaxy_peak_177	309	1kb downstream	AT1G17345	coding	359	5.83553	22.0658	18.9721	0	1	0
2	10738870	10739189	10739030	MACS2_in_Galaxy_peak_794	319	intergenic	AT2G25210	coding	1128	5.83553	22.0658	18.9721	0	0	1
5	21688232	21688744	21688462	MACS2_in_Galaxy_peak_2301	512	1kb upstream	AT5G53440	coding	518	5.82822	73.8666	69.1566	1	1	0
4	476462	476728	476582	MACS2_in_Galaxy_peak_1580	266	1kb upstream	AT4G01100	coding	816	5.82306	21.8364	18.7536	0	0	0
5	25814344	25814716	25814523	MACS2_in_Galaxy_peak_2416	372	intergenic	AT5G64570	coding	1221	5.82158	24.3495	21.1787	0	0	0
1	26799186	26799851	26799649	MACS2_in_Galaxy_peak_553	665	intron	AT1G71040	coding	706	5.81944	29.374	26.0383	0	0	0
1	37926	38329	38108	MACS2_in_Galaxy_peak_2	403	1kb downstream	AT1G01070	coding	771	5.81863	31.0804	27.6888	1	1	1
5	21871626	21871913	21871768	MACS2_in_Galaxy_peak_2308	287	1kb upstream	AT5G53870	coding	541	5.81596	26.9326	23.6753	1	1	1
3	10383635	10384343	10384163	MACS2_in_Galaxy_peak_1319	708	intergenic	AT3G27965	te	1062	5.81568	45.3526	41.5328	1	1	1
2	17577491	17577954	17577741	MACS2_in_Galaxy_peak_919	463	1kb upstream	AT2G42160	coding	325	5.81484	52.8778	48.8384	0	0	1
5	24291051	24291440	24291208	MACS2_in_Galaxy_peak_2371	389	3' UTR	AT5G60400	coding	140	5.80875	23.8524	20.6964	0	0	1
5	17725558	17725930	17725769	MACS2_in_Galaxy_peak_2189	372	coding	AT5G44050	coding	465	5.78336	32.9697	29.5172	0	0	0
1	24646256	24646576	24646417	MACS2_in_Galaxy_peak_474	320	1kb upstream	AT1G66180	coding	805	5.779	21.2407	18.176	0	0	0
2	15753877	15754200	15754048	MACS2_in_Galaxy_peak_879	323	1kb upstream	AT2G37540	coding	218	5.779	21.2407	18.176	0	0	1
5	20728060	20728399	20728222	MACS2_in_Galaxy_peak_2272	339	intergenic	AT5G50950	coding	1458	5.779	21.2407	18.176	0	0	0
4	5550283	5550627	5550462	MACS2_in_Galaxy_peak_1616	344	1kb upstream	AT4G08685	coding	108	5.77881	28.5666	25.2554	0	0	0
5	3782818	3783301	3783098	MACS2_in_Galaxy_peak_1953	483	1kb downstream	AT5G11730	coding	586	5.77828	61.3385	57.0284	0	0	0
5	7934285	7934700	7934513	MACS2_in_Galaxy_peak_2079	415	1kb upstream	AT5G23530	coding	119	5.77474	24.1754	21.0103	1	1	1
5	24991003	24991439	24991157	MACS2_in_Galaxy_peak_2392	436	intergenic	AT5G62220	coding	1212	5.75843	22.0665	18.9726	0	0	0
2	2201050	2201812	2201538	MACS2_in_Galaxy_peak_687	762	1kb downstream	AT2G05790	coding	138	5.75149	59.212	54.978	1	1	1
5	8048842	8049447	8049091	MACS2_in_Galaxy_peak_2081	605	intron	AT5G23870	coding	855	5.74415	30.2818	26.9125	1	1	1
2	16640040	16640424	16640239	MACS2_in_Galaxy_peak_899	384	1kb upstream	AT2G39860	rna	381	5.73102	26.0516	22.8235	0	0	0
1	2747820	2748143	2747990	MACS2_in_Galaxy_peak_68	323	1kb downstream	AT1G08640	coding	733	5.72248	21.2407	18.176	0	0	0
1	4218560	4218921	4218764	MACS2_in_Galaxy_peak_102	361	intergenic	AT1G12390	coding	1607	5.72227	23.5351	20.3914	0	0	0
3	4419286	4419644	4419445	MACS2_in_Galaxy_peak_1177	358	1kb upstream	AT3G13530	coding	145	5.72227	23.5351	20.3914	1	1	1
4	10025182	10025527	10025339	MACS2_in_Galaxy_peak_1673	345	coding	AT4G18050	coding	1926	5.72227	23.5351	20.3914	0	0	1
3	4975837	4976244	4976030	MACS2_in_Galaxy_peak_1186	407	intergenic	AT3G14810	coding	1824	5.71637	43.782	40.0072	0	0	0
5	24833828	24834153	24834009	MACS2_in_Galaxy_peak_2386	325	1kb upstream	AT5G61810	coding	255	5.71133	21.0171	17.9623	1	1	1
2	9312545	9313063	9312749	MACS2_in_Galaxy_peak_761	518	intergenic	AT2G21850	coding	2464	5.70691	30.2818	26.9125	1	1	1
3	22899225	22899560	22899408	MACS2_in_Galaxy_peak_1544	335	1kb downstream	AT3G61860	coding	919	5.69769	37.0321	33.457	0	0	1
5	25876397	25876800	25876604	MACS2_in_Galaxy_peak_2418	403	intergenic	AT5G64735	rna	1133	5.69755	27.766	24.4792	0	1	0
1	4242532	4243474	4243234	MACS2_in_Galaxy_peak_107	942	1kb upstream	AT1G12440	coding	681	5.68633	25.2486	22.0466	0	0	0
2	18422885	18423551	18423306	MACS2_in_Galaxy_peak_964	666	1kb upstream	AT2G44660	coding	391	5.66855	47.9273	44.0405	0	0	1
2	10825179	10825478	10825291	MACS2_in_Galaxy_peak_796	299	1kb downstream	AT2G25430	coding	651	5.66595	20.4251	17.3883	0	0	0
4	15533293	15533606	15533433	MACS2_in_Galaxy_peak_1806	313	1kb upstream	AT4G32170	coding	323	5.66595	20.4251	17.3883	0	0	1
5	5177517	5177802	5177667	MACS2_in_Galaxy_peak_1996	285	5' UTR	AT5G15850	coding	186	5.66595	20.4251	17.3883	0	0	0
1	7694760	7695136	7694911	MACS2_in_Galaxy_peak_236	376	intergenic	AT1G21910	coding	1707	5.64917	27.1151	23.853	1	1	1
1	18707730	18708161	18707916	MACS2_in_Galaxy_peak_365	431	1kb downstream	AT1G50500	coding	272	5.64266	26.1296	22.8995	1	1	1
5	24239994	24240305	24240168	MACS2_in_Galaxy_peak_2368	311	1kb upstream	AT5G60200	coding	929	5.6174	21.5792	18.5052	0	0	0
3	18759287	18759602	18759424	MACS2_in_Galaxy_peak_1418	315	1kb upstream	AT3G50550	coding	42	5.61695	24.0188	20.8585	0	0	0
1	4532816	4533218	4533026	MACS2_in_Galaxy_peak_120	402	intergenic	AT1G13250	coding	3015	5.61463	31.1486	27.755	0	0	0
3	1063850	1064128	1063986	MACS2_in_Galaxy_peak_1067	278	intergenic	AT3G04070	coding	1013	5.59695	24.4532	21.2761	1	1	1
3	6772300	6772685	6772489	MACS2_in_Galaxy_peak_1243	385	1kb upstream	AT3G19520	coding	281	5.59518	29.4895	26.1479	0	0	1
4	475232	475755	475419	MACS2_in_Galaxy_peak_1579	523	intergenic	AT4G01100	coding	1918	5.59518	29.4895	26.1479	0	1	1
5	19299025	19299443	19299211	MACS2_in_Galaxy_peak_2232	418	1kb upstream	AT5G47590	coding	135	5.57851	35.4686	31.9362	1	1	1
1	25022567	25023065	25022796	MACS2_in_Galaxy_peak_482	498	1kb upstream	AT1G67040	coding	894	5.57567	26.9723	23.7126	0	0	0
4	16806448	16806837	16806655	MACS2_in_Galaxy_peak_1834	389	1kb upstream	AT4G35320	coding	60	5.56743	26.3257	23.0867	0	0	0
5	23308995	23309319	23309136	MACS2_in_Galaxy_peak_2352	324	1kb upstream	AT5G57560	coding	922	5.56123	27.7746	24.4874	0	0	1
1	3306158	3306499	3306345	MACS2_in_Galaxy_peak_79	341	5' UTR	AT1G10120	coding	344	5.5529	19.6191	16.6106	0	0	1
1	29117393	29117784	29117580	MACS2_in_Galaxy_peak_609	391	1kb upstream	AT1G77490	coding	100	5.5529	19.6191	16.6106	1	1	0
3	182719	183104	182979	MACS2_in_Galaxy_peak_1041	385	3' UTR	AT3G01470	coding	263	5.5529	19.6191	16.6106	1	1	1
4	4863916	4864176	4864042	MACS2_in_Galaxy_peak_1615	260	3' UTR	AT4G08032	te	70	5.5529	19.6191	16.6106	0	0	0
5	4109728	4110150	4109948	MACS2_in_Galaxy_peak_1964	422	1kb upstream	AT5G12990	coding	171	5.53233	60.9589	56.6638	0	0	0
3	2208873	2209580	2209352	MACS2_in_Galaxy_peak_1097	707	1kb upstream	AT3G07000	coding	277	5.52069	28.7035	25.3872	0	0	1
5	16831091	16831699	16831346	MACS2_in_Galaxy_peak_2175	608	1kb upstream	AT5G42100	coding	227	5.51892	34.6946	31.1876	0	0	1
5	22134710	22135063	22134879	MACS2_in_Galaxy_peak_2318	353	intergenic	AT5G54510	coding	1322	5.51892	34.6946	31.1876	1	1	1
1	3242685	3243008	3242853	MACS2_in_Galaxy_peak_74	323	intergenic	AT1G09950	coding	1305	5.50412	26.6571	23.4082	0	0	0
2	8933055	8933923	8933397	MACS2_in_Galaxy_peak_742	868	5' UTR	AT2G20724	pseudo	227	5.50049	66.9499	62.4799	0	0	1
3	3589338	3589648	3589482	MACS2_in_Galaxy_peak_1137	310	3' UTR	AT3G11415	rna	192	5.49216	24.0332	20.8726	0	0	0
3	3582773	3583184	3582923	MACS2_in_Galaxy_peak_1136	411	intergenic	AT3G11410	coding	1203	5.47702	22.7991	19.6825	0	0	0
5	10065412	10065825	10065645	MACS2_in_Galaxy_peak_2131	413	1kb upstream	AT5G28056	te	949	5.47428	38.948	35.3166	0	0	0
4	14881374	14881858	14881577	MACS2_in_Galaxy_peak_1787	484	1kb downstream	AT4G30440	coding	360	5.47418	30.4404	27.0676	1	1	1
3	17441198	17441588	17441382	MACS2_in_Galaxy_peak_1396	390	1kb upstream	AT3G47341	coding	28	5.47399	21.9316	18.8465	0	1	1
4	17000947	17001257	17001101	MACS2_in_Galaxy_peak_1838	310	1kb downstream	AT4G35890	coding	692	5.47399	21.9316	18.8465	0	0	0
3	2353627	2354008	2353834	MACS2_in_Galaxy_peak_1105	381	intergenic	AT3G07360	coding	1067	5.45331	36.4373	32.8787	1	1	1
1	3271806	3272198	3272029	MACS2_in_Galaxy_peak_75	392	1kb upstream	AT1G10020	coding	270	5.43985	19.6191	16.6106	0	0	0
1	3480918	3481295	3481115	MACS2_in_Galaxy_peak_83	377	1kb upstream	AT1G10550	coding	149	5.43985	19.6191	16.6106	0	0	0
2	2521473	2521750	2521634	MACS2_in_Galaxy_peak_694	277	intergenic	AT2G06400	te	2034	5.43985	19.6191	16.6106	0	0	0
1	23364292	23364635	23364458	MACS2_in_Galaxy_peak_455	343	intergenic	AT1G63030	coding	3140	5.43201	19.4071	16.4102	0	1	0
1	26981716	26982036	26981880	MACS2_in_Galaxy_peak_556	320	intergenic	AT1G71720	coding	1868	5.43201	19.4071	16.4102	0	0	1
1	26321228	26321503	26321335	MACS2_in_Galaxy_peak_537	275	1kb upstream	AT1G69880	coding	175	5.42994	21.7693	18.6882	0	0	0
4	13652272	13652634	13652469	MACS2_in_Galaxy_peak_1757	362	intergenic	AT4G27260	coding	1251	5.41316	25.4061	22.1989	1	1	0
1	5344776	5345224	5344974	MACS2_in_Galaxy_peak_153	448	coding	AT1G15550	coding	431	5.38491	27.634	24.3558	0	0	0
2	15916964	15917261	15917095	MACS2_in_Galaxy_peak_881	297	3' UTR	AT2G38030	rna	223	5.38333	18.823	15.8454	0	0	0
3	1763887	1764232	1764071	MACS2_in_Galaxy_peak_1087	345	3' UTR	AT3G05905	rna	153	5.38333	18.823	15.8454	1	1	1
4	1415464	1416047	1415884	MACS2_in_Galaxy_peak_1598	583	1kb upstream	AT4G03210	coding	264	5.38333	18.823	15.8454	1	1	1
4	14020792	14021187	14021016	MACS2_in_Galaxy_peak_1773	395	intergenic	AT4G28320	coding	1017	5.38333	18.823	15.8454	0	0	0
5	25750504	25750821	25750683	MACS2_in_Galaxy_peak_2415	317	1kb upstream	AT5G64401	coding	60	5.38333	18.823	15.8454	0	0	0
5	5799745	5800133	5799943	MACS2_in_Galaxy_peak_2008	388	1kb downstream	AT5G17600	coding	90	5.38327	24.4337	21.2597	0	0	1
5	9092088	9092579	9092402	MACS2_in_Galaxy_peak_2112	491	intergenic	AT5G26020	te	1262	5.38142	22.433	19.3284	0	1	0
3	16706330	16706643	16706485	MACS2_in_Galaxy_peak_1374	313	coding	AT3G45540	coding	174	5.37468	21.1429	18.0841	0	0	0
4	17289691	17290116	17289894	MACS2_in_Galaxy_peak_1842	425	1kb upstream	AT4G36670	coding	420	5.37468	21.1429	18.0841	0	0	0
3	8537012	8537329	8537164	MACS2_in_Galaxy_peak_1281	317	coding	AT3G23715	coding	103	5.3735	22.8859	19.7663	0	0	0
5	21769851	21770244	21770052	MACS2_in_Galaxy_peak_2303	393	intergenic	AT5G53588	coding	1821	5.37253	25.4061	22.1989	0	0	0
1	7216793	7217173	7216982	MACS2_in_Galaxy_peak_229	380	1kb upstream	AT1G20770	coding	335	5.37173	27.1513	23.8869	0	0	0
4	7492681	7493108	7492936	MACS2_in_Galaxy_peak_1631	427	1kb upstream	AT4G12730	coding	85	5.37173	27.1513	23.8869	0	0	0
3	4082636	4082898	4082768	MACS2_in_Galaxy_peak_1160	262	1kb downstream	AT3G12835	coding	498	5.37105	28.8999	25.5785	0	0	1
3	21693797	21694077	21693946	MACS2_in_Galaxy_peak_1494	280	intergenic	AT3G58640	coding	1262	5.37105	28.8999	25.5785	1	1	1
1	7060800	7061183	7060988	MACS2_in_Galaxy_peak_220	383	1kb upstream	AT1G20380	coding	674	5.36912	37.422	33.835	1	1	1
2	7223760	7224106	7223927	MACS2_in_Galaxy_peak_721	346	1kb downstream	AT2G16668	coding	37	5.36819	43.4298	39.6687	0	0	0
5	8331664	8332089	8331941	MACS2_in_Galaxy_peak_2089	425	1kb upstream	AT5G24400	coding	92	5.35073	19.322	16.328	0	0	0
3	536123	536493	536311	MACS2_in_Galaxy_peak_1052	370	5' UTR	AT3G02540	coding	157	5.33448	27.1513	23.8869	0	0	0
5	19807486	19807964	19807770	MACS2_in_Galaxy_peak_2246	478	1kb upstream	AT5G48850	coding	26	5.33143	20.9844	17.9311	0	0	0
3	5645494	5645992	5645675	MACS2_in_Galaxy_peak_1207	498	1kb downstream	AT3G16570	coding	579	5.32863	48.688	44.7776	0	0	0
1	6304070	6304412	6304241	MACS2_in_Galaxy_peak_183	342	1kb upstream	AT1G18320	coding	231	5.3268	18.823	15.8454	1	1	1
1	20176915	20177222	20177062	MACS2_in_Galaxy_peak_407	307	intergenic	AT1G54050	coding	2490	5.3268	18.823	15.8454	1	1	1
2	8591315	8591610	8591462	MACS2_in_Galaxy_peak_737	295	1kb downstream	AT2G19900	coding	644	5.3268	18.823	15.8454	0	0	0
2	15577954	15578242	15578129	MACS2_in_Galaxy_peak_878	288	1kb upstream	AT2G37070	coding	317	5.3268	18.823	15.8454	0	0	0
3	15410891	15411234	15411059	MACS2_in_Galaxy_peak_1352	343	1kb downstream	AT3G43522	te	563	5.3268	18.823	15.8454	0	0	0
1	17105588	17105893	17105748	MACS2_in_Galaxy_peak_343	305	1kb downstream	AT1G45190	coding	816	5.32029	18.6168	15.6501	0	0	0
5	25706284	25706590	25706432	MACS2_in_Galaxy_peak_2413	306	1kb upstream	AT5G64270	coding	472	5.32029	18.6168	15.6501	0	1	0
1	25668778	25669154	25668960	MACS2_in_Galaxy_peak_510	376	3' UTR	AT1G68460	coding	10	5.31655	36.6661	33.1017	0	1	1
2	17944191	17945805	17944960	MACS2_in_Galaxy_peak_941	1614	1kb upstream	AT2G43150	coding	895	5.28761	51.8772	47.8693	1	1	1
5	2561908	2562312	2562133	MACS2_in_Galaxy_peak_1916	404	coding	AT5G07990	coding	749	5.27456	40.8318	37.1483	1	1	1
3	5143638	5143929	5143778	MACS2_in_Galaxy_peak_1190	291	1kb downstream	AT3G15280	coding	361	5.27028	18.0371	15.0884	1	1	1
4	16451660	16451920	16451777	MACS2_in_Galaxy_peak_1821	260	1kb upstream	AT4G34410	coding	202	5.27028	18.0371	15.0884	0	0	0
4	18423172	18423478	18423327	MACS2_in_Galaxy_peak_1867	306	1kb upstream	AT4G39700	coding	940	5.27028	18.0371	15.0884	1	1	1
2	2763210	2763534	2763339	MACS2_in_Galaxy_peak_697	324	1kb upstream	AT2G06850	coding	247	5.26442	18.6168	15.6501	0	1	0
1	25025807	25026141	25025973	MACS2_in_Galaxy_peak_483	334	intergenic	AT1G67050	coding	2888	5.26149	19.0704	16.0851	0	0	0
1	30243250	30243675	30243474	MACS2_in_Galaxy_peak_643	425	1kb downstream	AT1G80440	coding	635	5.26	26.3851	23.1429	0	0	0
3	3857422	3857962	3857696	MACS2_in_Galaxy_peak_1145	540	1kb upstream	AT3G12100	coding	422	5.23148	47.2022	43.3323	1	1	1
1	5317691	5318215	5317877	MACS2_in_Galaxy_peak_150	524	1kb downstream	AT1G15470	coding	257	5.21473	34.9506	31.4373	0	0	0
1	28715041	28715372	28715194	MACS2_in_Galaxy_peak_602	331	5' UTR	AT1G76520	coding	178	5.21375	18.0371	15.0884	0	1	0
1	29178038	29178625	29178492	MACS2_in_Galaxy_peak_613	587	1kb upstream	AT1G77640	coding	465	5.21375	18.0371	15.0884	0	1	1
3	20121345	20121657	20121511	MACS2_in_Galaxy_peak_1449	312	1kb upstream	AT3G54340	coding	414	5.21375	18.0371	15.0884	0	0	0
4	3663281	3663597	3663447	MACS2_in_Galaxy_peak_1613	316	1kb upstream	AT4G06598	coding	506	5.21375	18.0371	15.0884	1	1	1
5	4777241	4777598	4777421	MACS2_in_Galaxy_peak_1984	357	intron	AT5G14780	coding	376	5.21375	18.0371	15.0884	0	0	1
1	27981970	27982394	27982168	MACS2_in_Galaxy_peak_581	424	1kb downstream	AT1G74448	coding	51	5.20382	38.688	35.0631	0	0	1
1	29975412	29975832	29975643	MACS2_in_Galaxy_peak_637	420	1kb upstream	AT1G79650	coding	490	5.20142	30.4874	27.1133	1	1	1
3	19172494	19172881	19172701	MACS2_in_Galaxy_peak_1431	387	1kb downstream	AT3G51680	coding	935	5.18299	27.7103	24.4262	0	0	0
5	25940203	25940626	25940406	MACS2_in_Galaxy_peak_2422	423	1kb upstream	AT5G64910	coding	486	5.18029	38.688	35.0631	0	0	0
2	17649076	17649383	17649233	MACS2_in_Galaxy_peak_922	307	1kb upstream	AT2G42380	coding	569	5.17124	32.1768	28.7504	1	1	1
3	17135916	17136291	17136117	MACS2_in_Galaxy_peak_1391	375	1kb downstream	AT3G46550	coding	509	5.17087	46.5187	42.6656	0	0	0
3	18534235	18534654	18534426	MACS2_in_Galaxy_peak_1410	419	1kb upstream	AT3G50000	coding	43	5.17015	36.9281	33.3559	0	0	0
5	8038312	8038716	8038536	MACS2_in_Galaxy_peak_2080	404	intron	AT5G23850	coding	388	5.1662	57.0249	52.8608	0	0	1
1	25988786	25989045	25988897	MACS2_in_Galaxy_peak_525	259	1kb upstream	AT1G69130	rna	815	5.15723	17.2615	14.3417	0	0	0
3	2339800	2340540	2340230	MACS2_in_Galaxy_peak_1102	740	intergenic	AT3G07340	coding	1018	5.15723	17.2615	14.3417	0	0	0
1	9873925	9874220	9874056	MACS2_in_Galaxy_peak_277	295	1kb upstream	AT1G28250	coding	224	5.1527	17.8367	14.8972	0	0	0
1	17235901	17236180	17236031	MACS2_in_Galaxy_peak_347	279	1kb downstream	AT1G46480	coding	863	5.1527	17.8367	14.8972	1	1	1
3	840397	840691	840566	MACS2_in_Galaxy_peak_1060	294	coding	AT3G03520	coding	33	5.1527	17.8367	14.8972	0	0	1
2	11279662	11279994	11279808	MACS2_in_Galaxy_peak_803	332	1kb upstream	AT2G26520	coding	452	5.14827	24.8733	21.6824	0	0	0
3	20295725	20296337	20296135	MACS2_in_Galaxy_peak_1452	612	1kb upstream	AT3G54810	coding	926	5.14827	24.8733	21.6824	1	1	1
4	15617107	15617464	15617285	MACS2_in_Galaxy_peak_1808	357	1kb upstream	AT4G32350	coding	349	5.14827	24.8733	21.6824	0	0	0
4	16457966	16458322	16458126	MACS2_in_Galaxy_peak_1822	356	5' UTR	AT4G34420	coding	286	5.14827	24.8733	21.6824	0	0	0
5	7445494	7445899	7445624	MACS2_in_Galaxy_peak_2062	405	1kb upstream	AT5G22460	coding	427	5.13928	22.523	19.4166	0	0	0
3	2128544	2129011	2128793	MACS2_in_Galaxy_peak_1094	467	1kb downstream	AT3G06750	coding	988	5.13759	24.5925	21.4136	0	0	1
5	2886692	2887062	2886888	MACS2_in_Galaxy_peak_1925	370	1kb upstream	AT5G09300	coding	80	5.1344	19.4416	16.4427	0	0	0
5	5686113	5686446	5686265	MACS2_in_Galaxy_peak_2006	333	1kb upstream	AT5G17280	coding	76	5.12876	23.1114	19.9804	0	0	0
3	16308056	16308382	16308195	MACS2_in_Galaxy_peak_1365	326	intergenic	AT3G44760	coding	2002	5.11103	24.8733	21.6824	0	0	1
5	16150814	16151130	16150984	MACS2_in_Galaxy_peak_2156	316	intergenic	AT5G40380	coding	1149	5.10799	18.0928	15.1424	0	0	0
2	18788900	18789285	18789095	MACS2_in_Galaxy_peak_999	385	1kb downstream	AT2G45590	coding	316	5.107	29.1587	25.8292	0	0	0
3	914280	914674	914482	MACS2_in_Galaxy_peak_1063	394	1kb upstream	AT3G03690	coding	834	5.10535	21.3508	18.2817	0	0	0
5	22150990	22151336	22151189	MACS2_in_Galaxy_peak_2319	346	intergenic	AT5G54530	coding	1618	5.10181	30.1629	26.8011	0	0	0
1	5573856	5574182	5574019	MACS2_in_Galaxy_peak_171	326	1kb upstream	AT1G16300	coding	414	5.1007	17.2615	14.3417	1	1	1
2	15253333	15253611	15253467	MACS2_in_Galaxy_peak_873	278	1kb downstream	AT2G36370	coding	672	5.1007	17.2615	14.3417	0	0	0
3	16322319	16322623	16322444	MACS2_in_Galaxy_peak_1366	304	coding	AT3G44780	coding	133	5.1007	17.2615	14.3417	0	0	0
5	20381344	20381675	20381512	MACS2_in_Galaxy_peak_2262	331	1kb downstream	AT5G50115	coding	473	5.1007	17.2615	14.3417	0	0	0
5	21038040	21038342	21038188	MACS2_in_Galaxy_peak_2284	302	intergenic	AT5G51790	coding	1571	5.1007	17.2615	14.3417	1	1	1
2	16564647	16564954	16564793	MACS2_in_Galaxy_peak_898	307	intergenic	AT2G39710	coding	1421	5.09683	17.0669	14.1567	0	0	0
3	19120938	19121379	19121156	MACS2_in_Galaxy_peak_1429	441	1kb upstream	AT3G51550	coding	594	5.08331	42.5101	38.7754	1	1	1
3	6240660	6241046	6240809	MACS2_in_Galaxy_peak_1233	386	1kb upstream	AT3G18215	coding	115	5.08316	28.3993	25.094	0	0	0
3	4510846	4511084	4510951	MACS2_in_Galaxy_peak_1180	238	5' UTR	AT3G13750	coding	227	5.07022	18.0054	15.0618	0	0	0
5	6813798	6814332	6814014	MACS2_in_Galaxy_peak_2043	534	1kb upstream	AT5G20190	coding	28	5.07	40.7463	37.0659	0	0	0
2	18912974	18913534	18913236	MACS2_in_Galaxy_peak_1010	560	coding	AT2G45970	coding	706	5.06748	37.8809	34.2826	0	1	1
2	17161173	17161560	17161372	MACS2_in_Galaxy_peak_911	387	1kb upstream	AT2G41170	coding	521	5.05847	44.754	40.9517	1	1	1
2	18795863	18796327	18796022	MACS2_in_Galaxy_peak_1001	464	coding	AT2G45630	coding	95	5.0566	44.2738	40.4888	0	0	0
3	7268546	7268910	7268732	MACS2_in_Galaxy_peak_1259	364	1kb upstream	AT3G20790	coding	74	5.05379	17.3275	14.4069	0	0	0
2	9907605	9907996	9907798	MACS2_in_Galaxy_peak_775	391	intergenic	AT2G23290	coding	1976	5.04871	40.7463	37.0659	0	0	0
3	23142298	23142663	23142468	MACS2_in_Galaxy_peak_1559	365	1kb upstream	AT3G62570	coding	136	5.04751	22.3616	19.2588	0	0	1
1	4282026	4282549	4282247	MACS2_in_Galaxy_peak_109	523	intergenic	AT1G12580	coding	1348	5.04417	16.4965	13.6044	0	0	1
3	1792624	1792966	1792800	MACS2_in_Galaxy_peak_1090	342	1kb upstream	AT3G05975	coding	81	5.04417	16.4965	13.6044	0	0	0
5	26009170	26009493	26009363	MACS2_in_Galaxy_peak_2423	323	1kb downstream	AT5G65110	coding	490	5.04417	16.4965	13.6044	0	0	1
3	16464948	16465422	16465186	MACS2_in_Galaxy_peak_1368	474	intergenic	AT3G45010	coding	1143	5.04222	29.427	26.0882	0	0	0
1	20685849	20686184	20686037	MACS2_in_Galaxy_peak_415	335	intergenic	AT1G55400	te	1051	5.04097	17.0669	14.1567	0	0	1
3	6839190	6839473	6839353	MACS2_in_Galaxy_peak_1247	283	intergenic	AT3G19680	coding	1117	5.03655	24.1278	20.964	0	0	1
2	18251112	18251549	18251318	MACS2_in_Galaxy_peak_958	437	1kb upstream	AT2G44120	coding	913	5.0325	60.3908	56.1134	0	0	0
1	28260660	28261008	28260820	MACS2_in_Galaxy_peak_586	348	1kb upstream	AT1G75310	coding	170	5.02708	18.8305	15.8517	0	0	1
3	21566330	21566625	21566505	MACS2_in_Galaxy_peak_1489	295	1kb upstream	AT3G58220	coding	42	5.02708	18.8305	15.8517	0	0	0
5	17760787	17761338	17761021	MACS2_in_Galaxy_peak_2192	551	1kb upstream	AT5G44130	coding	66	5.02118	34.725	31.215	0	0	0
3	1214870	1215194	1215044	MACS2_in_Galaxy_peak_1072	324	1kb downstream	AT3G04510	coding	780	5.01988	19.0234	16.0385	0	0	1
1	12392066	12392485	12392270	MACS2_in_Galaxy_peak_318	419	intergenic	AT1G34050	coding	1220	5.01932	27.6607	24.3814	1	1	1
3	5770954	5771238	5771085	MACS2_in_Galaxy_peak_1213	284	coding	AT3G16895	coding	74	5.01909	33.0741	29.6196	1	1	1
1	10886223	10886657	10886451	MACS2_in_Galaxy_peak_284	434	1kb downstream	AT1G30680	coding	380	5.01597	20.5957	17.5536	0	0	1
1	4473894	4474297	4474070	MACS2_in_Galaxy_peak_119	403	1kb upstream	AT1G13130	coding	631	5.01243	29.427	26.0882	1	1	1
5	16386610	16387006	16386841	MACS2_in_Galaxy_peak_2161	396	intergenic	AT5G40890	coding	1809	5.01243	29.427	26.0882	0	0	0
3	3660111	3660416	3660252	MACS2_in_Galaxy_peak_1139	305	1kb upstream	AT3G11590	coding	365	5.00225	18.3446	15.3868	0	0	0
5	26722138	26723081	26722380	MACS2_in_Galaxy_peak_2458	943	1kb upstream	AT5G66920	coding	354	5.00108	32.9592	29.5076	0	0	1
3	3068680	3069060	3068889	MACS2_in_Galaxy_peak_1125	380	1kb upstream	AT3G09980	coding	488	4.99957	51.6565	47.654	1	1	1
1	8982739	8983156	8982939	MACS2_in_Galaxy_peak_256	417	coding	AT1G25560	coding	29	4.98765	16.4965	13.6044	1	1	1
2	15454108	15454460	15454269	MACS2_in_Galaxy_peak_877	352	1kb downstream	AT2G36850	coding	651	4.98765	16.4965	13.6044	0	0	1
3	2620584	2620987	2620702	MACS2_in_Galaxy_peak_1116	403	1kb upstream	AT3G08630	coding	158	4.98765	16.4965	13.6044	0	0	0
5	25070823	25071107	25070975	MACS2_in_Galaxy_peak_2394	284	1kb upstream	AT5G62430	coding	178	4.98765	16.4965	13.6044	0	0	0
1	4229643	4230282	4230077	MACS2_in_Galaxy_peak_104	639	intergenic	AT1G12420	coding	1045	4.9874	26.9281	23.6712	0	1	0
1	25602312	25602662	25602509	MACS2_in_Galaxy_peak_504	350	intergenic	AT1G68310	coding	1248	4.98289	17.6664	14.7324	1	1	1
2	19569701	19570002	19569832	MACS2_in_Galaxy_peak_1038	301	1kb upstream	AT2G47780	coding	225	4.97743	18.0784	15.1283	1	1	1
1	7099022	7099422	7099225	MACS2_in_Galaxy_peak_228	400	coding	AT1G20490	coding	450	4.97479	32.2327	28.8033	1	1	1
3	22295115	22295494	22295328	MACS2_in_Galaxy_peak_1517	379	5' UTR	AT3G60320	coding	76	4.97385	46.3623	42.5148	1	1	1
1	10261167	10261433	10261298	MACS2_in_Galaxy_peak_281	266	1kb upstream	AT1G29330	coding	394	4.97128	19.8491	16.8333	0	0	1
1	4433442	4433910	4433617	MACS2_in_Galaxy_peak_118	468	5' UTR	AT1G12990	coding	297	4.96206	23.3895	20.251	0	0	0
1	28695666	28695987	28695824	MACS2_in_Galaxy_peak_601	321	coding	AT1G76490	coding	25	4.96206	23.3895	20.251	0	0	0
5	1203965	1204236	1204103	MACS2_in_Galaxy_peak_1896	271	intron	AT5G04310	coding	744	4.95745	19.363	16.3684	0	0	0
5	1589704	1590081	1589878	MACS2_in_Galaxy_peak_1901	377	1kb upstream	AT5G05365	coding	233	4.95548	26.9281	23.6712	0	0	0
2	9731401	9731896	9731569	MACS2_in_Galaxy_peak_772	495	1kb downstream	AT2G22840	coding	507	4.95284	28.6968	25.3815	0	0	0
3	2636727	2637073	2636919	MACS2_in_Galaxy_peak_1117	346	1kb downstream	AT3G08670	coding	364	4.94851	32.2327	28.8033	0	0	0
4	1151310	1151744	1151483	MACS2_in_Galaxy_peak_1594	434	1kb upstream	AT4G02630	coding	156	4.93902	43.8825	40.1064	1	1	0
1	22878561	22878861	22878718	MACS2_in_Galaxy_peak_445	300	intergenic	AT1G61900	coding	3797	4.93675	23.4448	20.305	0	0	1
2	10119613	10119870	10119739	MACS2_in_Galaxy_peak_782	257	1kb downstream	AT2G23770	coding	501	4.93112	15.7424	12.8795	0	0	0
4	2157060	2157277	2157237	MACS2_in_Galaxy_peak_1605	217	1kb upstream	AT4G04394	te	482	4.93112	15.7424	12.8795	1	1	1
4	2525289	2525624	2525469	MACS2_in_Galaxy_peak_1612	335	1kb upstream	AT4G04955	coding	197	4.93112	15.7424	12.8795	0	0	0
5	18171376	18171675	18171536	MACS2_in_Galaxy_peak_2204	299	intergenic	AT5G45020	coding	1037	4.92777	18.0784	15.1283	1	1	1
1	18661911	18662435	18662212	MACS2_in_Galaxy_peak_362	524	1kb upstream	AT1G50380	coding	307	4.92355	26.2018	22.968	0	0	0
5	13764049	13764382	13764197	MACS2_in_Galaxy_peak_2135	333	1kb downstream	AT5G35580	coding	364	4.90612	19.9822	16.9628	1	1	0
3	5747165	5747754	5747476	MACS2_in_Galaxy_peak_1209	589	intergenic	AT3G16850	coding	1233	4.90595	60.1174	55.8481	0	0	0
1	21241894	21242241	21242050	MACS2_in_Galaxy_peak_421	347	intron	AT1G56670	coding	379	4.89593	31.5114	28.1053	0	0	0
3	8404470	8404794	8404656	MACS2_in_Galaxy_peak_1275	324	coding	AT3G23440	coding	52	4.88818	36.0237	32.4792	0	0	0
2	10350180	10350438	10350308	MACS2_in_Galaxy_peak_787	258	1kb upstream	AT2G24330	coding	743	4.88812	17.9357	14.9935	0	0	0
1	10213868	10214167	10214018	MACS2_in_Galaxy_peak_280	299	1kb upstream	AT1G29230	coding	843	4.8746	15.7424	12.8795	0	0	0
1	23469025	23469357	23469170	MACS2_in_Galaxy_peak_460	332	5' UTR	AT1G63260	coding	246	4.8746	15.7424	12.8795	0	0	1
3	2906800	2907126	2906962	MACS2_in_Galaxy_peak_1121	326	1kb upstream	AT3G09450	coding	585	4.8746	15.7424	12.8795	1	1	1
1	29573051	29573426	29573244	MACS2_in_Galaxy_peak_628	375	3' UTR	AT1G78620	coding	624	4.87338	15.5595	12.7059	0	0	0
5	24909527	24909844	24909692	MACS2_in_Galaxy_peak_2388	317	intergenic	AT5G62000	coding	1174	4.87166	22.3712	19.2684	0	0	0
2	9906458	9906835	9906654	MACS2_in_Galaxy_peak_774	377	1kb upstream	AT2G23290	coding	822	4.85799	50.5913	46.6186	1	1	1
3	22676814	22677264	22677083	MACS2_in_Galaxy_peak_1533	450	1kb upstream	AT3G61260	coding	338	4.85592	48.8257	44.9126	0	0	0
1	851595	852077	851879	MACS2_in_Galaxy_peak_19	482	1kb upstream	AT1G03440	coding	845	4.85538	24.4305	21.2568	0	0	0
3	23277851	23278317	23278021	MACS2_in_Galaxy_peak_1566	466	intergenic	AT3G62980	coding	1903	4.85284	23.0539	19.9265	0	0	0
5	3941253	3941610	3941436	MACS2_in_Galaxy_peak_1959	357	1kb downstream	AT5G12200	coding	269	4.84591	42.4641	38.7299	0	0	0
3	20346569	20347097	20346766	MACS2_in_Galaxy_peak_1454	528	intron	AT3G54920	coding	1522	4.84552	26.1263	22.8966	0	0	0
4	1116934	1117225	1117052	MACS2_in_Galaxy_peak_1593	291	1kb upstream	AT4G02540	coding	123	4.84437	20.8853	17.8359	0	0	0
1	4316234	4316560	4316390	MACS2_in_Galaxy_peak_111	326	1kb upstream	AT1G12670	pseudo	304	4.82747	33.6242	30.1485	1	1	0
1	6418778	6419093	6418925	MACS2_in_Galaxy_peak_187	315	3' UTR	AT1G18650	coding	101	4.82426	16.1705	13.2928	0	1	0
1	26449535	26449863	26449710	MACS2_in_Galaxy_peak_545	328	1kb upstream	AT1G70230	coding	690	4.82101	23.7088	20.5596	0	0	0
2	13631810	13632226	13632037	MACS2_in_Galaxy_peak_842	416	1kb upstream	AT2G32020	coding	274	4.82101	23.7088	20.5596	0	0	0
4	15287212	15287575	15287387	MACS2_in_Galaxy_peak_1797	363	1kb upstream	AT4G31540	coding	591	4.81752	15.5595	12.7059	0	0	0
1	7038065	7038902	7038705	MACS2_in_Galaxy_peak_214	837	1kb downstream	AT1G20330	coding	485	4.81462	37.1617	33.582	0	0	0
5	16434831	16435391	16435168	MACS2_in_Galaxy_peak_2162	560	1kb upstream	AT5G41060	coding	491	4.81088	28.3131	25.0095	0	0	0
3	4142358	4143003	4142593	MACS2_in_Galaxy_peak_1163	645	1kb upstream	AT3G12970	coding	206	4.80387	27.2538	23.984	0	0	1
3	1439437	1439798	1439638	MACS2_in_Galaxy_peak_1079	361	1kb upstream	AT3G05150	coding	599	4.79587	25.4818	22.269	1	0	0
3	6776917	6777466	6777252	MACS2_in_Galaxy_peak_1244	549	intergenic	AT3G19530	coding	1642	4.79587	25.4818	22.269	0	0	1
4	13016185	13016588	13016356	MACS2_in_Galaxy_peak_1750	403	1kb upstream	AT4G25470	coding	300	4.79587	25.4818	22.269	0	0	1
3	17248653	17248986	17248827	MACS2_in_Galaxy_peak_1394	333	1kb upstream	AT3G46830	coding	457	4.79334	36.4573	32.8983	0	0	0
4	17747542	17747817	17747693	MACS2_in_Galaxy_peak_1857	275	intergenic	AT4G37760	coding	1253	4.79252	18.3822	15.4214	0	0	0
2	17457042	17457457	17457190	MACS2_in_Galaxy_peak_917	415	1kb downstream	AT2G41835	coding	771	4.79077	30.0842	26.7252	0	0	1
3	8686388	8686684	8686544	MACS2_in_Galaxy_peak_1285	296	intron	AT3G24050	coding	476	4.79077	30.0842	26.7252	0	0	0
5	25666028	25666477	25666312	MACS2_in_Galaxy_peak_2409	449	1kb upstream	AT5G64130	coding	913	4.78721	34.6886	31.1825	0	0	0
4	7758290	7758592	7758438	MACS2_in_Galaxy_peak_1633	302	1kb upstream	AT4G13340	coding	169	4.78663	23.7088	20.5596	0	0	1
1	16990164	16990452	16990325	MACS2_in_Galaxy_peak_342	288	intergenic	AT1G44940	coding	3847	4.7788	17.336	14.4139	1	1	1
1	23773174	23773558	23773335	MACS2_in_Galaxy_peak_466	384	intron	AT1G64060	coding	2951	4.7788	17.336	14.4139	0	0	1
1	28445047	28445319	28445197	MACS2_in_Galaxy_peak_590	272	intergenic	AT1G75760	coding	1757	4.7788	17.336	14.4139	1	1	1
5	18961664	18961930	18961799	MACS2_in_Galaxy_peak_2223	266	intergenic	AT5G46720	coding	2087	4.77604	15.6062	12.7521	0	0	0
2	11221135	11221471	11221312	MACS2_in_Galaxy_peak_800	336	3' UTR	AT2G26355	rna	232	4.77585	21.9347	18.8483	0	0	0
5	4517325	4517746	4517580	MACS2_in_Galaxy_peak_1976	421	1kb upstream	AT5G14000	coding	642	4.76486	34.6886	31.1825	0	0	0
1	21539782	21540113	21539950	MACS2_in_Galaxy_peak_425	331	1kb upstream	AT1G58180	coding	236	4.76395	24.7681	21.581	0	0	0
4	7773450	7773821	7773680	MACS2_in_Galaxy_peak_1635	371	1kb upstream	AT4G13350	coding	314	4.76311	20.1592	17.1355	0	0	0
4	12360546	12360899	12360690	MACS2_in_Galaxy_peak_1732	353	intergenic	AT4G23720	coding	1074	4.76311	20.1592	17.1355	0	0	0
1	906519	906831	906651	MACS2_in_Galaxy_peak_22	312	1kb upstream	AT1G03620	coding	662	4.76165	15.5595	12.7059	0	0	0
2	18441861	18442188	18442030	MACS2_in_Galaxy_peak_966	327	3' UTR	AT2G44740	coding	263	4.76165	15.5595	12.7059	0	0	0
4	1358147	1358421	1358266	MACS2_in_Galaxy_peak_1595	274	1kb upstream	AT4G03070	coding	158	4.76165	15.5595	12.7059	0	0	0
5	4821384	4821707	4821540	MACS2_in_Galaxy_peak_1985	323	3' UTR	AT5G14890	coding	11	4.76155	14.9994	12.1664	0	0	0
5	23092125	23092421	23092245	MACS2_in_Galaxy_peak_2345	296	1kb downstream	AT5G57060	coding	477	4.76155	14.9994	12.1664	0	0	0
1	27383170	27383538	27383319	MACS2_in_Galaxy_peak_571	368	1kb upstream	AT1G72750	coding	223	4.75225	22.994	19.8671	0	0	0
1	20235472	20235755	20235585	MACS2_in_Galaxy_peak_408	283	1kb upstream	AT1G54200	coding	242	4.74783	18.3822	15.4214	0	0	0
2	112985	113339	113145	MACS2_in_Galaxy_peak_649	354	intergenic	AT2G01190	coding	1861	4.74783	18.3822	15.4214	0	0	0
3	4410004	4410326	4410180	MACS2_in_Galaxy_peak_1176	322	1kb downstream	AT3G13520	coding	896	4.74464	14.9458	12.1186	0	0	0
5	23069839	23070128	23069990	MACS2_in_Galaxy_peak_2343	289	coding	AT5G57010	coding	220	4.73202	24.7681	21.581	0	0	0
3	21924203	21924512	21924366	MACS2_in_Galaxy_peak_1503	309	coding	AT3G59310	coding	44	4.72914	16.6034	13.708	0	0	0
5	5284470	5284853	5284694	MACS2_in_Galaxy_peak_2001	383	intron	AT5G16190	coding	998	4.71821	24.6953	21.5097	0	0	1
2	8430469	8430729	8430607	MACS2_in_Galaxy_peak_735	260	1kb upstream	AT2G19460	coding	982	4.71787	22.994	19.8671	0	1	1
1	4913168	4913535	4913339	MACS2_in_Galaxy_peak_131	367	1kb upstream	AT1G14360	coding	322	4.70502	14.9994	12.1664	0	0	0
1	4970064	4970401	4970199	MACS2_in_Galaxy_peak_132	337	1kb upstream	AT1G14520	coding	278	4.70502	14.9994	12.1664	1	1	1
4	15817493	15817984	15817729	MACS2_in_Galaxy_peak_1812	491	intergenic	AT4G32800	coding	2074	4.70502	14.9994	12.1664	1	1	1
5	13661700	13661981	13661841	MACS2_in_Galaxy_peak_2134	281	1kb upstream	AT5G35430	coding	237	4.70502	14.9994	12.1664	0	0	0
4	14023034	14023369	14023202	MACS2_in_Galaxy_peak_1774	335	1kb upstream	AT4G28330	coding	273	4.70137	21.2184	18.1576	0	0	0
5	20937702	20938399	20938085	MACS2_in_Galaxy_peak_2277	697	1kb downstream	AT5G51545	coding	807	4.69498	20.2421	17.2146	0	0	0
5	17711670	17711953	17711807	MACS2_in_Galaxy_peak_2188	283	1kb upstream	AT5G44020	coding	622	4.68277	16.8118	13.9094	0	0	1
3	19626530	19626966	19626733	MACS2_in_Galaxy_peak_1440	436	3' UTR	AT3G52930	coding	635	4.68218	18.8705	15.8881	0	1	1
3	1970717	1971038	1970881	MACS2_in_Galaxy_peak_1091	321	1kb downstream	AT3G06437	pseudo	120	4.68186	19.4413	16.4425	1	1	0
1	22118028	22118433	22118227	MACS2_in_Galaxy_peak_432	405	1kb downstream	AT1G60040	coding	845	4.68134	22.2756	19.1763	0	0	0
2	9454002	9454513	9454334	MACS2_in_Galaxy_peak_763	511	1kb upstream	AT2G22241	coding	13	4.66565	34.3703	30.8742	0	0	0
1	22936407	22936935	22936645	MACS2_in_Galaxy_peak_448	528	coding	AT1G62050	coding	348	4.66412	20.5098	17.4702	1	1	1
3	8487371	8487594	8487447	MACS2_in_Galaxy_peak_1280	223	intergenic	AT3G23630	coding	1396	4.65844	17.6623	14.7291	0	0	0
5	23306331	23306695	23306517	MACS2_in_Galaxy_peak_2351	364	1kb upstream	AT5G57550	coding	129	4.65844	17.6623	14.7291	0	1	1
5	3347029	3347395	3347213	MACS2_in_Galaxy_peak_1940	366	1kb upstream	AT5G10580	coding	299	4.65561	19.5308	16.5297	0	0	0
3	18563211	18563480	18563346	MACS2_in_Galaxy_peak_1415	269	intergenic	AT3G50070	coding	1977	4.64993	14.8223	12.0005	0	0	0
4	17674742	17674988	17674882	MACS2_in_Galaxy_peak_1855	246	1kb upstream	AT4G37620	te	276	4.64993	14.8223	12.0005	0	0	0
3	10843601	10843883	10843739	MACS2_in_Galaxy_peak_1327	282	intergenic	AT3G28840	coding	4008	4.64912	22.2861	19.186	0	0	0
4	17363528	17363869	17363684	MACS2_in_Galaxy_peak_1845	341	intergenic	AT4G36860	coding	2509	4.64329	26.9067	23.6509	0	0	0
2	2737712	2738069	2737873	MACS2_in_Galaxy_peak_696	357	intergenic	AT2G06830	te	1981	4.64123	19.4413	16.4425	1	1	0
3	11924121	11924539	11924404	MACS2_in_Galaxy_peak_1339	418	5' UTR	AT3G30300	coding	76	4.63626	23.3604	20.224	0	0	0
3	3923118	3923535	3923314	MACS2_in_Galaxy_peak_1150	417	1kb upstream	AT3G12300	coding	234	4.62246	38.2991	34.6892	0	0	1
2	18699058	18699503	18699285	MACS2_in_Galaxy_peak_992	445	coding	AT2G45360	coding	80	4.62135	37.3139	33.7315	0	0	0
1	22596918	22597205	22597093	MACS2_in_Galaxy_peak_440	287	intergenic	AT1G61260	coding	2075	4.61536	26.2121	22.9773	0	1	0
2	10737585	10737921	10737787	MACS2_in_Galaxy_peak_793	336	1kb upstream	AT2G25200	coding	109	4.61536	26.2121	22.9773	0	0	0
5	22546911	22547266	22547073	MACS2_in_Galaxy_peak_2327	355	1kb upstream	AT5G55670	coding	287	4.61536	26.2121	22.9773	0	0	0
1	29177122	29177415	29177231	MACS2_in_Galaxy_peak_612	293	intergenic	AT1G77640	coding	1528	4.61375	17.6623	14.7291	1	0	0
1	13203345	13203798	13203581	MACS2_in_Galaxy_peak_326	453	intergenic	AT1G35670	coding	1885	4.60675	27.9834	24.6904	0	1	0
4	17312408	17312699	17312572	MACS2_in_Galaxy_peak_1843	291	1kb upstream	AT4G36730	coding	801	4.60434	23.3604	20.224	0	1	0
3	6883661	6884058	6883891	MACS2_in_Galaxy_peak_1250	397	intergenic	AT3G19820	coding	2243	4.6006	18.7317	15.7592	0	0	1
1	19803339	19803583	19803506	MACS2_in_Galaxy_peak_397	244	intergenic	AT1G53140	coding	1020	4.59197	14.2679	11.4645	1	1	1
2	18177412	18177730	18177575	MACS2_in_Galaxy_peak_954	318	coding	AT2G43890	coding	647	4.59197	14.2679	11.4645	0	0	0
3	18570926	18571178	18571057	MACS2_in_Galaxy_peak_1416	252	intergenic	AT3G50080	coding	1736	4.59197	14.2679	11.4645	0	0	0
4	10351991	10352545	10352268	MACS2_in_Galaxy_peak_1685	554	1kb upstream	AT4G18890	coding	506	4.5899	32.8691	29.4206	0	0	0
2	18217325	18217700	18217491	MACS2_in_Galaxy_peak_955	375	3' UTR	AT2G44020	coding	225	4.58197	33.8948	30.4129	0	0	1
5	26265028	26265369	26265255	MACS2_in_Galaxy_peak_2435	341	intergenic	AT5G65690	coding	1279	4.57241	23.3604	20.224	0	0	0
2	17261010	17261339	17261175	MACS2_in_Galaxy_peak_913	329	1kb downstream	AT2G41410	coding	911	4.57235	14.0279	11.2362	0	0	0
5	14913962	14914407	14914263	MACS2_in_Galaxy_peak_2141	445	coding	AT5G37540	coding	6	4.56639	22.6044	19.4952	0	0	0
2	19490435	19490759	19490591	MACS2_in_Galaxy_peak_1035	324	intergenic	AT2G47490	coding	1286	4.55997	18.7317	15.7592	1	1	0
4	10899047	10899498	10899318	MACS2_in_Galaxy_peak_1707	451	1kb downstream	AT4G20170	coding	478	4.55997	18.7317	15.7592	0	0	0
5	4664715	4665019	4664874	MACS2_in_Galaxy_peak_1980	304	1kb upstream	AT5G14470	coding	210	4.54579	18.1402	15.188	0	0	0
3	3875376	3876366	3876154	MACS2_in_Galaxy_peak_1146	990	coding	AT3G12145	coding	204	4.54141	31.2343	27.8362	0	0	0
1	30403767	30404090	30403899	MACS2_in_Galaxy_peak_646	323	coding	AT1G80920	coding	65	4.5382	14.0966	11.3024	0	0	0
3	20670878	20671129	20671028	MACS2_in_Galaxy_peak_1460	251	1kb upstream	AT3G55700	coding	199	4.5382	14.0966	11.3024	1	1	1
1	3359871	3360183	3360028	MACS2_in_Galaxy_peak_82	312	1kb downstream	AT1G10250	coding	110	4.53545	13.5481	10.7752	0	0	1
1	24022382	24022691	24022537	MACS2_in_Galaxy_peak_471	309	coding	AT1G64640	coding	54	4.53545	13.5481	10.7752	0	0	0
1	25268767	25269060	25268901	MACS2_in_Galaxy_peak_492	293	intron	AT1G67455	coding	562	4.53545	13.5481	10.7752	0	0	0
2	8243017	8243257	8243118	MACS2_in_Galaxy_peak_733	240	coding	AT2G19010	coding	48	4.53545	13.5481	10.7752	0	0	0
3	14261382	14261727	14261584	MACS2_in_Galaxy_peak_1348	345	1kb downstream	AT3G42080	te	387	4.53545	13.5481	10.7752	0	0	0
5	731685	731963	731825	MACS2_in_Galaxy_peak_1891	278	1kb downstream	AT5G03110	coding	627	4.53545	13.5481	10.7752	0	0	0
5	26584529	26584877	26584695	MACS2_in_Galaxy_peak_2450	348	1kb upstream	AT5G66610	coding	520	4.53545	13.5481	10.7752	1	1	0
3	10023270	10023540	10023387	MACS2_in_Galaxy_peak_1311	270	1kb upstream	AT3G27170	coding	742	4.53355	19.1714	16.1824	0	0	0
5	21815980	21816331	21816143	MACS2_in_Galaxy_peak_2305	351	intergenic	AT5G53740	coding	1247	4.53052	15.1687	12.3297	0	0	0
4	18190953	18191260	18191098	MACS2_in_Galaxy_peak_1864	307	1kb upstream	AT4G39040	coding	571	4.52789	26.6102	23.3626	0	1	1
1	5228021	5228499	5228262	MACS2_in_Galaxy_peak_142	478	3' UTR	AT1G15200	coding	217	4.52462	28.3793	25.0747	0	0	0
4	960122	960515	960355	MACS2_in_Galaxy_peak_1590	393	intron	AT4G02180	coding	354	4.52462	28.3793	25.0747	0	0	1
1	25785192	25785579	25785394	MACS2_in_Galaxy_peak_518	387	1kb upstream	AT1G68680	coding	242	4.52255	20.202	17.1777	0	0	1
1	4328387	4328714	4328554	MACS2_in_Galaxy_peak_113	327	1kb upstream	AT1G12710	coding	226	4.51934	18.0307	15.0855	0	0	0
3	2520444	2520745	2520588	MACS2_in_Galaxy_peak_1113	301	1kb upstream	AT3G07900	coding	232	4.51934	18.0307	15.0855	0	0	0
5	18589581	18589811	18589709	MACS2_in_Galaxy_peak_2215	230	3' UTR	AT5G45830	coding	27	4.51934	18.0307	15.0855	0	0	0
1	9782657	9782993	9782810	MACS2_in_Galaxy_peak_276	336	1kb upstream	AT1G28070	coding	257	4.51516	19.8089	16.7951	0	0	0
1	29741149	29741515	29741336	MACS2_in_Galaxy_peak_632	366	1kb upstream	AT1G79060	coding	541	4.50854	17.7963	14.8588	0	0	0
1	28863865	28864134	28864014	MACS2_in_Galaxy_peak_606	269	intergenic	AT1G76880	coding	1595	4.50224	15.6031	12.749	0	1	1
5	6289046	6289429	6289287	MACS2_in_Galaxy_peak_2025	383	intergenic	AT5G18860	coding	1786	4.5016	26.6102	23.3626	0	0	1
2	9075816	9076248	9076053	MACS2_in_Galaxy_peak_754	432	1kb upstream	AT2G21187	rna	260	4.49801	29.1106	25.7825	0	0	0
1	11325026	11325332	11325197	MACS2_in_Galaxy_peak_292	306	intergenic	AT1G31640	coding	1003	4.49672	30.5576	27.1811	0	0	1
5	26499833	26500146	26499975	MACS2_in_Galaxy_peak_2444	313	1kb downstream	AT5G66330	coding	542	4.48086	15.1687	12.3297	0	0	0
5	15843734	15844009	15843867	MACS2_in_Galaxy_peak_2148	275	1kb upstream	AT5G39570	coding	150	4.47968	16.2503	13.37	0	0	0
2	3514467	3514701	3514600	MACS2_in_Galaxy_peak_701	234	1kb upstream	AT2G07680	coding	190	4.47892	13.5481	10.7752	0	0	0
4	5554050	5554302	5554148	MACS2_in_Galaxy_peak_1617	252	intergenic	AT4G08690	coding	1463	4.47892	13.5481	10.7752	0	0	0
4	10650150	10650394	10650296	MACS2_in_Galaxy_peak_1703	244	intergenic	AT4G19530	coding	1690	4.47892	13.5481	10.7752	0	0	0
4	12686193	12686480	12686303	MACS2_in_Galaxy_peak_1743	287	1kb downstream	AT4G24565	rna	116	4.47892	13.5481	10.7752	0	0	0
5	26504228	26504556	26504362	MACS2_in_Galaxy_peak_2446	328	1kb downstream	AT5G66350	coding	322	4.47892	13.5481	10.7752	0	0	0
5	17849398	17849763	17849581	MACS2_in_Galaxy_peak_2196	365	1kb upstream	AT5G44310	coding	144	4.47496	27.6999	24.4164	1	1	1
1	1714123	1714514	1714327	MACS2_in_Galaxy_peak_40	391	intergenic	AT1G05700	coding	1073	4.47349	36.2689	32.7157	1	1	1
2	19079095	19079429	19079289	MACS2_in_Galaxy_peak_1021	334	1kb upstream	AT2G46490	coding	195	4.47349	36.2689	32.7157	0	1	0
2	18005759	18006177	18005972	MACS2_in_Galaxy_peak_947	418	intergenic	AT2G43340	coding	1801	4.46951	18.8901	15.9077	0	0	0
5	22627114	22627482	22627280	MACS2_in_Galaxy_peak_2330	368	1kb downstream	AT5G55896	te	719	4.46406	17.445	14.5196	0	0	1
3	17976727	17977054	17976875	MACS2_in_Galaxy_peak_1404	327	1kb upstream	AT3G48520	coding	266	4.46135	17.7891	14.8518	0	0	0
1	13067126	13067501	13067334	MACS2_in_Galaxy_peak_324	375	1kb downstream	AT1G35501	rna	22	4.45284	31.6498	28.2414	1	0	0
3	21413756	21414100	21413897	MACS2_in_Galaxy_peak_1484	344	intergenic	AT3G57810	coding	2408	4.4514	13.4614	10.6943	1	1	1
3	1760107	1760469	1760304	MACS2_in_Galaxy_peak_1086	362	1kb upstream	AT3G05905	rna	617	4.45088	14.3519	11.5459	0	0	1
1	4538716	4538996	4538879	MACS2_in_Galaxy_peak_121	280	intergenic	AT1G13260	coding	3530	4.43662	17.6855	14.7514	0	0	0
3	19086137	19086427	19086300	MACS2_in_Galaxy_peak_1427	290	1kb upstream	AT3G51430	coding	266	4.43499	16.2503	13.37	0	0	0
5	7354123	7354727	7354297	MACS2_in_Galaxy_peak_2059	604	coding	AT5G22190	coding	261	4.43499	16.2503	13.37	0	1	1
5	8113533	8114003	8113795	MACS2_in_Galaxy_peak_2083	470	1kb upstream	AT5G24010	coding	142	4.43482	34.5062	31.0058	0	0	0
3	19824229	19824442	19824319	MACS2_in_Galaxy_peak_1442	213	intergenic	AT3G53480	coding	1031	4.43121	14.4672	11.6569	0	0	0
4	10591151	10591508	10591350	MACS2_in_Galaxy_peak_1697	357	intergenic	AT4G19420	coding	1522	4.43121	14.4672	11.6569	0	0	1
5	8151582	8151883	8151735	MACS2_in_Galaxy_peak_2086	301	1kb upstream	AT5G24105	coding	365	4.43121	14.4672	11.6569	0	0	0
1	17689760	17689968	17689852	MACS2_in_Galaxy_peak_350	208	intergenic	AT1G47970	coding	1302	4.42647	13.3826	10.6168	1	1	1
2	7952060	7952319	7952171	MACS2_in_Galaxy_peak_729	259	1kb downstream	AT2G18300	coding	357	4.42647	13.3826	10.6168	0	0	1
2	14209129	14209662	14209489	MACS2_in_Galaxy_peak_852	533	1kb upstream	AT2G33540	coding	598	4.4224	12.8404	10.0959	0	0	0
4	10599754	10599974	10599896	MACS2_in_Galaxy_peak_1701	220	1kb upstream	AT4G19430	coding	776	4.4224	12.8404	10.0959	0	1	0
5	8275	8630	8452	MACS2_in_Galaxy_peak_1869	355	1kb upstream	AT5G01020	coding	182	4.4224	12.8404	10.0959	0	0	0
5	6593250	6593887	6593688	MACS2_in_Galaxy_peak_2034	637	intergenic	AT5G19540	coding	2180	4.41984	24.1638	20.9992	0	0	0
5	20454214	20454528	20454341	MACS2_in_Galaxy_peak_2263	314	1kb upstream	AT5G50250	coding	406	4.40848	20.2058	17.1805	0	0	0
4	10633530	10633805	10633691	MACS2_in_Galaxy_peak_1702	275	1kb upstream	AT4G19510	coding	18	4.40555	13.3163	10.5546	0	0	0
3	9472349	9472643	9472510	MACS2_in_Galaxy_peak_1301	294	intergenic	AT3G25882	coding	1607	4.40409	28.1214	24.823	0	0	0
3	8585564	8585907	8585780	MACS2_in_Galaxy_peak_1284	343	1kb upstream	AT3G23805	coding	732	4.40343	18.431	15.4689	0	0	1
1	1299458	1299763	1299566	MACS2_in_Galaxy_peak_28	305	1kb upstream	AT1G04650	coding	707	4.39746	17.3383	14.4149	0	0	0
1	25956368	25956697	25956522	MACS2_in_Galaxy_peak_524	329	intergenic	AT1G69040	coding	1311	4.39746	17.3383	14.4149	0	0	0
4	13838290	13838585	13838422	MACS2_in_Galaxy_peak_1764	295	1kb upstream	AT4G27740	coding	711	4.39746	17.3383	14.4149	0	0	1
1	29345504	29345928	29345729	MACS2_in_Galaxy_peak_617	424	1kb upstream	AT1G78040	coding	277	4.39567	41.7432	38.0359	0	0	0
3	19463824	19464400	19463977	MACS2_in_Galaxy_peak_1437	576	intergenic	AT3G52500	coding	1532	4.39191	24.1638	20.9992	0	0	1
1	7613445	7613718	7613576	MACS2_in_Galaxy_peak_233	273	coding	AT1G21680	coding	553	4.38906	15.7234	12.8672	0	1	0
3	8336411	8336681	8336538	MACS2_in_Galaxy_peak_1273	270	1kb downstream	AT3G23300	coding	644	4.38155	14.4672	11.6569	0	0	0
5	17994646	17995257	17995078	MACS2_in_Galaxy_peak_2202	611	1kb upstream	AT5G44610	coding	727	4.38038	34.9354	31.4223	1	1	1
5	26933203	26933662	26933419	MACS2_in_Galaxy_peak_2471	459	1kb upstream	AT5G67488	rna	518	4.37565	26.3572	23.1167	0	0	1
1	22598101	22598610	22598423	MACS2_in_Galaxy_peak_441	509	intergenic	AT1G61270	coding	1310	4.3741	19.5271	16.5262	0	0	0
3	22500854	22501219	22501023	MACS2_in_Galaxy_peak_1525	365	5' UTR	AT3G60900	coding	195	4.37123	19.8607	16.8446	0	0	0
5	8266168	8266576	8266402	MACS2_in_Galaxy_peak_2087	408	1kb upstream	AT5G24300	coding	562	4.36771	30.317	26.9471	0	0	0
5	889383	889646	889503	MACS2_in_Galaxy_peak_1894	263	1kb upstream	AT5G03540	coding	92	4.36619	18.431	15.4689	0	0	1
1	28446046	28446370	28446214	MACS2_in_Galaxy_peak_591	324	1kb downstream	AT1G75760	coding	732	4.36587	12.8404	10.0959	1	1	1
2	15116711	15117006	15116848	MACS2_in_Galaxy_peak_870	295	1kb downstream	AT2G35990	coding	211	4.36587	12.8404	10.0959	0	0	0
3	12704760	12705140	12705008	MACS2_in_Galaxy_peak_1344	380	1kb upstream	AT3G31355	te	143	4.36587	12.8404	10.0959	0	0	0
3	15618099	15618384	15618281	MACS2_in_Galaxy_peak_1354	285	intergenic	AT3G43720	coding	1142	4.36587	12.8404	10.0959	1	1	0
3	20785798	20786131	20786000	MACS2_in_Galaxy_peak_1464	333	1kb upstream	AT3G56000	coding	280	4.36587	12.8404	10.0959	0	0	1
5	2079479	2079720	2079574	MACS2_in_Galaxy_peak_1906	241	1kb downstream	AT5G06730	coding	608	4.36587	12.8404	10.0959	1	1	0
5	22725151	22725409	22725245	MACS2_in_Galaxy_peak_2332	258	1kb upstream	AT5G56140	coding	182	4.36587	12.8404	10.0959	0	0	1
5	25932816	25933077	25932958	MACS2_in_Galaxy_peak_2421	261	intron	AT5G64880	coding	593	4.36587	12.8404	10.0959	0	0	1
5	26843270	26843693	26843399	MACS2_in_Galaxy_peak_2466	423	intron	AT5G67280	coding	1051	4.36587	12.8404	10.0959	0	0	0
1	11249274	11249702	11249496	MACS2_in_Galaxy_peak_289	428	1kb upstream	AT1G31410	coding	143	4.35718	48.99	45.0725	1	1	1
1	5289976	5290404	5290098	MACS2_in_Galaxy_peak_147	428	1kb upstream	AT1G15380	coding	765	4.3571	33.1758	29.7182	0	0	0
2	9064317	9064688	9064497	MACS2_in_Galaxy_peak_752	371	1kb upstream	AT2G21150	coding	895	4.35697	22.3951	19.2914	0	0	1
3	22291233	22291525	22291408	MACS2_in_Galaxy_peak_1516	292	1kb upstream	AT3G60318	coding	218	4.35683	16.6547	13.7562	0	0	0
2	1064995	1065427	1065193	MACS2_in_Galaxy_peak_680	432	3' UTR	AT2G03505	coding	117	4.35201	31.4166	28.014	0	0	0
1	22449519	22449801	22449678	MACS2_in_Galaxy_peak_437	282	1kb upstream	AT1G60970	coding	273	4.34896	20.6258	17.5827	0	0	0
2	18479196	18479506	18479367	MACS2_in_Galaxy_peak_970	310	coding	AT2G44810	coding	256	4.34765	13.6536	10.8791	1	1	0
5	17586695	17587227	17586819	MACS2_in_Galaxy_peak_2186	532	intron	AT5G43760	coding	1058	4.34561	15.5586	12.7059	1	1	1
1	8097828	8098282	8098103	MACS2_in_Galaxy_peak_247	454	1kb downstream	AT1G22880	coding	516	4.34517	39.3308	35.6882	0	1	1
1	19433352	19433647	19433462	MACS2_in_Galaxy_peak_384	295	intergenic	AT1G52190	coding	1172	4.34448	15.3787	12.5336	0	1	0
1	8338611	8338938	8338789	MACS2_in_Galaxy_peak_251	327	1kb downstream	AT1G23490	coding	401	4.34192	16.4146	13.5311	0	0	0
1	5196398	5196713	5196582	MACS2_in_Galaxy_peak_140	315	intergenic	AT1G15100	coding	2385	4.34061	17.4468	14.5212	1	1	0
5	6282561	6282898	6282715	MACS2_in_Galaxy_peak_2023	337	1kb upstream	AT5G18840	coding	225	4.33604	23.4931	20.3525	0	0	0
2	277098	277385	277260	MACS2_in_Galaxy_peak_654	287	1kb upstream	AT2G01620	coding	963	4.33435	15.8616	12.9955	0	0	0
5	23533270	23533728	23533568	MACS2_in_Galaxy_peak_2357	458	1kb upstream	AT5G58160	coding	225	4.33189	13.7765	10.994	0	0	1
5	25877501	25877802	25877656	MACS2_in_Galaxy_peak_2419	301	intergenic	AT5G64735	rna	2186	4.33189	13.7765	10.994	0	0	0
1	13453042	13453488	13453249	MACS2_in_Galaxy_peak_329	446	intron	AT1G36050	coding	418	4.32833	43.2852	39.5254	1	1	1
1	11545650	11546037	11545833	MACS2_in_Galaxy_peak_297	387	1kb downstream	AT1G32100	coding	629	4.31758	24.5929	21.4136	0	0	0
4	11372853	11373072	11372922	MACS2_in_Galaxy_peak_1716	219	intergenic	AT4G21362	rna	2402	4.31475	12.6807	9.94707	0	0	0
1	563734	563982	563849	MACS2_in_Galaxy_peak_15	248	1kb upstream	AT1G02640	coding	435	4.30935	12.8404	10.0959	1	1	0
1	1085278	1085542	1085423	MACS2_in_Galaxy_peak_26	264	intergenic	AT1G04160	coding	1085	4.30935	12.8404	10.0959	0	0	0
1	20240480	20240725	20240630	MACS2_in_Galaxy_peak_409	245	1kb upstream	AT1G54210	coding	676	4.30935	12.8404	10.0959	0	0	0
1	30189977	30190250	30190100	MACS2_in_Galaxy_peak_640	273	1kb downstream	AT1G80290	coding	539	4.30935	12.8404	10.0959	0	1	1
2	2542252	2542487	2542361	MACS2_in_Galaxy_peak_695	235	1kb upstream	AT2G06430	te	792	4.30935	12.8404	10.0959	0	0	0
2	17076403	17076657	17076521	MACS2_in_Galaxy_peak_908	254	3' UTR	AT2G40930	coding	184	4.30935	12.8404	10.0959	0	1	0
3	2918403	2918709	2918564	MACS2_in_Galaxy_peak_1122	306	1kb upstream	AT3G09505	rna	70	4.30935	12.8404	10.0959	0	1	1
4	11664426	11664703	11664578	MACS2_in_Galaxy_peak_1722	277	intron	AT4G22010	coding	1135	4.30935	12.8404	10.0959	0	0	0
5	25528041	25528373	25528180	MACS2_in_Galaxy_peak_2403	332	1kb upstream	AT5G63790	coding	194	4.30935	12.8404	10.0959	0	0	1
3	21027042	21027333	21027198	MACS2_in_Galaxy_peak_1472	291	intergenic	AT3G56770	coding	2015	4.30634	13.6884	10.9105	0	0	0
4	15242840	15243192	15243025	MACS2_in_Galaxy_peak_1795	352	1kb upstream	AT4G31408	rna	47	4.30117	25.694	22.4758	1	1	1
1	128143	128466	128347	MACS2_in_Galaxy_peak_3	323	coding	AT1G01320	coding	1795	4.30092	15.5586	12.7059	0	0	0
4	418118	418381	418245	MACS2_in_Galaxy_peak_1576	263	1kb upstream	AT4G00970	coding	188	4.30092	15.5586	12.7059	0	0	1
1	25952599	25952884	25952713	MACS2_in_Galaxy_peak_523	285	intergenic	AT1G69030	coding	3479	4.29879	15.0368	12.2033	0	0	0
5	9596459	9596832	9596622	MACS2_in_Galaxy_peak_2122	373	1kb upstream	AT5G27240	coding	907	4.29738	21.7265	18.6463	0	0	0
5	7242735	7243198	7242959	MACS2_in_Galaxy_peak_2056	463	1kb upstream	AT5G21930	coding	163	4.29725	55.5946	51.4741	0	0	0
5	8775271	8775834	8775612	MACS2_in_Galaxy_peak_2104	563	intergenic	AT5G25280	coding	1008	4.29623	44.839	41.0352	1	1	1
4	2411336	2411677	2411542	MACS2_in_Galaxy_peak_1610	341	intergenic	AT4G04745	coding	1357	4.29435	12.6167	9.88828	0	0	0
3	267475	267781	267622	MACS2_in_Galaxy_peak_1044	306	1kb upstream	AT3G01740	coding	490	4.2917	17.7542	14.8176	0	0	0
2	17806055	17806360	17806177	MACS2_in_Galaxy_peak_930	305	1kb upstream	AT2G42790	coding	216	4.29129	23.9321	20.7732	0	0	0
3	5894795	5895321	5895110	MACS2_in_Galaxy_peak_1224	526	1kb upstream	AT3G17250	coding	632	4.29116	33.3126	29.85	0	0	0
4	17282738	17283059	17282889	MACS2_in_Galaxy_peak_1841	321	1kb upstream	AT4G36648	rna	168	4.28512	19.9597	16.9406	0	0	1
2	17844962	17845360	17845109	MACS2_in_Galaxy_peak_933	398	1kb downstream	AT2G42885	coding	954	4.27894	40.8835	37.1996	0	0	1
5	20341725	20342176	20341928	MACS2_in_Galaxy_peak_2261	451	1kb upstream	AT5G49990	coding	763	4.27558	16.6547	13.7562	0	0	0
5	20870653	20870958	20870790	MACS2_in_Galaxy_peak_2275	305	1kb upstream	AT5G51350	coding	184	4.27558	16.6547	13.7562	0	0	0
4	9447351	9447616	9447468	MACS2_in_Galaxy_peak_1660	265	intergenic	AT4G16780	coding	1808	4.27097	18.8561	15.875	1	1	0
2	18866571	18867311	18867115	MACS2_in_Galaxy_peak_1006	740	coding	AT2G45830	coding	617	4.26985	31.2689	27.8697	0	0	0
5	7317267	7317660	7317508	MACS2_in_Galaxy_peak_2058	393	intergenic	AT5G22090	coding	1069	4.26759	21.7265	18.6463	0	1	0
4	8985634	8986444	8986199	MACS2_in_Galaxy_peak_1643	810	1kb downstream	AT4G15800	coding	774	4.265	23.9321	20.7732	0	0	0
3	18452036	18452254	18452087	MACS2_in_Galaxy_peak_1408	218	1kb upstream	AT3G49750	coding	717	4.25888	12.6807	9.94707	0	0	0
5	6372524	6372810	6372634	MACS2_in_Galaxy_peak_2027	286	1kb upstream	AT5G19060	coding	344	4.25623	14.8768	12.052	0	0	0
4	7349204	7349454	7349284	MACS2_in_Galaxy_peak_1630	250	1kb downstream	AT4G12420	coding	612	4.25446	17.7542	14.8176	0	0	0
3	16481855	16482224	16482024	MACS2_in_Galaxy_peak_1370	369	intergenic	AT3G45060	coding	2653	4.25365	15.0368	12.2033	1	1	1
1	26220109	26220408	26220227	MACS2_in_Galaxy_peak_532	299	1kb upstream	AT1G69700	coding	79	4.2532	19.9597	16.9406	0	0	0
5	23706995	23707313	23707127	MACS2_in_Galaxy_peak_2360	318	1kb upstream	AT5G58670	coding	403	4.2532	19.9597	16.9406	0	0	1
1	3240158	3240459	3240321	MACS2_in_Galaxy_peak_73	301	1kb downstream	AT1G09950	coding	541	4.25282	12.1451	9.43424	0	0	0
1	18340128	18340349	18340186	MACS2_in_Galaxy_peak_355	221	1kb downstream	AT1G49550	te	408	4.25282	12.1451	9.43424	0	0	0
4	4808408	4808680	4808527	MACS2_in_Galaxy_peak_1614	272	1kb upstream	AT4G07965	coding	91	4.25282	12.1451	9.43424	0	0	1
5	18390897	18391141	18391011	MACS2_in_Galaxy_peak_2210	244	1kb upstream	AT5G45380	coding	318	4.25282	12.1451	9.43424	0	0	0
3	22893565	22893898	22893731	MACS2_in_Galaxy_peak_1543	333	1kb downstream	AT3G61840	coding	658	4.25237	23.3419	20.2067	1	1	0
1	183154	183523	183346	MACS2_in_Galaxy_peak_7	369	intergenic	AT1G01490	coding	1272	4.25151	25.0364	21.8424	0	0	0
5	18352503	18352814	18352665	MACS2_in_Galaxy_peak_2205	311	1kb upstream	AT5G45290	coding	566	4.24935	14.0023	11.2131	0	0	0
3	9375626	9375939	9375810	MACS2_in_Galaxy_peak_1299	313	1kb upstream	AT3G25717	coding	188	4.2453	13.4814	10.7139	0	0	0
1	19538351	19538630	19538491	MACS2_in_Galaxy_peak_386	279	1kb upstream	AT1G52440	coding	331	4.24443	12.9666	10.2182	1	1	0
2	9033053	9033362	9033225	MACS2_in_Galaxy_peak_747	309	intergenic	AT2G21050	coding	1082	4.2419	20.2389	17.2115	1	1	1
5	22943451	22943762	22943615	MACS2_in_Galaxy_peak_2339	311	1kb downstream	AT5G56700	coding	228	4.24074	12.2754	9.55989	1	1	0
5	16196932	16197417	16197128	MACS2_in_Galaxy_peak_2158	485	intergenic	AT5G40450	coding	1661	4.23944	26.1415	22.9107	0	0	0
2	2286038	2286551	2286274	MACS2_in_Galaxy_peak_691	513	intergenic	AT2G05940	coding	1220	4.23871	23.9321	20.7732	0	1	0
1	28291516	28291777	28291617	MACS2_in_Galaxy_peak_588	261	1kb upstream	AT1G75388	coding	309	4.23258	13.7765	10.994	1	1	1
3	11088502	11088840	11088673	MACS2_in_Galaxy_peak_1333	338	intergenic	AT3G29110	coding	2780	4.23258	13.7765	10.994	0	0	1
4	18330806	18331064	18330929	MACS2_in_Galaxy_peak_1865	258	1kb upstream	AT4G39404	rna	923	4.23258	13.7765	10.994	0	0	1
3	23317126	23317402	23317280	MACS2_in_Galaxy_peak_1569	276	intergenic	AT3G63095	coding	1006	4.2319	18.1605	15.2074	0	0	0
1	9393362	9393677	9393562	MACS2_in_Galaxy_peak_264	315	1kb upstream	AT1G27050	coding	187	4.22668	25.0364	21.8424	0	0	0
1	17192809	17193152	17192960	MACS2_in_Galaxy_peak_346	343	3' UTR	AT1G45688	coding	110	4.22668	25.0364	21.8424	0	0	1
4	17524213	17524502	17524325	MACS2_in_Galaxy_peak_1849	289	1kb upstream	AT4G37240	coding	189	4.22668	25.0364	21.8424	0	0	0
1	21622383	21622760	21622613	MACS2_in_Galaxy_peak_426	377	1kb upstream	AT1G58280	coding	103	4.22432	22.1705	19.073	0	0	0
1	26382553	26382883	26382715	MACS2_in_Galaxy_peak_542	330	1kb upstream	AT1G70050	rna	493	4.22127	19.9597	16.9406	0	0	0
3	7167971	7168404	7168149	MACS2_in_Galaxy_peak_1256	433	1kb upstream	AT3G20540	coding	74	4.22108	31.2126	27.8165	0	0	1
1	9184376	9184697	9184523	MACS2_in_Galaxy_peak_258	321	1kb downstream	AT1G26570	coding	290	4.21722	17.0858	14.1742	0	1	0
1	26003938	26004300	26004134	MACS2_in_Galaxy_peak_526	362	intergenic	AT1G69170	coding	1507	4.21592	26.1415	22.9107	0	0	0
3	11727812	11728124	11727950	MACS2_in_Galaxy_peak_1338	312	1kb upstream	AT3G29810	coding	244	4.21592	26.1415	22.9107	1	1	0
5	21126078	21126628	21126408	MACS2_in_Galaxy_peak_2288	550	intergenic	AT5G52020	coding	1463	4.21154	14.8768	12.052	0	0	0
5	26078101	26078441	26078265	MACS2_in_Galaxy_peak_2425	340	1kb downstream	AT5G65250	coding	428	4.21154	14.8768	12.052	0	0	0
1	27088188	27088534	27088345	MACS2_in_Galaxy_peak_558	346	1kb upstream	AT1G71960	coding	198	4.208	21.0646	18.0085	1	1	1
3	7946038	7946532	7946126	MACS2_in_Galaxy_peak_1263	494	1kb upstream	AT3G22420	coding	367	4.20374	13.6712	10.8959	0	0	0
5	26415816	26416117	26415995	MACS2_in_Galaxy_peak_2440	301	1kb upstream	AT5G66052	coding	266	4.20302	11.9912	9.29476	0	0	1
1	19576436	19576718	19576586	MACS2_in_Galaxy_peak_390	282	1kb upstream	AT1G52560	coding	811	4.20221	18.1928	15.2377	0	0	0
5	19287326	19287726	19287573	MACS2_in_Galaxy_peak_2230	400	3' UTR	AT5G47560	coding	369	4.20221	18.1928	15.2377	0	0	0
3	21932328	21932791	21932514	MACS2_in_Galaxy_peak_1504	463	1kb upstream	AT3G59350	coding	371	4.19853	13.6572	10.8825	0	0	1
4	12593984	12594294	12594144	MACS2_in_Galaxy_peak_1741	310	1kb downstream	AT4G24280	coding	702	4.19853	13.6572	10.8825	0	0	0
1	5438066	5438405	5438169	MACS2_in_Galaxy_peak_163	339	1kb downstream	AT1G15790	coding	242	4.1963	12.1451	9.43424	0	0	0
3	5208835	5209081	5208943	MACS2_in_Galaxy_peak_1193	246	1kb upstream	AT3G15430	coding	450	4.1963	12.1451	9.43424	0	0	0
3	22649572	22649866	22649743	MACS2_in_Galaxy_peak_1531	294	1kb upstream	AT3G61185	pseudo	514	4.19437	17.1554	14.2411	0	0	0
4	12502085	12502393	12502218	MACS2_in_Galaxy_peak_1737	308	intergenic	AT4G24060	coding	1731	4.19282	12.9666	10.2182	0	0	1
5	9318055	9318478	9318226	MACS2_in_Galaxy_peak_2118	423	1kb upstream	AT5G26670	coding	190	4.18935	19.3008	16.3077	0	0	0
3	1060073	1060322	1060213	MACS2_in_Galaxy_peak_1066	249	intergenic	AT3G04070	coding	1376	4.18897	13.6237	10.8497	0	0	1
5	22024540	22024843	22024702	MACS2_in_Galaxy_peak_2314	303	1kb upstream	AT5G54240	coding	230	4.18856	21.2907	18.2254	0	0	0
3	20548372	20548669	20548537	MACS2_in_Galaxy_peak_1456	297	coding	AT3G55420	coding	50	4.18785	16.7875	13.8856	1	0	1
5	4249176	4249472	4249288	MACS2_in_Galaxy_peak_1969	296	1kb upstream	AT5G13270	coding	112	4.18785	16.7875	13.8856	0	0	0
4	14895459	14895793	14895604	MACS2_in_Galaxy_peak_1788	334	intron	AT4G30470	coding	880	4.18653	12.2754	9.55989	0	1	0
3	17552929	17553234	17553079	MACS2_in_Galaxy_peak_1399	305	intergenic	AT3G47610	coding	1877	4.18547	13.6062	10.8325	0	1	0
1	27303042	27303394	27303225	MACS2_in_Galaxy_peak_567	352	1kb upstream	AT1G72510	coding	688	4.18388	26.6002	23.3536	1	1	1
1	28746691	28746995	28746817	MACS2_in_Galaxy_peak_603	304	1kb upstream	AT1G76600	coding	132	4.17998	17.0858	14.1742	0	0	0
4	14448962	14449554	14449383	MACS2_in_Galaxy_peak_1780	592	1kb downstream	AT4G29340	coding	791	4.17998	17.0858	14.1742	0	0	1
1	29890047	29890622	29890232	MACS2_in_Galaxy_peak_636	575	1kb upstream	AT1G79460	coding	234	4.17712	19.2389	16.2478	0	1	0
1	20700942	20701189	20701034	MACS2_in_Galaxy_peak_418	247	1kb downstream	AT1G55440	coding	434	4.1725	14.726	11.9089	1	1	1
1	24936385	24936714	24936552	MACS2_in_Galaxy_peak_478	329	1kb upstream	AT1G66840	coding	433	4.1725	14.726	11.9089	0	0	0
1	7683797	7684082	7683945	MACS2_in_Galaxy_peak_235	285	coding	AT1G21890	coding	1131	4.16784	18.1928	15.2377	0	0	1
4	2330029	2330400	2330230	MACS2_in_Galaxy_peak_1606	371	1kb upstream	AT4G04620	coding	288	4.16784	18.1928	15.2377	0	0	0
5	2126525	2126878	2126709	MACS2_in_Galaxy_peak_1908	353	1kb downstream	AT5G06839	coding	484	4.16784	18.1928	15.2377	0	0	0
1	19427248	19427542	19427369	MACS2_in_Galaxy_peak_383	294	intergenic	AT1G52180	coding	1467	4.16685	14.2051	11.4085	0	0	0
1	23943006	23943350	23943176	MACS2_in_Galaxy_peak_469	344	1kb upstream	AT1G64450	coding	392	4.16685	14.2051	11.4085	0	0	0
1	12851667	12852097	12851852	MACS2_in_Galaxy_peak_321	430	1kb upstream	AT1G35140	coding	207	4.16451	37.2127	33.6318	0	0	1
2	11806977	11807301	11807130	MACS2_in_Galaxy_peak_812	324	intergenic	AT2G27680	coding	1174	4.16375	33.8891	30.4074	0	0	1
3	3065540	3065825	3065678	MACS2_in_Galaxy_peak_1124	285	1kb downstream	AT3G09970	coding	345	4.15743	19.3008	16.3077	1	1	1
5	8522786	8523059	8522920	MACS2_in_Galaxy_peak_2092	273	1kb upstream	AT5G24810	coding	306	4.1549	27.7085	24.4245	0	0	0
2	761694	762073	761856	MACS2_in_Galaxy_peak_672	379	intergenic	AT2G02710	coding	1275	4.1522	23.7382	20.5879	0	0	0
1	9661777	9662048	9661875	MACS2_in_Galaxy_peak_275	271	3' UTR	AT1G27750	coding	162	4.14716	11.9912	9.29476	0	0	0
2	14842135	14842356	14842239	MACS2_in_Galaxy_peak_863	221	1kb upstream	AT2G35230	coding	626	4.14716	11.9912	9.29476	0	0	1
3	13052029	13052242	13052123	MACS2_in_Galaxy_peak_1346	213	1kb downstream	AT3G32043	te	995	4.14716	11.9912	9.29476	0	0	1
3	5833674	5834067	5833842	MACS2_in_Galaxy_peak_1219	393	intergenic	AT3G17100	coding	1626	4.14608	28.3125	25.0095	0	0	1
1	27308332	27308575	27308497	MACS2_in_Galaxy_peak_569	243	1kb upstream	AT1G72520	coding	158	4.14533	12.6366	9.90764	1	1	1
3	3254215	3254483	3254384	MACS2_in_Galaxy_peak_1128	268	intergenic	AT3G10460	coding	1453	4.14273	16.4259	13.541	0	0	0
5	22735677	22735936	22735847	MACS2_in_Galaxy_peak_2333	259	1kb upstream	AT5G56170	coding	266	4.14273	16.4259	13.541	0	0	1
3	10192008	10192350	10192186	MACS2_in_Galaxy_peak_1314	342	1kb upstream	AT3G27520	coding	305	4.14195	34.3615	30.8662	0	0	1
3	18560673	18561038	18560835	MACS2_in_Galaxy_peak_1414	365	intergenic	AT3G50060	coding	1804	4.14052	21.5187	18.4461	0	0	0
1	386990	387237	387129	MACS2_in_Galaxy_peak_11	247	1kb downstream	AT1G02090	coding	366	4.13977	11.4625	8.78666	0	0	0
1	788147	788400	788234	MACS2_in_Galaxy_peak_17	253	coding	AT1G03220	coding	171	4.13977	11.4625	8.78666	0	0	0
1	4113643	4113948	4113753	MACS2_in_Galaxy_peak_100	305	intergenic	AT1G12120	coding	1138	4.13977	11.4625	8.78666	0	0	0
2	6403413	6403632	6403547	MACS2_in_Galaxy_peak_707	219	1kb upstream	AT2G14900	coding	688	4.13977	11.4625	8.78666	0	0	0
2	7056262	7056550	7056389	MACS2_in_Galaxy_peak_718	288	intergenic	AT2G16290	coding	2524	4.13977	11.4625	8.78666	1	1	1
2	11244870	11245114	11245030	MACS2_in_Galaxy_peak_802	244	coding	AT2G26430	coding	512	4.13977	11.4625	8.78666	1	1	1
2	13925387	13925619	13925501	MACS2_in_Galaxy_peak_850	232	1kb upstream	AT2G32810	coding	178	4.13977	11.4625	8.78666	1	1	1
3	1112347	1112709	1112519	MACS2_in_Galaxy_peak_1068	362	1kb upstream	AT3G04220	coding	340	4.13977	11.4625	8.78666	0	0	0
3	21523380	21523602	21523480	MACS2_in_Galaxy_peak_1488	222	1kb upstream	AT3G58120	coding	413	4.13977	11.4625	8.78666	1	1	0
4	17581758	17582042	17581912	MACS2_in_Galaxy_peak_1852	284	3' UTR	AT4G37390	coding	132	4.13977	11.4625	8.78666	0	0	1
5	20714786	20715026	20714898	MACS2_in_Galaxy_peak_2270	240	1kb downstream	AT5G50920	coding	804	4.13977	11.4625	8.78666	0	0	0
5	24887131	24887414	24887250	MACS2_in_Galaxy_peak_2387	283	intergenic	AT5G61970	coding	1648	4.13977	11.4625	8.78666	0	0	0
5	26425392	26425611	26425534	MACS2_in_Galaxy_peak_2441	219	1kb upstream	AT5G66090	coding	330	4.13977	11.4625	8.78666	0	0	0
4	9301878	9302252	9302091	MACS2_in_Galaxy_peak_1651	374	1kb upstream	AT4G16500	coding	182	4.13831	31.0346	27.6445	0	0	0
3	9842230	9842530	9842386	MACS2_in_Galaxy_peak_1308	300	1kb upstream	AT3G26750	coding	661	4.13688	11.9461	9.25158	0	0	0
3	7082530	7082771	7082651	MACS2_in_Galaxy_peak_1253	241	1kb upstream	AT3G20300	coding	841	4.13356	22.6283	19.5183	0	0	0
4	9464469	9464730	9464624	MACS2_in_Galaxy_peak_1661	261	intergenic	AT4G16810	coding	2346	4.13327	13.0969	10.345	0	0	0
1	29438633	29438977	29438826	MACS2_in_Galaxy_peak_622	344	intergenic	AT1G78240	coding	2990	4.13233	12.2754	9.55989	0	0	0
4	14444505	14444860	14444701	MACS2_in_Galaxy_peak_1779	355	1kb upstream	AT4G29330	coding	255	4.13233	12.2754	9.55989	0	0	0
1	27281437	27282003	27281864	MACS2_in_Galaxy_peak_564	566	1kb downstream	AT1G72460	coding	187	4.13002	14.726	11.9089	0	1	1
5	23485361	23485572	23485480	MACS2_in_Galaxy_peak_2356	211	1kb upstream	AT5G58020	coding	119	4.12755	11.9295	9.23552	0	0	1
1	28859223	28859550	28859388	MACS2_in_Galaxy_peak_605	327	1kb downstream	AT1G76870	coding	979	4.12542	16.844	13.9413	0	0	1
5	5816319	5816819	5816553	MACS2_in_Galaxy_peak_2011	500	1kb downstream	AT5G17650	coding	431	4.12385	27.9731	24.6807	0	0	0
3	23347341	23347609	23347437	MACS2_in_Galaxy_peak_1571	268	3' UTR	AT3G63200	coding	96	4.12221	17.1554	14.2411	1	1	0
4	7113738	7114017	7113856	MACS2_in_Galaxy_peak_1627	279	intergenic	AT4G11820	coding	1976	4.11824	13.6942	10.9162	0	0	1
5	7678706	7679226	7678943	MACS2_in_Galaxy_peak_2072	520	3' UTR	AT5G22940	coding	74	4.11508	37.6887	34.0945	0	0	1
1	18647446	18647832	18647632	MACS2_in_Galaxy_peak_361	386	coding	AT1G50340	coding	210	4.11307	15.315	12.4734	1	1	1
2	16686605	16686912	16686715	MACS2_in_Galaxy_peak_905	307	1kb upstream	AT2G39970	coding	366	4.11307	15.315	12.4734	0	0	0
4	10309447	10309695	10309609	MACS2_in_Galaxy_peak_1683	248	1kb upstream	AT4G18760	coding	113	4.11307	15.315	12.4734	0	0	0
5	7693553	7693799	7693668	MACS2_in_Galaxy_peak_2074	246	intergenic	AT5G22990	coding	1208	4.11307	15.315	12.4734	0	0	0
5	154938	155233	155104	MACS2_in_Galaxy_peak_1871	295	1kb downstream	AT5G01380	coding	699	4.11187	16.1269	13.25	0	0	1
1	27148304	27148663	27148463	MACS2_in_Galaxy_peak_561	359	1kb upstream	AT1G72150	coding	75	4.10549	16.4259	13.541	0	0	1
1	29353774	29354317	29354168	MACS2_in_Galaxy_peak_618	543	intergenic	AT1G78070	coding	1174	4.10549	16.4259	13.541	0	0	0
5	23256875	23257805	23257060	MACS2_in_Galaxy_peak_2349	930	1kb downstream	AT5G57391	coding	156	4.10549	16.4259	13.541	0	0	0
2	16643423	16643779	16643573	MACS2_in_Galaxy_peak_902	356	5' UTR	AT2G39870	coding	96	4.08755	14.726	11.9089	0	0	1
1	29809514	29809779	29809657	MACS2_in_Galaxy_peak_633	265	1kb upstream	AT1G79245	pseudo	132	4.08466	20.8734	17.8259	1	1	0
3	5475579	5476024	5475822	MACS2_in_Galaxy_peak_1202	445	1kb upstream	AT3G16170	coding	689	4.08466	20.8734	17.8259	0	0	0
4	945300	945576	945426	MACS2_in_Galaxy_peak_1588	276	1kb downstream	AT4G02130	coding	326	4.08425	20.7125	17.6684	1	1	1
1	5106844	5107193	5107035	MACS2_in_Galaxy_peak_134	349	1kb upstream	AT1G14820	coding	225	4.08361	12.4287	9.70827	1	1	0
3	3491804	3492073	3491963	MACS2_in_Galaxy_peak_1135	269	1kb upstream	AT3G11130	coding	271	4.08361	12.4287	9.70827	0	0	0
3	16817422	16817750	16817553	MACS2_in_Galaxy_peak_1379	328	1kb upstream	AT3G45780	coding	971	4.08361	12.4287	9.70827	0	0	0
2	14388564	14388833	14388672	MACS2_in_Galaxy_peak_856	269	intron	AT2G34070	coding	1067	4.08325	11.4625	8.78666	0	0	1
4	10482556	10482831	10482694	MACS2_in_Galaxy_peak_1693	275	coding	AT4G19170	coding	858	4.08325	11.4625	8.78666	0	0	1
4	15021641	15021920	15021773	MACS2_in_Galaxy_peak_1791	279	intron	AT4G30850	coding	498	4.08325	11.4625	8.78666	0	0	0
4	17737960	17738226	17738107	MACS2_in_Galaxy_peak_1856	266	intergenic	AT4G37750	coding	1689	4.08325	11.4625	8.78666	1	1	1
1	26279236	26279623	26279442	MACS2_in_Galaxy_peak_533	387	1kb upstream	AT1G69810	coding	313	4.08293	14.3821	11.5749	0	0	0
1	5281562	5281924	5281750	MACS2_in_Galaxy_peak_145	362	intergenic	AT1G15360	coding	1866	4.08163	18.5887	15.6229	0	0	0
1	12054814	12055145	12054945	MACS2_in_Galaxy_peak_311	331	1kb upstream	AT1G33240	coding	659	4.08098	21.9856	18.8969	0	0	0
5	9936304	9936539	9936409	MACS2_in_Galaxy_peak_2127	235	intergenic	AT5G27910	coding	4315	4.07813	11.6007	8.91718	0	0	0
1	7313876	7314162	7314005	MACS2_in_Galaxy_peak_231	286	5' UTR	AT1G20970	coding	319	4.07811	14.0382	11.2461	1	1	1
1	4226077	4226397	4226283	MACS2_in_Galaxy_peak_103	320	1kb downstream	AT1G12420	coding	436	4.07747	13.5438	10.7742	0	0	0
5	9911579	9911811	9911719	MACS2_in_Galaxy_peak_2126	232	intergenic	AT5G27900	te	1508	4.07244	14.6592	11.8441	0	0	1
4	11745412	11745636	11745496	MACS2_in_Galaxy_peak_1723	224	intergenic	AT4G22200	coding	1142	4.07195	11.2551	8.59205	0	0	0
4	18406081	18406314	18406206	MACS2_in_Galaxy_peak_1866	233	1kb downstream	AT4G39650	coding	283	4.07195	11.2551	8.59205	1	1	0
1	27146793	27147059	27146951	MACS2_in_Galaxy_peak_560	266	intergenic	AT1G72141	coding	1604	4.06874	11.4177	8.74979	0	0	0
2	10561448	10561677	10561537	MACS2_in_Galaxy_peak_789	229	intergenic	AT2G24765	coding	1260	4.06498	15.4409	12.593	0	0	1
3	23051512	23051810	23051684	MACS2_in_Galaxy_peak_1553	298	1kb upstream	AT3G62285	rna	119	4.06242	13.006	10.2567	0	0	0
1	14305508	14305957	14305780	MACS2_in_Galaxy_peak_335	449	intergenic	AT1G38140	te	2803	4.05919	33.1023	29.6473	1	1	0
2	9916203	9916552	9916353	MACS2_in_Galaxy_peak_776	349	intron	AT2G23300	coding	753	4.05903	19.12	16.1317	0	0	0
3	23189110	23189405	23189235	MACS2_in_Galaxy_peak_1562	295	intergenic	AT3G62700	coding	1171	4.05903	19.12	16.1317	0	0	1
3	16756540	16756944	16756766	MACS2_in_Galaxy_peak_1377	404	1kb upstream	AT3G45640	coding	176	4.05672	12.6617	9.93018	0	0	0
5	21799254	21799628	21799459	MACS2_in_Galaxy_peak_2304	374	1kb downstream	AT5G53680	coding	332	4.05672	12.6617	9.93018	0	0	1
5	5263317	5263600	5263446	MACS2_in_Galaxy_peak_1999	283	1kb upstream	AT5G16110	coding	790	4.04981	24.6904	21.5049	0	0	0
5	26088728	26089048	26088914	MACS2_in_Galaxy_peak_2426	320	1kb upstream	AT5G65280	coding	819	4.04623	21.7756	18.6944	0	0	0
3	8873650	8873903	8873761	MACS2_in_Galaxy_peak_1288	253	intergenic	AT3G24430	coding	1622	4.04438	11.8176	9.12593	0	0	0
1	1768550	1769020	1768798	MACS2_in_Galaxy_peak_43	470	1kb upstream	AT1G05860	coding	276	4.03944	38.6562	35.0328	0	0	0
1	27301704	27302142	27301854	MACS2_in_Galaxy_peak_566	438	intergenic	AT1G72510	coding	1983	4.03589	15.4751	12.6264	1	1	0
4	17774276	17774835	17774483	MACS2_in_Galaxy_peak_1858	559	intergenic	AT4G37800	coding	1148	4.03543	11.3145	8.64845	0	0	0
3	9947767	9948075	9947937	MACS2_in_Galaxy_peak_1309	308	5' UTR	AT3G26980	coding	477	4.03396	12.4287	9.70827	0	0	1
3	10908593	10908805	10908743	MACS2_in_Galaxy_peak_1328	212	intergenic	AT3G28910	coding	2744	4.03396	12.4287	9.70827	0	0	0
3	18540651	18540996	18540793	MACS2_in_Galaxy_peak_1411	345	intergenic	AT3G50010	coding	1266	4.03396	12.4287	9.70827	0	0	0
3	5266219	5266505	5266375	MACS2_in_Galaxy_peak_1197	286	1kb upstream	AT3G15548	coding	701	4.03278	13.5438	10.7742	0	0	0
2	13373734	13374050	13373897	MACS2_in_Galaxy_peak_839	316	1kb upstream	AT2G31360	coding	346	4.03181	14.6592	11.8441	0	0	0
3	22343653	22343953	22343771	MACS2_in_Galaxy_peak_1519	300	1kb upstream	AT3G60460	coding	312	4.03181	14.6592	11.8441	0	1	1
3	11029904	11030150	11030000	MACS2_in_Galaxy_peak_1332	246	1kb downstream	AT3G29034	coding	316	4.03113	11.9461	9.25158	0	0	1
1	2866762	2867051	2866925	MACS2_in_Galaxy_peak_69	289	1kb upstream	AT1G08920	coding	540	4.03101	15.7746	12.91	1	0	0
3	22427621	22427902	22427726	MACS2_in_Galaxy_peak_1524	281	intergenic	AT3G60670	coding	1687	4.03101	15.7746	12.91	1	1	1
4	8606237	8606574	8606431	MACS2_in_Galaxy_peak_1640	337	1kb upstream	AT4G15070	coding	264	4.03101	15.7746	12.91	0	0	0
5	24978455	24978742	24978632	MACS2_in_Galaxy_peak_2391	287	1kb downstream	AT5G62180	coding	268	4.03101	15.7746	12.91	0	0	0
1	23395163	23395413	23395265	MACS2_in_Galaxy_peak_457	250	intergenic	AT1G63090	coding	2679	4.03033	16.8899	13.9859	0	0	0
3	4003560	4003968	4003783	MACS2_in_Galaxy_peak_1152	408	1kb upstream	AT3G12590	coding	107	4.03033	16.8899	13.9859	0	0	1
4	16845277	16845518	16845393	MACS2_in_Galaxy_peak_1835	241	intergenic	AT4G35470	coding	1134	4.02974	18.0051	15.0617	1	1	1
2	19467981	19468350	19468149	MACS2_in_Galaxy_peak_1032	369	intergenic	AT2G47440	coding	1747	4.02924	19.12	16.1317	0	0	0
4	7761175	7761544	7761336	MACS2_in_Galaxy_peak_1634	369	1kb downstream	AT4G13340	coding	467	4.02924	19.12	16.1317	0	0	0
5	12482152	12482380	12482216	MACS2_in_Galaxy_peak_2133	228	1kb upstream	AT5G33232	te	530	4.02879	20.2346	17.2073	0	1	0
3	4121441	4121773	4121637	MACS2_in_Galaxy_peak_1161	332	1kb downstream	AT3G12920	coding	520	4.02685	15.7564	12.8932	0	0	0
3	1308906	1309183	1309043	MACS2_in_Galaxy_peak_1076	277	1kb downstream	AT3G04770	coding	421	4.02672	10.7931	8.15158	0	0	1
3	1756715	1756970	1756895	MACS2_in_Galaxy_peak_1085	255	1kb upstream	AT3G05880	coding	348	4.02672	10.7931	8.15158	0	0	0
4	12774252	12774543	12774394	MACS2_in_Galaxy_peak_1747	291	intergenic	AT4G24780	coding	2170	4.02672	10.7931	8.15158	0	0	0
5	17969953	17970213	17970065	MACS2_in_Galaxy_peak_2201	260	1kb upstream	AT5G44574	coding	626	4.02672	10.7931	8.15158	0	0	0
5	442195	442470	442353	MACS2_in_Galaxy_peak_1885	275	1kb upstream	AT5G02220	coding	230	4.02582	34.7021	31.1949	0	0	1
1	4231351	4231640	4231508	MACS2_in_Galaxy_peak_105	289	1kb upstream	AT1G12423	coding	349	4.01531	13.006	10.2567	0	0	1
1	21444355	21444662	21444523	MACS2_in_Galaxy_peak_424	307	intergenic	AT1G57990	coding	1636	4.01531	13.006	10.2567	0	0	0
4	10592933	10593515	10593140	MACS2_in_Galaxy_peak_1698	582	intergenic	AT4G19420	coding	3417	4.00853	30.2545	26.8894	0	0	0
3	8558004	8558347	8558159	MACS2_in_Galaxy_peak_1282	343	1kb upstream	AT3G23750	coding	157	4.00512	24.6904	21.5049	0	0	0
4	1072250	1072567	1072424	MACS2_in_Galaxy_peak_1591	317	1kb upstream	AT4G02440	coding	147	4.00423	23.5769	20.4322	0	0	0
4	1495120	1495580	1495272	MACS2_in_Galaxy_peak_1599	460	1kb upstream	AT4G03390	coding	797	4.0015	12.3173	9.60044	0	1	0
1	30267180	30267572	30267360	MACS2_in_Galaxy_peak_644	392	1kb upstream	AT1G80490	coding	930	4.00086	20.2346	17.2073	1	1	1
5	5006810	5007175	5007004	MACS2_in_Galaxy_peak_1992	365	1kb upstream	AT5G15410	coding	229	3.99782	17.3686	14.4437	0	0	1
3	22412521	22412876	22412719	MACS2_in_Galaxy_peak_1523	355	1kb upstream	AT3G60630	coding	331	3.99627	13.7253	10.9455	0	0	0
3	4571572	4571813	4571732	MACS2_in_Galaxy_peak_1181	241	1kb upstream	AT3G13880	coding	488	3.99595	16.2507	13.37	0	0	0
1	4590252	4590627	4590466	MACS2_in_Galaxy_peak_124	375	1kb upstream	AT1G13380	coding	77	3.99376	15.1322	12.2946	1	1	0
1	20431643	20431976	20431832	MACS2_in_Galaxy_peak_411	333	3' UTR	AT1G54740	coding	71	3.99376	15.1322	12.2946	1	1	0
5	21873912	21874316	21874079	MACS2_in_Galaxy_peak_2310	404	1kb upstream	AT5G53880	coding	919	3.99376	15.1322	12.2946	0	0	0
1	5224052	5224386	5224214	MACS2_in_Galaxy_peak_141	334	1kb upstream	AT1G15175	rna	98	3.99272	12.7566	10.02	0	0	1
3	8959284	8959536	8959404	MACS2_in_Galaxy_peak_1293	252	intergenic	AT3G24550	coding	1001	3.99268	19.3978	16.4025	1	1	1
3	6116300	6116899	6116459	MACS2_in_Galaxy_peak_1230	599	1kb upstream	AT3G17850	coding	354	3.98809	12.8929	10.1465	0	0	0
4	16320895	16321319	16321081	MACS2_in_Galaxy_peak_1819	424	1kb upstream	AT4G34065	pseudo	233	3.98809	12.8929	10.1465	0	1	0
2	18486374	18486793	18486595	MACS2_in_Galaxy_peak_972	419	intergenic	AT2G44820	coding	1066	3.98623	14.7905	11.971	1	1	1
3	6838841	6839085	6838955	MACS2_in_Galaxy_peak_1246	244	intergenic	AT3G19680	coding	1485	3.9843	11.7722	9.08149	0	0	0
5	23189096	23189438	23189253	MACS2_in_Galaxy_peak_2347	342	coding	AT5G57220	coding	414	3.9843	11.7722	9.08149	0	0	0
3	11269169	11269645	11269440	MACS2_in_Galaxy_peak_1336	476	1kb upstream	AT3G29360	coding	590	3.98233	36.3074	32.7532	0	0	0
1	22935710	22935991	22935805	MACS2_in_Galaxy_peak_447	281	1kb downstream	AT1G62050	coding	473	3.98126	10.656	8.02165	0	0	0
3	2418166	2418456	2418301	MACS2_in_Galaxy_peak_1109	290	coding	AT3G07570	coding	106	3.97957	10.6508	8.0167	0	0	0
1	10887157	10887716	10887531	MACS2_in_Galaxy_peak_285	559	1kb upstream	AT1G30690	coding	848	3.97643	31.859	28.4432	0	0	0
1	4893519	4893819	4893697	MACS2_in_Galaxy_peak_129	300	intergenic	AT1G14330	coding	1969	3.97583	20.7187	17.674	0	1	1
1	6410283	6410532	6410378	MACS2_in_Galaxy_peak_186	249	intron	AT1G18620	coding	216	3.9702	10.7931	8.15158	0	1	0
1	18406223	18406546	18406391	MACS2_in_Galaxy_peak_356	323	1kb upstream	AT1G49730	coding	746	3.9702	10.7931	8.15158	0	0	0
3	871494	871784	871600	MACS2_in_Galaxy_peak_1062	290	coding	AT3G03610	coding	48	3.9702	10.7931	8.15158	0	0	1
5	352603	352900	352740	MACS2_in_Galaxy_peak_1882	297	1kb upstream	AT5G01900	coding	738	3.9702	10.7931	8.15158	0	0	0
5	1493716	1493937	1493821	MACS2_in_Galaxy_peak_1898	221	3' UTR	AT5G05050	coding	369	3.9702	10.7931	8.15158	1	1	1
5	21819387	21819618	21819493	MACS2_in_Galaxy_peak_2306	231	1kb downstream	AT5G53750	coding	779	3.9702	10.7931	8.15158	0	0	0
5	26670818	26671061	26670939	MACS2_in_Galaxy_peak_2457	243	1kb upstream	AT5G66800	coding	494	3.9702	10.7931	8.15158	0	0	0
1	4317821	4318214	4318020	MACS2_in_Galaxy_peak_112	393	1kb upstream	AT1G12672	coding	358	3.96965	18.4858	15.5217	0	0	1
4	17537707	17538208	17537862	MACS2_in_Galaxy_peak_1850	501	intergenic	AT4G37260	coding	2645	3.96965	18.4858	15.5217	0	0	0
2	559715	560012	559886	MACS2_in_Galaxy_peak_669	297	intergenic	AT2G02180	coding	1113	3.9659	17.3686	14.4437	1	1	1
3	5504554	5504883	5504724	MACS2_in_Galaxy_peak_1203	329	1kb upstream	AT3G16240	coding	816	3.9659	17.3686	14.4437	0	0	1
3	20939476	20939864	20939678	MACS2_in_Galaxy_peak_1467	388	1kb upstream	AT3G56480	coding	684	3.96075	10.5938	7.96272	0	0	0
5	22884299	22884582	22884438	MACS2_in_Galaxy_peak_2337	283	1kb downstream	AT5G56510	coding	598	3.96075	10.5938	7.96272	0	1	0
3	18895243	18895639	18895486	MACS2_in_Galaxy_peak_1423	396	1kb upstream	AT3G50830	coding	86	3.96043	24.0645	20.9023	1	1	0
5	2678868	2679191	2679062	MACS2_in_Galaxy_peak_1919	323	1kb downstream	AT5G08320	coding	426	3.95718	22.9496	19.8243	1	1	0
1	21443445	21443811	21443622	MACS2_in_Galaxy_peak_423	366	1kb upstream	AT1G57990	coding	756	3.95652	15.1322	12.2946	1	1	0
2	202202	202439	202319	MACS2_in_Galaxy_peak_651	237	1kb upstream	AT2G01450	coding	310	3.95652	15.1322	12.2946	0	0	1
2	18725467	18726146	18725738	MACS2_in_Galaxy_peak_994	679	intergenic	AT2G45430	coding	2042	3.95646	51.7493	47.7456	0	0	1
1	23641427	23641743	23641609	MACS2_in_Galaxy_peak_463	316	1kb upstream	AT1G63730	coding	185	3.95224	11.6647	8.97823	0	0	0
3	23108413	23108739	23108580	MACS2_in_Galaxy_peak_1557	326	1kb upstream	AT3G62470	coding	177	3.95056	14.0129	11.2218	0	0	0
5	14540078	14540451	14540282	MACS2_in_Galaxy_peak_2138	373	intron	AT5G36880	coding	32	3.94954	20.7187	17.674	0	0	0
3	1634901	1635194	1635031	MACS2_in_Galaxy_peak_1083	293	1kb upstream	AT3G05630	coding	274	3.94646	20.855	17.8088	0	0	0
4	9133725	9134056	9133884	MACS2_in_Galaxy_peak_1647	331	1kb downstream	AT4G16143	coding	560	3.9456	26.1372	22.907	0	0	0
5	3279752	3280230	3280059	MACS2_in_Galaxy_peak_1938	478	1kb downstream	AT5G10440	coding	620	3.945	19.6025	16.599	0	0	0
1	11575109	11575359	11575197	MACS2_in_Galaxy_peak_300	250	1kb upstream	AT1G32170	coding	200	3.94339	12.8929	10.1465	0	0	0
4	15811758	15812108	15811905	MACS2_in_Galaxy_peak_1811	350	1kb downstream	AT4G32785	coding	190	3.94339	12.8929	10.1465	1	1	0
5	24553257	24553520	24553367	MACS2_in_Galaxy_peak_2379	263	1kb upstream	AT5G61000	coding	747	3.94209	24.5592	21.381	0	0	1
1	5409785	5410198	5409980	MACS2_in_Galaxy_peak_158	413	1kb upstream	AT1G15730	coding	54	3.94197	20.5166	17.4769	0	0	0
1	16851268	16851568	16851393	MACS2_in_Galaxy_peak_341	300	1kb upstream	AT1G44446	coding	266	3.93986	18.4858	15.5217	0	0	0
4	5739917	5740255	5740098	MACS2_in_Galaxy_peak_1619	338	1kb upstream	AT4G08950	coding	292	3.93986	18.4858	15.5217	0	0	1
5	26171163	26171481	26171301	MACS2_in_Galaxy_peak_2430	318	intergenic	AT5G65470	coding	1110	3.93986	18.4858	15.5217	1	1	1
1	23026	23288	23154	MACS2_in_Galaxy_peak_1	262	1kb upstream	AT1G01040	coding	362	3.93464	11.7722	9.08149	0	0	0
3	978691	979029	978884	MACS2_in_Galaxy_peak_1064	338	1kb downstream	AT3G03826	coding	290	3.93464	11.7722	9.08149	0	1	0
3	6709707	6710049	6709897	MACS2_in_Galaxy_peak_1239	342	intergenic	AT3G19360	coding	1014	3.93464	11.7722	9.08149	0	0	0
1	28430086	28430656	28430414	MACS2_in_Galaxy_peak_589	570	intron	AT1G75710	coding	757	3.93398	17.3686	14.4437	1	1	1
2	19125671	19125982	19125820	MACS2_in_Galaxy_peak_1022	311	1kb upstream	AT2G46560	coding	30	3.93398	17.3686	14.4437	0	0	1
3	17553573	17553812	17553693	MACS2_in_Galaxy_peak_1400	239	intergenic	AT3G47610	coding	2488	3.92538	13.1387	10.3837	0	0	0
3	15991477	15991799	15991670	MACS2_in_Galaxy_peak_1360	322	intergenic	AT3G44320	coding	1781	3.9237	10.6508	8.0167	0	0	0
3	22711449	22711742	22711590	MACS2_in_Galaxy_peak_1535	293	1kb upstream	AT3G61380	coding	316	3.9237	10.6508	8.0167	0	0	1
4	11178887	11179276	11179055	MACS2_in_Galaxy_peak_1711	389	1kb downstream	AT4G20880	coding	308	3.9237	10.6508	8.0167	0	0	0
5	26572385	26572635	26572470	MACS2_in_Galaxy_peak_2449	250	1kb upstream	AT5G66580	coding	214	3.9237	10.6508	8.0167	0	0	0
1	14005992	14006320	14006124	MACS2_in_Galaxy_peak_331	328	coding	AT1G36942	coding	9	3.92168	25.1843	21.9854	0	1	0
3	4740801	4741043	4740934	MACS2_in_Galaxy_peak_1183	242	1kb downstream	AT3G14240	coding	715	3.91367	10.1372	7.52798	0	0	0
3	4775994	4776261	4776119	MACS2_in_Galaxy_peak_1185	267	intergenic	AT3G14310	coding	1032	3.91367	10.1372	7.52798	0	0	0
3	21387519	21387741	21387623	MACS2_in_Galaxy_peak_1483	222	1kb upstream	AT3G57720	coding	136	3.91367	10.1372	7.52798	0	0	0
4	14827027	14827323	14827173	MACS2_in_Galaxy_peak_1786	296	1kb upstream	AT4G30280	coding	177	3.91367	10.1372	7.52798	0	1	0
4	16520133	16520404	16520241	MACS2_in_Galaxy_peak_1823	271	intergenic	AT4G34580	coding	1741	3.91367	10.1372	7.52798	1	1	1
5	23018475	23018774	23018659	MACS2_in_Galaxy_peak_2340	299	intergenic	AT5G56900	coding	1126	3.91367	10.1372	7.52798	0	0	0
5	25650351	25650579	25650471	MACS2_in_Galaxy_peak_2406	228	1kb downstream	AT5G64100	coding	359	3.91367	10.1372	7.52798	0	0	0
1	2955543	2955778	2955677	MACS2_in_Galaxy_peak_70	235	5' UTR	AT1G09160	coding	601	3.90993	14.0129	11.2218	0	0	1
4	550114	550557	550319	MACS2_in_Galaxy_peak_1584	443	5' UTR	AT4G01328	coding	41	3.90652	33.9706	30.4864	0	0	1
2	7495899	7496186	7496072	MACS2_in_Galaxy_peak_726	287	1kb upstream	AT2G17230	coding	59	3.9051	25.0603	21.8657	0	0	0
3	5227853	5228159	5228004	MACS2_in_Galaxy_peak_1194	306	1kb upstream	AT3G15480	coding	340	3.9051	25.0603	21.8657	0	0	0
5	25841233	25841575	25841391	MACS2_in_Galaxy_peak_2417	342	1kb upstream	AT5G64650	coding	629	3.8987	12.253	9.53851	0	0	1
5	3527235	3527701	3527442	MACS2_in_Galaxy_peak_1946	466	intergenic	AT5G11090	coding	2019	3.89722	15.6402	12.785	0	0	0
1	9408599	9408930	9408792	MACS2_in_Galaxy_peak_265	331	intron	AT1G27100	coding	1207	3.89696	20.0948	17.073	1	1	1
5	1995508	1995819	1995670	MACS2_in_Galaxy_peak_1905	311	intergenic	AT5G06530	coding	1058	3.89282	15.6198	12.7648	0	0	1
5	1500696	1501005	1500870	MACS2_in_Galaxy_peak_1899	309	1kb upstream	AT5G05080	coding	878	3.88662	21.7123	18.6331	0	0	0
1	3790712	3790963	3790809	MACS2_in_Galaxy_peak_90	251	1kb upstream	AT1G11280	coding	109	3.88499	11.1278	8.46826	0	0	0
1	23394600	23394968	23394780	MACS2_in_Galaxy_peak_456	368	intergenic	AT1G63090	coding	2175	3.88347	12.0515	9.35017	0	0	1
2	14858217	14858503	14858359	MACS2_in_Galaxy_peak_864	286	1kb downstream	AT2G35270	coding	482	3.88204	14.4988	11.6862	0	0	1
5	24416449	24416746	24416600	MACS2_in_Galaxy_peak_2374	297	intergenic	AT5G60710	coding	1748	3.88204	14.4988	11.6862	0	0	0
4	10142931	10143297	10143116	MACS2_in_Galaxy_peak_1676	366	coding	AT4G18350	coding	442	3.87293	17.8126	14.8747	0	0	0
5	2587955	2588345	2588151	MACS2_in_Galaxy_peak_1917	390	1kb upstream	AT5G08075	rna	252	3.87185	34.9855	31.4718	0	0	0
1	26279949	26280173	26280061	MACS2_in_Galaxy_peak_534	224	1kb upstream	AT1G69810	coding	945	3.8693	13.3765	10.6119	0	0	0
2	16641577	16642052	16641775	MACS2_in_Galaxy_peak_901	475	1kb downstream	AT2G39865	coding	53	3.86811	13.5181	10.75	0	0	0
3	23385629	23385907	23385788	MACS2_in_Galaxy_peak_1572	278	intron	AT3G63300	coding	735	3.86784	10.0007	7.40227	0	0	0
3	8304441	8304893	8304631	MACS2_in_Galaxy_peak_1271	452	intergenic	AT3G23245	coding	3834	3.86389	15.9512	13.0812	0	0	0
5	22597680	22597943	22597806	MACS2_in_Galaxy_peak_2328	263	1kb upstream	AT5G55840	coding	227	3.8631	21.7123	18.6331	0	0	0
1	3963798	3964056	3963939	MACS2_in_Galaxy_peak_96	258	intron	AT1G11740	coding	610	3.85715	10.1372	7.52798	0	0	0
1	25870990	25871417	25871110	MACS2_in_Galaxy_peak_521	427	intergenic	AT1G68825	coding	1117	3.85715	10.1372	7.52798	0	0	0
2	14532451	14532717	14532608	MACS2_in_Galaxy_peak_858	266	1kb upstream	AT2G34470	coding	173	3.85715	10.1372	7.52798	0	0	0
3	166221	166507	166342	MACS2_in_Galaxy_peak_1040	286	1kb upstream	AT3G01430	coding	227	3.85715	10.1372	7.52798	0	0	1
3	7115942	7116214	7116123	MACS2_in_Galaxy_peak_1254	272	1kb upstream	AT3G20410	coding	310	3.85715	10.1372	7.52798	0	0	0
3	18819526	18819789	18819634	MACS2_in_Galaxy_peak_1420	263	intergenic	AT3G50660	coding	2489	3.85715	10.1372	7.52798	0	1	0
3	19943998	19944248	19944125	MACS2_in_Galaxy_peak_1443	250	1kb downstream	AT3G53830	coding	531	3.85715	10.1372	7.52798	0	0	0
3	21632569	21632974	21632861	MACS2_in_Galaxy_peak_1490	405	1kb upstream	AT3G58490	coding	294	3.85715	10.1372	7.52798	0	0	0
4	7304380	7304626	7304469	MACS2_in_Galaxy_peak_1629	246	coding	AT4G12290	coding	69	3.85715	10.1372	7.52798	1	1	1
4	15859142	15859354	15859251	MACS2_in_Galaxy_peak_1814	212	intergenic	AT4G32860	coding	1939	3.85715	10.1372	7.52798	0	0	1
5	21225981	21226347	21226165	MACS2_in_Galaxy_peak_2289	366	1kb upstream	AT5G52280	coding	795	3.85434	17.4164	14.4913	0	1	0
1	5946324	5946730	5946483	MACS2_in_Galaxy_peak_179	406	1kb upstream	AT1G17360	coding	914	3.85401	12.253	9.53851	0	0	0
5	26012502	26012804	26012617	MACS2_in_Galaxy_peak_2424	302	1kb upstream	AT5G65110	coding	171	3.85401	12.253	9.53851	0	0	0
5	3046577	3047217	3047006	MACS2_in_Galaxy_peak_1929	640	1kb upstream	AT5G09805	coding	321	3.84785	12.8423	10.0977	1	1	1
5	22083778	22084057	22083957	MACS2_in_Galaxy_peak_2316	279	intergenic	AT5G54390	coding	2216	3.8448	14.4988	11.6862	0	0	0
3	12513795	12514102	12513927	MACS2_in_Galaxy_peak_1342	307	1kb downstream	AT3G30818	te	169	3.84438	19.4773	16.4778	0	0	0
4	11134063	11134566	11134428	MACS2_in_Galaxy_peak_1709	503	1kb upstream	AT4G20780	coding	430	3.84289	11.3211	8.65442	0	0	0
2	8970641	8970938	8970793	MACS2_in_Galaxy_peak_746	297	1kb downstream	AT2G20835	coding	270	3.84106	16.7399	13.8394	0	1	0
2	18873942	18874512	18874180	MACS2_in_Galaxy_peak_1007	570	1kb downstream	AT2G45860	coding	686	3.84089	31.6474	28.2396	0	0	0
1	21626182	21626490	21626340	MACS2_in_Galaxy_peak_427	308	1kb upstream	AT1G58290	coding	285	3.83821	16.1189	13.2423	0	0	0
5	23068609	23068962	23068845	MACS2_in_Galaxy_peak_2342	353	coding	AT5G57010	coding	578	3.83821	16.1189	13.2423	0	0	1
3	10967421	10967775	10967609	MACS2_in_Galaxy_peak_1331	354	1kb downstream	AT3G28940	coding	726	3.83568	23.3356	20.2005	0	0	0
1	11843339	11843684	11843540	MACS2_in_Galaxy_peak_307	345	1kb downstream	AT1G32730	coding	555	3.83533	11.1278	8.46826	0	0	0
3	13066081	13066402	13066222	MACS2_in_Galaxy_peak_1347	321	intergenic	AT3G32050	coding	1385	3.83533	11.1278	8.46826	0	0	1
1	16664591	16664875	16664716	MACS2_in_Galaxy_peak_340	284	1kb upstream	AT1G43930	te	729	3.83271	12.784	10.0459	0	0	0
4	12696118	12696348	12696202	MACS2_in_Galaxy_peak_1744	230	1kb upstream	AT4G24590	coding	418	3.82867	13.3765	10.6119	0	0	1
5	2860254	2860515	2860414	MACS2_in_Galaxy_peak_1924	261	1kb upstream	AT5G08790	coding	240	3.82406	14.9974	12.1664	1	1	1
3	20849746	20850059	20849890	MACS2_in_Galaxy_peak_1465	313	1kb upstream	AT3G56200	coding	185	3.82068	17.2393	14.3231	0	0	1
1	455509	455760	455658	MACS2_in_Galaxy_peak_12	251	1kb upstream	AT1G02305	coding	182	3.81198	10.0007	7.40227	0	0	0
3	2332464	2332705	2332558	MACS2_in_Galaxy_peak_1101	241	coding	AT3G07320	coding	260	3.81198	10.0007	7.40227	0	0	0
5	21923673	21924079	21923811	MACS2_in_Galaxy_peak_2312	406	1kb upstream	AT5G54020	coding	342	3.81198	10.0007	7.40227	0	0	0
5	26318887	26319159	26319029	MACS2_in_Galaxy_peak_2437	272	intergenic	AT5G65780	coding	3413	3.81198	10.0007	7.40227	0	0	0
1	29444165	29444530	29444368	MACS2_in_Galaxy_peak_624	365	1kb upstream	AT1G78250	rna	337	3.80932	12.253	9.53851	1	1	1
2	396918	397250	397150	MACS2_in_Galaxy_peak_662	332	coding	AT2G01890	coding	99	3.80932	12.253	9.53851	0	0	0
2	15960534	15960840	15960697	MACS2_in_Galaxy_peak_882	306	intergenic	AT2G38110	coding	5323	3.80932	12.253	9.53851	0	0	0
3	21786720	21786990	21786850	MACS2_in_Galaxy_peak_1498	270	1kb downstream	AT3G58960	coding	291	3.80932	12.253	9.53851	0	0	0
1	30139989	30140385	30140157	MACS2_in_Galaxy_peak_638	396	3' UTR	AT1G80120	coding	201	3.80629	16.1189	13.2423	1	1	1
5	19688144	19688550	19688355	MACS2_in_Galaxy_peak_2240	406	intergenic	AT5G48560	coding	1476	3.80629	16.1189	13.2423	0	0	0
3	8382585	8382985	8382807	MACS2_in_Galaxy_peak_1274	400	1kb upstream	AT3G23410	coding	75	3.80447	11.0242	8.36871	1	1	1
1	5851678	5851902	5851808	MACS2_in_Galaxy_peak_173	224	1kb upstream	AT1G17120	coding	174	3.80062	10.1372	7.52798	0	0	0
2	15282293	15282530	15282401	MACS2_in_Galaxy_peak_874	237	intergenic	AT2G36410	coding	2141	3.80062	10.1372	7.52798	1	1	0
4	12588256	12588463	12588343	MACS2_in_Galaxy_peak_1740	207	1kb upstream	AT4G24275	coding	220	3.80062	10.1372	7.52798	1	1	1
3	7671446	7671704	7671584	MACS2_in_Galaxy_peak_1261	258	intergenic	AT3G21770	coding	1770	3.79624	15.3279	12.4859	0	0	0
5	7680215	7680550	7680384	MACS2_in_Galaxy_peak_2073	335	1kb upstream	AT5G22950	coding	998	3.79253	21.1023	18.0453	1	1	1
1	24394082	24394413	24394243	MACS2_in_Galaxy_peak_472	331	intron	AT1G65610	coding	1014	3.79181	18.8664	15.8845	0	0	1
5	26500212	26500586	26500378	MACS2_in_Galaxy_peak_2445	374	1kb downstream	AT5G66330	coding	132	3.78968	14.9974	12.1664	0	0	0
5	7466594	7466885	7466692	MACS2_in_Galaxy_peak_2064	291	intergenic	AT5G22500	coding	3802	3.7886	14.2533	11.4545	0	0	0
1	5531984	5532308	5532128	MACS2_in_Galaxy_peak_170	324	1kb upstream	AT1G16150	coding	269	3.78567	11.1278	8.46826	0	0	0
4	13510897	13511588	13511042	MACS2_in_Galaxy_peak_1756	691	1kb upstream	AT4G26890	coding	830	3.78567	11.1278	8.46826	1	1	0
1	29853424	29853688	29853565	MACS2_in_Galaxy_peak_634	264	1kb upstream	AT1G79350	coding	341	3.78451	25.4792	22.2671	0	0	1
2	856502	856825	856660	MACS2_in_Galaxy_peak_676	323	1kb upstream	AT2G02950	coding	195	3.77437	15.506	12.6556	1	1	1
3	2749095	2749401	2749253	MACS2_in_Galaxy_peak_1119	306	1kb downstream	AT3G09000	coding	922	3.77437	15.506	12.6556	1	1	0
1	30211638	30211939	30211749	MACS2_in_Galaxy_peak_642	301	intergenic	AT1G80360	coding	1145	3.77031	13.8746	11.0872	1	0	0
3	8708141	8708380	8708223	MACS2_in_Galaxy_peak_1286	239	5' UTR	AT3G24120	coding	112	3.77031	13.8746	11.0872	0	0	0
2	17926999	17927412	17927174	MACS2_in_Galaxy_peak_939	413	1kb upstream	AT2G43120	coding	134	3.77006	26.982	23.7222	0	0	0
3	4013476	4013711	4013612	MACS2_in_Galaxy_peak_1156	235	1kb downstream	AT3G12630	coding	404	3.76335	15.4523	12.6039	0	0	0
5	3238813	3239171	3239013	MACS2_in_Galaxy_peak_1935	358	1kb upstream	AT5G10300	coding	692	3.76109	16.6272	13.7309	0	0	1
1	26164285	26164859	26164539	MACS2_in_Galaxy_peak_528	574	intergenic	AT1G69570	coding	1342	3.75932	21.6154	18.539	0	0	1
1	1031300	1031535	1031417	MACS2_in_Galaxy_peak_25	235	3' UTR	AT1G04010	coding	286	3.75611	10.0007	7.40227	0	0	1
5	18582393	18582645	18582536	MACS2_in_Galaxy_peak_2214	252	intergenic	AT5G45810	coding	2423	3.75611	10.0007	7.40227	0	0	0
2	97650	97912	97810	MACS2_in_Galaxy_peak_648	262	intergenic	AT2G01140	coding	1290	3.75522	11.0242	8.36871	0	0	0
3	20552038	20552481	20552211	MACS2_in_Galaxy_peak_1457	443	1kb upstream	AT3G55430	coding	255	3.75495	19.3806	16.3855	1	1	1
5	22634009	22634235	22634080	MACS2_in_Galaxy_peak_2331	226	1kb upstream	AT5G55896	te	780	3.75291	9.65458	7.07681	0	0	0
1	8692640	8693068	8692907	MACS2_in_Galaxy_peak_254	428	1kb upstream	AT1G24530	coding	433	3.74948	17.1429	14.2292	0	0	0
4	17398697	17398971	17398819	MACS2_in_Galaxy_peak_1846	274	intergenic	AT4G36920	coding	2164	3.74948	17.1429	14.2292	1	1	0
4	14118306	14118621	14118450	MACS2_in_Galaxy_peak_1775	315	1kb upstream	AT4G28564	coding	47	3.74742	12.7502	10.0136	0	0	0
1	19175206	19175588	19175378	MACS2_in_Galaxy_peak_378	382	1kb downstream	AT1G51710	coding	408	3.74647	28.5287	25.2204	0	0	0
1	28553046	28553464	28553218	MACS2_in_Galaxy_peak_596	418	1kb downstream	AT1G76100	coding	962	3.74409	9.49534	6.92339	1	1	1
2	14362196	14362421	14362297	MACS2_in_Galaxy_peak_855	225	1kb upstream	AT2G33990	coding	678	3.74409	9.49534	6.92339	0	0	0
3	1679835	1680061	1679961	MACS2_in_Galaxy_peak_1084	226	intergenic	AT3G05690	coding	1624	3.74409	9.49534	6.92339	0	0	0
4	11149343	11149713	11149553	MACS2_in_Galaxy_peak_1710	370	1kb upstream	AT4G20820	coding	632	3.74409	9.49534	6.92339	0	0	0
4	11897781	11898316	11898007	MACS2_in_Galaxy_peak_1726	535	intergenic	AT4G22600	coding	2163	3.74409	9.49534	6.92339	0	1	1
4	15102864	15103175	15103031	MACS2_in_Galaxy_peak_1792	311	1kb upstream	AT4G31000	coding	383	3.74409	9.49534	6.92339	1	1	1
4	17039429	17039675	17039500	MACS2_in_Galaxy_peak_1839	246	coding	AT4G36010	coding	80	3.74409	9.49534	6.92339	0	0	0
5	16130013	16130263	16130160	MACS2_in_Galaxy_peak_2154	250	1kb downstream	AT5G40330	coding	670	3.74409	9.49534	6.92339	1	1	1
5	20107191	20107452	20107246	MACS2_in_Galaxy_peak_2256	261	3' UTR	AT5G49555	coding	90	3.74409	9.49534	6.92339	0	0	0
1	22549569	22549789	22549637	MACS2_in_Galaxy_peak_439	220	5' UTR	AT1G61170	coding	39	3.73943	12.5576	9.83497	0	0	0
1	9434164	9434443	9434239	MACS2_in_Galaxy_peak_268	279	1kb upstream	AT1G27170	coding	415	3.73602	10.4957	7.86725	0	0	0
5	18370943	18371287	18371140	MACS2_in_Galaxy_peak_2207	344	1kb upstream	AT5G45340	coding	206	3.73012	19.3806	16.3855	0	0	1
5	19163648	19164151	19163908	MACS2_in_Galaxy_peak_2227	503	1kb downstream	AT5G47190	coding	533	3.73012	19.3806	16.3855	0	0	1
3	6780311	6780677	6780451	MACS2_in_Galaxy_peak_1245	366	1kb upstream	AT3G19540	coding	268	3.72928	22.1334	19.0369	0	0	0
1	20061446	20061673	20061568	MACS2_in_Galaxy_peak_406	227	1kb upstream	AT1G53730	coding	212	3.72831	10.3394	7.72276	0	0	0
2	9196613	9196840	9196694	MACS2_in_Galaxy_peak_758	227	1kb upstream	AT2G21465	coding	800	3.72831	10.3394	7.72276	0	0	0
5	17759923	17760449	17760246	MACS2_in_Galaxy_peak_2191	526	1kb upstream	AT5G44130	coding	942	3.72717	36.4647	32.9053	0	0	0
1	25516824	25517154	25517008	MACS2_in_Galaxy_peak_503	330	1kb upstream	AT1G68070	coding	222	3.71994	11.6241	8.93915	0	0	0
2	19484639	19484957	19484831	MACS2_in_Galaxy_peak_1034	318	1kb upstream	AT2G47480	coding	259	3.71994	11.6241	8.93915	0	0	1
5	25095465	25095833	25095642	MACS2_in_Galaxy_peak_2395	368	coding	AT5G62510	coding	276	3.71994	11.6241	8.93915	1	0	1
2	19148450	19148761	19148638	MACS2_in_Galaxy_peak_1025	311	1kb upstream	AT2G46640	coding	187	3.71757	19.1495	16.1609	0	0	0
1	21967437	21967707	21967541	MACS2_in_Galaxy_peak_430	270	1kb upstream	AT1G59740	coding	655	3.71711	11.8802	9.18732	0	0	1
5	7598597	7599018	7598751	MACS2_in_Galaxy_peak_2068	421	1kb downstream	AT5G22790	coding	588	3.71463	21.0172	17.9623	0	0	1
1	9453322	9453604	9453456	MACS2_in_Galaxy_peak_270	282	intergenic	AT1G27200	coding	1924	3.7122	9.82621	7.23762	0	0	0
3	4006663	4007030	4006875	MACS2_in_Galaxy_peak_1154	367	coding	AT3G12610	coding	185	3.71052	14.9013	12.0747	0	0	0
1	4358414	4358761	4358601	MACS2_in_Galaxy_peak_115	347	1kb upstream	AT1G12780	coding	467	3.70679	12.1342	9.42819	0	0	0
4	455552	455815	455660	MACS2_in_Galaxy_peak_1577	263	1kb upstream	AT4G01050	coding	191	3.70025	9.36461	6.80199	0	0	0
4	17634539	17634785	17634677	MACS2_in_Galaxy_peak_1853	246	1kb upstream	AT4G37530	coding	124	3.70025	9.36461	6.80199	0	1	0
2	19440263	19440525	19440390	MACS2_in_Galaxy_peak_1031	262	1kb upstream	AT2G47370	coding	113	3.6987	9.65458	7.07681	0	0	0
3	15517387	15517899	15517669	MACS2_in_Galaxy_peak_1353	512	3' UTR	AT3G43610	coding	129	3.69797	29.8007	26.4512	0	0	1
3	4038919	4039204	4039042	MACS2_in_Galaxy_peak_1159	285	coding	AT3G12700	coding	18	3.69752	10.368	7.74865	0	0	1
3	7866894	7867430	7867311	MACS2_in_Galaxy_peak_1262	536	1kb upstream	AT3G22250	coding	644	3.69583	13.2598	10.4997	0	0	1
3	23135459	23135710	23135537	MACS2_in_Galaxy_peak_1558	251	1kb upstream	AT3G62540	coding	271	3.693	10.2245	7.61275	0	0	0
1	4196021	4196352	4196195	MACS2_in_Galaxy_peak_101	331	coding	AT1G12330	coding	441	3.69299	11.8175	9.12584	0	0	1
3	10909788	10910030	10909905	MACS2_in_Galaxy_peak_1329	242	intergenic	AT3G28910	coding	1534	3.69227	9.34071	6.78042	0	0	0
1	22767519	22767792	22767623	MACS2_in_Galaxy_peak_442	273	1kb upstream	AT1G61667	coding	19	3.6914	24.2958	21.1278	0	0	1
1	3030819	3031149	3031012	MACS2_in_Galaxy_peak_72	330	1kb upstream	AT1G09390	coding	280	3.68757	9.49534	6.92339	0	0	0
1	5938997	5939304	5939154	MACS2_in_Galaxy_peak_176	307	1kb downstream	AT1G17340	coding	759	3.68757	9.49534	6.92339	0	0	0
2	13161958	13162354	13162062	MACS2_in_Galaxy_peak_836	396	1kb downstream	AT2G30925	coding	213	3.68757	9.49534	6.92339	0	0	1
2	15334979	15335295	15335149	MACS2_in_Galaxy_peak_875	316	1kb upstream	AT2G36570	coding	446	3.68757	9.49534	6.92339	0	0	0
3	2237063	2237339	2237235	MACS2_in_Galaxy_peak_1099	276	1kb downstream	AT3G07060	coding	288	3.68757	9.49534	6.92339	1	1	1
3	2456893	2457192	2457030	MACS2_in_Galaxy_peak_1110	299	1kb upstream	AT3G07690	coding	190	3.68757	9.49534	6.92339	1	1	1
4	11954391	11954647	11954471	MACS2_in_Galaxy_peak_1727	256	1kb downstream	AT4G22754	rna	222	3.68757	9.49534	6.92339	0	0	0
4	15870908	15871128	15871008	MACS2_in_Galaxy_peak_1815	220	intergenic	AT4G32880	coding	3196	3.68757	9.49534	6.92339	0	0	0
4	16696881	16697110	16697007	MACS2_in_Galaxy_peak_1827	229	intergenic	AT4G35080	coding	1389	3.68757	9.49534	6.92339	0	0	0
5	279606	279871	279744	MACS2_in_Galaxy_peak_1877	265	1kb upstream	AT5G01734	coding	596	3.68757	9.49534	6.92339	0	0	0
5	3783810	3784327	3784081	MACS2_in_Galaxy_peak_1954	517	1kb upstream	AT5G11740	coding	250	3.68685	43.5402	39.7741	1	1	1
5	4907438	4907660	4907529	MACS2_in_Galaxy_peak_1988	222	1kb downstream	AT5G15130	coding	670	3.68655	13.7787	10.9947	0	0	0
1	25455739	25455966	25455865	MACS2_in_Galaxy_peak_498	227	1kb upstream	AT1G67880	coding	399	3.68636	10.4957	7.86725	0	0	0
4	14822827	14823112	14822962	MACS2_in_Galaxy_peak_1785	285	intergenic	AT4G30270	coding	2521	3.68636	10.4957	7.86725	1	1	1
5	3088803	3089171	3089009	MACS2_in_Galaxy_peak_1931	368	5' UTR	AT5G09890	coding	145	3.68165	22.0677	18.9733	0	0	1
5	20943287	20943888	20943389	MACS2_in_Galaxy_peak_2280	601	intergenic	AT5G51560	coding	2220	3.6816	21.3677	18.2985	0	0	0
3	22328162	22328461	22328310	MACS2_in_Galaxy_peak_1518	299	1kb upstream	AT3G60400	coding	782	3.67917	21.7745	18.6934	0	1	0
1	3008897	3009157	3009029	MACS2_in_Galaxy_peak_71	260	1kb upstream	AT1G09310	coding	82	3.67525	11.0066	8.35182	0	0	1
3	5247493	5247729	5247606	MACS2_in_Galaxy_peak_1195	236	intergenic	AT3G15518	coding	1610	3.67525	11.0066	8.35182	0	1	1
3	16364566	16364904	16364735	MACS2_in_Galaxy_peak_1367	338	1kb upstream	AT3G44820	coding	324	3.67525	11.0066	8.35182	0	0	0
3	16819754	16820063	16819864	MACS2_in_Galaxy_peak_1380	309	coding	AT3G45780	coding	1351	3.66686	11.138	8.47796	0	0	0
5	26872023	26872356	26872193	MACS2_in_Galaxy_peak_2469	333	3' UTR	AT5G67360	coding	3	3.66568	16.5457	13.6521	0	0	1
3	5005620	5005965	5005785	MACS2_in_Galaxy_peak_1189	345	1kb downstream	AT3G14870	coding	206	3.66133	22.0677	18.9733	0	0	1
3	6840059	6840550	6840291	MACS2_in_Galaxy_peak_1248	491	1kb upstream	AT3G19680	coding	144	3.66133	22.0677	18.9733	0	0	0
3	19653814	19654071	19653923	MACS2_in_Galaxy_peak_1441	257	1kb upstream	AT3G53000	coding	336	3.66133	22.0677	18.9733	0	0	0
3	22651354	22651618	22651452	MACS2_in_Galaxy_peak_1532	264	1kb upstream	AT3G61190	coding	71	3.66099	9.37373	6.81074	0	0	1
2	9691899	9692141	9692063	MACS2_in_Galaxy_peak_769	242	5' UTR	AT2G22780	coding	97	3.66078	10.826	8.18383	0	0	0
1	26511390	26511692	26511566	MACS2_in_Galaxy_peak_547	302	intergenic	AT1G70370	coding	1462	3.65858	12.6546	9.92404	0	0	1
1	28460246	28460600	28460409	MACS2_in_Galaxy_peak_593	354	coding	AT1G75800	coding	24	3.65813	14.5137	11.701	0	0	0
2	2223717	2223957	2223855	MACS2_in_Galaxy_peak_689	240	intergenic	AT2G05820	te	2922	3.65759	23.1819	20.0499	0	0	0
1	13258975	13259222	13259138	MACS2_in_Galaxy_peak_327	247	intergenic	AT1G35750	coding	3528	3.65563	18.1916	15.2374	0	0	0
5	19729754	19730031	19729921	MACS2_in_Galaxy_peak_2242	277	1kb downstream	AT5G48650	coding	359	3.6554	9.39802	6.83414	0	0	1
2	8791936	8792189	8792040	MACS2_in_Galaxy_peak_741	253	5' UTR	AT2G20370	coding	293	3.65217	13.7787	10.9947	0	0	0
5	3406266	3406672	3406490	MACS2_in_Galaxy_peak_1943	406	intergenic	AT5G10770	coding	1138	3.6514	19.3084	16.3151	1	1	0
3	10592256	10592625	10592440	MACS2_in_Galaxy_peak_1325	369	intergenic	AT3G28345	coding	1481	3.651	24.8241	21.6357	1	1	1
5	2167042	2167584	2167276	MACS2_in_Galaxy_peak_1910	542	1kb upstream	AT5G06980	coding	486	3.64809	25.3553	22.1508	0	0	0
2	8949180	8949961	8949553	MACS2_in_Galaxy_peak_744	781	1kb upstream	AT2G20784	coding	51	3.6476	19.8381	16.8234	0	0	1
3	852477	852695	852635	MACS2_in_Galaxy_peak_1061	218	1kb downstream	AT3G03560	coding	567	3.6445	9.65458	7.07681	1	1	0
1	2661626	2661898	2661786	MACS2_in_Galaxy_peak_67	272	1kb downstream	AT1G08430	coding	733	3.64439	9.36461	6.80199	0	0	0
4	13943610	13943872	13943688	MACS2_in_Galaxy_peak_1767	262	1kb upstream	AT4G28050	coding	120	3.64439	9.36461	6.80199	0	1	1
4	16765174	16765431	16765319	MACS2_in_Galaxy_peak_1832	257	1kb upstream	AT4G35240	coding	978	3.64439	9.36461	6.80199	0	0	0
3	4141227	4141618	4141422	MACS2_in_Galaxy_peak_1162	391	coding	AT3G12970	coding	93	3.64082	11.3002	8.63591	0	0	0
2	6864405	6864876	6864658	MACS2_in_Galaxy_peak_712	471	1kb downstream	AT2G15750	te	524	3.63503	22.0078	18.9184	1	1	1
3	20958318	20958656	20958475	MACS2_in_Galaxy_peak_1469	338	1kb upstream	AT3G56570	coding	173	3.63407	17.0741	14.1634	0	0	0
1	6627750	6628009	6627881	MACS2_in_Galaxy_peak_190	259	1kb upstream	AT1G19210	coding	349	3.63104	8.86783	6.32968	0	0	0
1	7488751	7488958	7488864	MACS2_in_Galaxy_peak_232	207	1kb downstream	AT1G21390	coding	531	3.63104	8.86783	6.32968	0	0	0
1	18450751	18451006	18450907	MACS2_in_Galaxy_peak_357	255	intergenic	AT1G49840	coding	1365	3.63104	8.86783	6.32968	0	0	1
2	15053242	15053470	15053326	MACS2_in_Galaxy_peak_867	228	1kb downstream	AT2G35830	coding	196	3.63104	8.86783	6.32968	0	0	0
3	18883056	18883275	18883148	MACS2_in_Galaxy_peak_1421	219	1kb upstream	AT3G50800	coding	263	3.63104	8.86783	6.32968	0	0	1
4	9827367	9827620	9827501	MACS2_in_Galaxy_peak_1668	253	1kb upstream	AT4G17650	coding	256	3.63104	8.86783	6.32968	0	0	0
4	10454123	10454341	10454271	MACS2_in_Galaxy_peak_1691	218	coding	AT4G19100	coding	127	3.63104	8.86783	6.32968	0	1	0
5	81362	81651	81483	MACS2_in_Galaxy_peak_1870	289	intergenic	AT5G01215	rna	2801	3.63104	8.86783	6.32968	1	1	0
5	2081789	2082042	2081936	MACS2_in_Galaxy_peak_1907	253	1kb upstream	AT5G06730	coding	294	3.63104	8.86783	6.32968	0	0	0
5	16779627	16779956	16779757	MACS2_in_Galaxy_peak_2171	329	5' UTR	AT5G41920	coding	191	3.63104	8.86783	6.32968	0	0	1
5	22400869	22401104	22400976	MACS2_in_Galaxy_peak_2325	235	1kb downstream	AT5G55220	coding	308	3.63104	8.86783	6.32968	0	0	1
1	25692409	25692667	25692554	MACS2_in_Galaxy_peak_513	258	intergenic	AT1G68490	coding	1388	3.63053	10.4316	7.80713	0	0	0
5	5813923	5814434	5814235	MACS2_in_Galaxy_peak_2009	511	intergenic	AT5G17640	coding	1749	3.62969	40.752	37.0711	1	1	1
1	21919650	21919978	21919846	MACS2_in_Galaxy_peak_428	328	5' UTR	AT1G59650	coding	285	3.62716	9.31222	6.75326	0	0	0
5	19690660	19690909	19690809	MACS2_in_Galaxy_peak_2241	249	intron	AT5G48570	coding	38	3.62672	9.14355	6.59563	0	0	0
1	22806383	22806608	22806483	MACS2_in_Galaxy_peak_444	225	1kb upstream	AT1G61750	coding	177	3.62553	11.5287	8.84763	0	0	0
5	11024856	11025164	11024977	MACS2_in_Galaxy_peak_2132	308	1kb upstream	AT5G29000	coding	781	3.62553	11.5287	8.84763	0	0	0
2	18353288	18353524	18353432	MACS2_in_Galaxy_peak_961	236	1kb upstream	AT2G44470	coding	852	3.62134	12.6546	9.92404	0	0	0
2	18523431	18523840	18523648	MACS2_in_Galaxy_peak_976	409	1kb upstream	AT2G44920	coding	784	3.62047	30.2881	26.9186	1	1	1
5	21652916	21653243	21653089	MACS2_in_Galaxy_peak_2298	327	intergenic	AT5G53380	coding	1522	3.6178	13.7787	10.9947	0	0	1
1	25348382	25348703	25348538	MACS2_in_Galaxy_peak_493	321	1kb upstream	AT1G67630	coding	255	3.61525	24.2436	21.0767	0	0	0
3	21293110	21293358	21293267	MACS2_in_Galaxy_peak_1480	248	1kb upstream	AT3G57520	coding	540	3.61212	15.4258	12.5784	0	0	0
1	24898651	24899091	24898843	MACS2_in_Galaxy_peak_477	440	intergenic	AT1G66750	coding	1856	3.60745	9.78055	7.19626	0	0	0
2	429348	429703	429521	MACS2_in_Galaxy_peak_665	355	intergenic	AT2G01930	coding	1316	3.60598	17.6068	14.6757	0	0	1
5	3190978	3191294	3191162	MACS2_in_Galaxy_peak_1934	316	1kb upstream	AT5G10170	coding	975	3.60598	17.6068	14.6757	0	0	0
4	12361930	12362144	12362047	MACS2_in_Galaxy_peak_1733	214	1kb upstream	AT4G23730	coding	918	3.60548	12.0195	9.31932	1	1	1
5	19960451	19960710	19960595	MACS2_in_Galaxy_peak_2250	259	1kb upstream	AT5G49230	coding	158	3.60478	13.4354	10.6684	0	0	0
3	5754164	5754475	5754345	MACS2_in_Galaxy_peak_1210	311	intergenic	AT3G16857	coding	1794	3.60184	22.7485	19.6324	0	0	0
1	19692383	19692725	19692567	MACS2_in_Galaxy_peak_396	342	intergenic	AT1G52880	coding	2124	3.5993	22.0198	18.9298	0	0	0
3	20345015	20345279	20345085	MACS2_in_Galaxy_peak_1453	264	5' UTR	AT3G54920	coding	164	3.59929	9.18314	6.63361	0	0	0
2	360809	361123	360986	MACS2_in_Galaxy_peak_657	314	1kb upstream	AT2G01820	coding	285	3.59309	29.1797	25.85	1	1	1
1	5123327	5123561	5123466	MACS2_in_Galaxy_peak_135	234	1kb upstream	AT1G14850	coding	185	3.59161	10.5809	7.95019	0	0	0
3	8407032	8407270	8407135	MACS2_in_Galaxy_peak_1277	238	intergenic	AT3G23440	coding	2467	3.59134	10.459	7.83366	0	0	0
5	391012	391303	391133	MACS2_in_Galaxy_peak_1883	291	intergenic	AT5G02025	rna	1194	3.58852	8.74288	6.2157	0	0	0
1	3936523	3936770	3936649	MACS2_in_Galaxy_peak_95	247	intergenic	AT1G11680	coding	2279	3.58705	9.87633	7.28418	1	1	1
2	18162085	18162464	18162247	MACS2_in_Galaxy_peak_953	379	1kb upstream	AT2G43850	coding	290	3.58705	9.87633	7.28418	0	0	0
5	26749502	26749835	26749680	MACS2_in_Galaxy_peak_2460	333	1kb upstream	AT5G67010	coding	52	3.58705	9.87633	7.28418	0	0	0
1	4784997	4785364	4785151	MACS2_in_Galaxy_peak_128	367	intergenic	AT1G13970	coding	3298	3.58587	10.4007	7.77777	1	1	1
1	30310518	30310862	30310690	MACS2_in_Galaxy_peak_645	344	1kb upstream	AT1G80630	coding	75	3.58587	10.4007	7.77777	0	1	1
4	8138648	8138877	8138754	MACS2_in_Galaxy_peak_1636	229	1kb upstream	AT4G14130	coding	566	3.58587	10.4007	7.77777	0	1	1
4	9440612	9440894	9440766	MACS2_in_Galaxy_peak_1659	282	intergenic	AT4G16770	coding	3585	3.58587	10.4007	7.77777	0	0	1
1	11294946	11295226	11295087	MACS2_in_Galaxy_peak_291	280	1kb downstream	AT1G31550	coding	549	3.5849	11.5287	8.84763	0	1	0
1	28755624	28755945	28755752	MACS2_in_Galaxy_peak_604	321	intergenic	AT1G76620	coding	1003	3.58284	14.3049	11.5001	1	1	1
5	26667594	26667847	26667693	MACS2_in_Galaxy_peak_2456	253	1kb downstream	AT5G66790	coding	333	3.58284	14.3049	11.5001	0	0	1
5	23355286	23355571	23355439	MACS2_in_Galaxy_peak_2353	285	1kb upstream	AT5G57660	coding	145	3.58189	15.9559	13.0854	0	0	0
1	23124432	23124719	23124619	MACS2_in_Galaxy_peak_451	287	intergenic	AT1G62460	te	1517	3.5815	16.4904	13.6021	1	1	1
2	9727340	9727623	9727466	MACS2_in_Galaxy_peak_771	283	intergenic	AT2G22830	coding	1211	3.5815	16.4904	13.6021	0	0	1
5	6801566	6801799	6801698	MACS2_in_Galaxy_peak_2042	233	1kb upstream	AT5G20150	coding	747	3.58115	17.6068	14.6757	0	0	1
1	6920349	6920994	6920607	MACS2_in_Galaxy_peak_205	645	1kb upstream	AT1G19940	coding	403	3.57918	25.3157	22.1123	0	0	0
4	5934520	5934730	5934664	MACS2_in_Galaxy_peak_1623	210	intergenic	AT4G09350	coding	2473	3.57659	10.5274	7.89826	0	0	0
3	9528641	9528911	9528782	MACS2_in_Galaxy_peak_1303	270	5' UTR	AT3G26080	coding	222	3.57514	10.1197	7.51738	0	0	0
2	8144571	8144811	8144672	MACS2_in_Galaxy_peak_732	240	1kb upstream	AT2G18800	coding	256	3.57452	8.86783	6.32968	0	0	0
5	14590062	14590307	14590151	MACS2_in_Galaxy_peak_2139	245	5' UTR	AT5G36940	coding	146	3.57452	8.86783	6.32968	1	1	1
5	19681362	19681584	19681517	MACS2_in_Galaxy_peak_2239	222	1kb downstream	AT5G48550	coding	913	3.57452	8.86783	6.32968	0	0	0
5	20014287	20014932	20014628	MACS2_in_Galaxy_peak_2253	645	intron	AT5G49360	coding	2050	3.57452	8.86783	6.32968	0	0	1
3	4195340	4195615	4195513	MACS2_in_Galaxy_peak_1165	275	1kb upstream	AT3G13070	coding	365	3.57237	14.2539	11.455	0	1	1
3	5755265	5755597	5755412	MACS2_in_Galaxy_peak_1211	332	1kb upstream	AT3G16857	coding	682	3.56694	36.7218	33.1564	0	0	1
1	23693020	23693233	23693142	MACS2_in_Galaxy_peak_464	213	intergenic	AT1G63840	coding	2635	3.56588	9.36164	6.80045	0	0	1
1	25096517	25096869	25096696	MACS2_in_Galaxy_peak_485	352	intergenic	AT1G67120	coding	1167	3.56215	24.2063	21.0406	0	0	0
5	18080525	18080868	18080670	MACS2_in_Galaxy_peak_2203	343	1kb upstream	AT5G44790	coding	879	3.56147	17.6383	14.7066	1	1	1
5	24119280	24119659	24119477	MACS2_in_Galaxy_peak_2365	379	1kb upstream	AT5G59880	coding	913	3.56105	22.5572	19.4497	0	0	1
4	15646728	15647039	15646868	MACS2_in_Galaxy_peak_1809	311	1kb upstream	AT4G32410	coding	495	3.56076	10.1897	7.57823	0	0	0
5	8526412	8526754	8526618	MACS2_in_Galaxy_peak_2093	342	1kb upstream	AT5G24825	rna	886	3.55849	19.3866	16.3914	1	1	0
3	9517201	9517495	9517295	MACS2_in_Galaxy_peak_1302	294	5' UTR	AT3G26030	coding	393	3.55326	8.63868	6.12237	0	0	0
1	4554972	4555342	4555140	MACS2_in_Galaxy_peak_122	370	intergenic	AT1G13300	coding	1820	3.55311	11.6838	8.9969	0	0	0
4	13742059	13742403	13742246	MACS2_in_Galaxy_peak_1760	344	1kb downstream	AT4G27490	coding	584	3.55091	13.717	10.9373	0	0	0
3	17176361	17176599	17176487	MACS2_in_Galaxy_peak_1392	238	intergenic	AT3G46620	coding	2357	3.55049	11.2737	8.61009	0	0	0
1	4020939	4021279	4021086	MACS2_in_Galaxy_peak_98	340	1kb upstream	AT1G11915	coding	721	3.54904	13.1828	10.4252	0	0	0
5	6400684	6400958	6400801	MACS2_in_Galaxy_peak_2030	274	1kb upstream	AT5G19095	rna	418	3.54904	13.1828	10.4252	0	0	0
1	19852358	19852649	19852527	MACS2_in_Galaxy_peak_401	291	1kb downstream	AT1G53233	rna	376	3.54817	10.7056	8.0703	0	0	0
5	18378697	18379051	18378852	MACS2_in_Galaxy_peak_2209	354	intergenic	AT5G45350	coding	3226	3.54608	24.7467	21.5605	1	1	0
1	7782365	7782575	7782503	MACS2_in_Galaxy_peak_240	210	intergenic	AT1G22060	coding	1884	3.54524	15.0764	12.2415	0	1	1
1	24952555	24952782	24952662	MACS2_in_Galaxy_peak_479	227	intron	AT1G66880	coding	2770	3.54118	10.4007	7.77777	0	0	0
5	16914331	16914552	16914444	MACS2_in_Galaxy_peak_2178	221	1kb upstream	AT5G42300	coding	609	3.54118	10.4007	7.77777	0	0	0
5	19533108	19533472	19533212	MACS2_in_Galaxy_peak_2236	364	1kb upstream	AT5G48170	coding	88	3.54118	10.4007	7.77777	0	1	1
5	3626782	3627072	3626930	MACS2_in_Galaxy_peak_1948	290	1kb upstream	AT5G11360	coding	323	3.54055	13.6673	10.8922	0	0	0
5	9682616	9682876	9682769	MACS2_in_Galaxy_peak_2124	260	3' UTR	AT5G27410	coding	278	3.54055	13.6673	10.8922	0	0	0
5	20995769	20996121	20995944	MACS2_in_Galaxy_peak_2283	352	1kb downstream	AT5G51670	coding	849	3.5389	11.3483	8.68131	0	0	1
1	6763054	6763586	6763307	MACS2_in_Galaxy_peak_193	532	1kb upstream	AT1G19530	coding	656	3.53618	18.9597	15.9763	0	0	0
1	6333401	6333615	6333503	MACS2_in_Galaxy_peak_185	214	intron	AT1G18400	coding	68	3.53266	8.74288	6.2157	0	0	0
4	9789169	9789411	9789290	MACS2_in_Galaxy_peak_1667	242	1kb downstream	AT4G17580	coding	499	3.53266	8.74288	6.2157	0	0	0
4	10566222	10566457	10566300	MACS2_in_Galaxy_peak_1696	235	coding	AT4G19370	coding	76	3.53266	8.74288	6.2157	0	0	0
5	435990	436228	436081	MACS2_in_Galaxy_peak_1884	238	coding	AT5G02190	coding	574	3.53266	8.74288	6.2157	0	0	0
3	8406207	8406516	8406405	MACS2_in_Galaxy_peak_1276	309	intergenic	AT3G23440	coding	1677	3.53145	9.9288	7.33416	0	0	0
2	6860377	6860773	6860588	MACS2_in_Galaxy_peak_711	396	intergenic	AT2G15750	te	2347	3.52892	15.9139	13.0445	0	0	0
2	11196672	11197042	11196896	MACS2_in_Galaxy_peak_799	370	intergenic	AT2G26300	coding	1230	3.52274	14.2559	11.4564	0	0	0
5	17639449	17639742	17639564	MACS2_in_Galaxy_peak_2187	293	1kb downstream	AT5G43880	coding	380	3.52274	14.2559	11.4564	0	0	0
1	1977293	1977805	1977641	MACS2_in_Galaxy_peak_50	512	1kb upstream	AT1G06480	rna	535	3.5214	23.5846	20.4397	0	0	0
5	9291803	9292125	9291968	MACS2_in_Galaxy_peak_2117	322	5' UTR	AT5G26740	coding	472	3.51914	20.3357	17.3063	0	0	0
1	245908	246120	245962	MACS2_in_Galaxy_peak_10	212	1kb downstream	AT1G01680	coding	397	3.51799	8.25522	5.75467	0	0	0
1	9348391	9348599	9348490	MACS2_in_Galaxy_peak_263	208	intergenic	AT1G26945	coding	3076	3.51799	8.25522	5.75467	0	0	0
2	11594218	11594453	11594352	MACS2_in_Galaxy_peak_810	235	coding	AT2G27120	coding	11	3.51799	8.25522	5.75467	0	0	0
3	6040554	6040816	6040712	MACS2_in_Galaxy_peak_1229	262	1kb upstream	AT3G17670	coding	172	3.51799	8.25522	5.75467	0	0	1
5	26799009	26799351	26799177	MACS2_in_Galaxy_peak_2462	342	1kb upstream	AT5G67160	coding	176	3.51799	8.25522	5.75467	0	0	0
5	7880207	7880529	7880380	MACS2_in_Galaxy_peak_2077	322	5' UTR	AT5G23400	coding	235	3.51596	8.69282	6.16931	0	0	0
1	1240075	1240336	1240215	MACS2_in_Galaxy_peak_27	261	1kb upstream	AT1G04550	coding	377	3.50962	12.0592	9.35671	0	0	0
3	19051381	19051769	19051658	MACS2_in_Galaxy_peak_1426	388	1kb upstream	AT3G51320	coding	130	3.50962	12.0592	9.35671	0	0	1
5	10056193	10056660	10056438	MACS2_in_Galaxy_peak_2130	467	1kb downstream	AT5G28053	te	74	3.50667	17.0287	14.12	1	1	1
4	9295674	9296085	9295823	MACS2_in_Galaxy_peak_1650	411	1kb upstream	AT4G16490	coding	349	3.50519	21.9877	18.8983	0	1	0
2	7458956	7459167	7459050	MACS2_in_Galaxy_peak_724	211	5' UTR	AT2G17120	coding	95	3.50365	10.934	8.2844	0	0	0
5	18462036	18462361	18462187	MACS2_in_Galaxy_peak_2211	325	1kb upstream	AT5G45550	coding	86	3.50365	10.934	8.2844	0	0	1
5	3240504	3240745	3240578	MACS2_in_Galaxy_peak_1936	241	coding	AT5G10300	coding	100	3.49946	8.47873	5.96796	0	0	0
3	680354	680660	680527	MACS2_in_Galaxy_peak_1057	306	1kb upstream	AT3G03010	coding	370	3.49809	14.7987	11.9782	0	0	1
2	8654636	8654874	8654728	MACS2_in_Galaxy_peak_738	238	1kb upstream	AT2G20050	coding	562	3.49649	9.80686	7.21905	0	0	0
3	386904	387196	387019	MACS2_in_Galaxy_peak_1049	292	1kb upstream	AT3G02140	coding	613	3.49649	9.80686	7.21905	0	0	0
5	20635452	20635741	20635554	MACS2_in_Galaxy_peak_2268	289	1kb downstream	AT5G50740	coding	387	3.49649	9.80686	7.21905	0	0	0
5	16364453	16364692	16364547	MACS2_in_Galaxy_peak_2160	239	1kb upstream	AT5G40840	coding	850	3.49295	14.2559	11.4564	0	0	1
5	7446134	7446568	7446385	MACS2_in_Galaxy_peak_2063	434	1kb upstream	AT5G22470	coding	694	3.49037	10.06	7.45923	0	0	1
1	6692530	6692792	6692644	MACS2_in_Galaxy_peak_191	262	1kb downstream	AT1G19370	coding	243	3.48774	9.27005	6.71342	0	0	1
1	29396818	29397092	29396954	MACS2_in_Galaxy_peak_620	274	1kb upstream	AT1G78120	coding	952	3.48774	9.27005	6.71342	0	0	0
4	14918861	14919119	14918970	MACS2_in_Galaxy_peak_1789	258	intergenic	AT4G30530	coding	1615	3.48774	9.27005	6.71342	0	0	1
1	9534247	9534676	9534439	MACS2_in_Galaxy_peak_274	429	1kb upstream	AT1G27460	coding	516	3.48707	13.1377	10.3827	0	0	0
1	20415348	20415697	20415574	MACS2_in_Galaxy_peak_410	349	1kb upstream	AT1G54690	coding	316	3.48675	17.5702	14.6406	0	0	0
2	7021979	7022243	7022082	MACS2_in_Galaxy_peak_714	264	1kb upstream	AT2G16190	coding	511	3.48658	11.9251	9.23128	0	0	0
3	7160487	7160818	7160615	MACS2_in_Galaxy_peak_1255	331	1kb upstream	AT3G20510	coding	232	3.47882	9.51507	6.94196	0	0	0
4	10296068	10296506	10296218	MACS2_in_Galaxy_peak_1682	438	1kb upstream	AT4G18710	coding	187	3.47851	19.7694	16.7577	0	0	1
4	10366018	10366281	10366121	MACS2_in_Galaxy_peak_1687	263	5' UTR	AT4G18910	coding	62	3.4768	8.13604	5.64515	0	0	0
4	10003306	10003628	10003466	MACS2_in_Galaxy_peak_1672	322	3' UTR	AT4G18020	coding	271	3.47636	10.0096	7.41063	0	0	0
5	19838161	19838424	19838284	MACS2_in_Galaxy_peak_2248	263	1kb upstream	AT5G48930	coding	200	3.47636	10.0096	7.41063	0	0	0
1	3832373	3832683	3832518	MACS2_in_Galaxy_peak_92	310	1kb upstream	AT1G11380	coding	167	3.47634	15.9139	13.0445	0	1	0
5	21973778	21974014	21973932	MACS2_in_Galaxy_peak_2313	236	intergenic	AT5G54145	coding	1147	3.47634	15.9139	13.0445	0	0	0
1	11771190	11771447	11771341	MACS2_in_Galaxy_peak_306	257	1kb downstream	AT1G32550	coding	651	3.47237	11.4739	8.79679	0	0	0
2	9054448	9054751	9054646	MACS2_in_Galaxy_peak_749	303	5' UTR	AT2G21120	coding	333	3.46901	14.2526	11.4538	0	0	1
4	5793636	5793891	5793752	MACS2_in_Galaxy_peak_1621	255	intergenic	AT4G09030	coding	1131	3.46511	12.2567	9.5419	0	0	1
2	8013432	8013698	8013612	MACS2_in_Galaxy_peak_730	266	intergenic	AT2G18480	coding	2322	3.46302	10.934	8.2844	0	0	0
4	10098863	10099082	10098962	MACS2_in_Galaxy_peak_1674	219	1kb downstream	AT4G18270	coding	392	3.46302	10.934	8.2844	0	0	1
1	20688090	20688297	20688158	MACS2_in_Galaxy_peak_416	207	1kb downstream	AT1G55410	pseudo	421	3.46147	8.25522	5.75467	0	0	0
1	25472331	25472561	25472472	MACS2_in_Galaxy_peak_501	230	1kb upstream	AT1G67910	coding	637	3.46147	8.25522	5.75467	1	1	0
2	14600191	14600489	14600370	MACS2_in_Galaxy_peak_859	298	intergenic	AT2G34660	coding	2927	3.46147	8.25522	5.75467	1	1	1
3	8819338	8819596	8819439	MACS2_in_Galaxy_peak_1287	258	intergenic	AT3G24315	coding	1132	3.46147	8.25522	5.75467	0	0	0
3	9749024	9749282	9749158	MACS2_in_Galaxy_peak_1307	258	1kb upstream	AT3G26550	coding	113	3.46147	8.25522	5.75467	0	0	1
2	835778	836061	835945	MACS2_in_Galaxy_peak_675	283	intergenic	AT2G02870	coding	2459	3.45751	13.9238	11.1358	0	1	0
3	6967397	6967671	6967481	MACS2_in_Galaxy_peak_1252	274	1kb upstream	AT3G20000	coding	151	3.45515	13.1377	10.3827	0	0	0
4	526299	526639	526457	MACS2_in_Galaxy_peak_1583	340	intergenic	AT4G01245	coding	1122	3.45515	13.1377	10.3827	0	1	0
5	23473909	23474196	23474082	MACS2_in_Galaxy_peak_2355	287	5' UTR	AT5G57990	coding	55	3.45515	13.1377	10.3827	0	0	0
5	3717316	3717579	3717442	MACS2_in_Galaxy_peak_1951	263	coding	AT5G11570	coding	829	3.45245	11.8163	9.12489	0	0	0
1	29465972	29466245	29466122	MACS2_in_Galaxy_peak_626	273	intergenic	AT1G78310	coding	1170	3.4518	9.80686	7.21905	1	1	1
3	21744948	21745228	21745085	MACS2_in_Galaxy_peak_1497	280	intron	AT3G58795	rna	619	3.4518	9.80686	7.21905	1	1	1
5	4965945	4966401	4966091	MACS2_in_Galaxy_peak_1989	456	1kb downstream	AT5G15280	coding	197	3.4518	9.80686	7.21905	0	0	0
3	9330407	9330709	9330540	MACS2_in_Galaxy_peak_1298	302	intergenic	AT3G25630	te	1098	3.45005	15.3445	12.5009	0	0	0
3	22949570	22949859	22949706	MACS2_in_Galaxy_peak_1549	289	intergenic	AT3G61970	coding	2115	3.44591	12.0187	9.31868	0	0	1
1	25781897	25782166	25781998	MACS2_in_Galaxy_peak_517	269	5' UTR	AT1G68670	coding	313	3.44506	13.0893	10.3386	0	0	0
1	2474964	2475391	2475107	MACS2_in_Galaxy_peak_65	427	1kb upstream	AT1G07980	coding	267	3.44016	14.2526	11.4538	0	0	0
3	6945325	6945534	6945474	MACS2_in_Galaxy_peak_1251	209	intergenic	AT3G19950	coding	1590	3.43808	8.67725	6.15418	0	0	0
5	21042045	21042360	21042167	MACS2_in_Galaxy_peak_2285	315	1kb downstream	AT5G51795	coding	881	3.43797	12.6728	9.94083	0	0	0
1	18690702	18691094	18690922	MACS2_in_Galaxy_peak_364	392	1kb upstream	AT1G50450	coding	550	3.43614	34.0681	30.5816	1	1	1
2	114825	115204	115011	MACS2_in_Galaxy_peak_650	379	coding	AT2G01190	coding	9	3.43513	11.4739	8.79679	1	1	0
2	18487337	18487655	18487504	MACS2_in_Galaxy_peak_973	318	intergenic	AT2G44820	coding	1979	3.43513	11.4739	8.79679	0	0	0
3	12317550	12317793	12317665	MACS2_in_Galaxy_peak_1340	243	intergenic	AT3G30716	te	2190	3.43513	11.4739	8.79679	0	0	0
3	22378573	22378920	22378778	MACS2_in_Galaxy_peak_1522	347	intergenic	AT3G60550	coding	1100	3.43513	11.4739	8.79679	0	0	1
2	9039436	9039659	9039533	MACS2_in_Galaxy_peak_748	223	intergenic	AT2G21070	coding	1393	3.43336	13.6831	10.9053	0	0	0
2	12797658	12798062	12797971	MACS2_in_Galaxy_peak_835	404	intron	AT2G29995	coding	723	3.43066	8.92354	6.38258	0	1	0
3	21218126	21218365	21218203	MACS2_in_Galaxy_peak_1473	239	1kb upstream	AT3G57340	coding	930	3.42769	8.42622	5.9182	0	0	0
3	4340359	4340618	4340501	MACS2_in_Galaxy_peak_1170	259	1kb upstream	AT3G13360	coding	506	3.42377	15.3445	12.5009	0	0	0
4	15277497	15277781	15277654	MACS2_in_Galaxy_peak_1796	284	1kb upstream	AT4G31510	coding	420	3.42323	12.5672	9.84201	0	0	0
3	22566419	22566830	22566681	MACS2_in_Galaxy_peak_1527	411	coding	AT3G60980	coding	54	3.42182	35.7156	32.1785	0	0	0
1	26765465	26765694	26765591	MACS2_in_Galaxy_peak_551	229	1kb upstream	AT1G70985	coding	398	3.42093	8.13604	5.64515	1	1	0
3	23311541	23311767	23311690	MACS2_in_Galaxy_peak_1568	226	1kb downstream	AT3G63080	coding	454	3.42093	8.13604	5.64515	0	0	0
4	13680812	13681019	13680919	MACS2_in_Galaxy_peak_1759	207	5' UTR	AT4G27320	coding	198	3.42093	8.13604	5.64515	0	0	0
5	883436	883675	883602	MACS2_in_Galaxy_peak_1893	239	5' UTR	AT5G03520	coding	124	3.42093	8.13604	5.64515	0	0	0
5	25586725	25586965	25586841	MACS2_in_Galaxy_peak_2405	240	1kb downstream	AT5G63930	coding	453	3.42093	8.13604	5.64515	0	0	1
3	9121876	9122165	9121995	MACS2_in_Galaxy_peak_1295	289	1kb upstream	AT3G25030	coding	630	3.41492	9.67586	7.09762	0	0	0
1	4289315	4289695	4289507	MACS2_in_Galaxy_peak_110	380	1kb upstream	AT1G12600	coding	646	3.41153	12.0187	9.31868	0	0	1
1	26295628	26295857	26295802	MACS2_in_Galaxy_peak_535	229	5' UTR	AT1G69840	coding	592	3.40711	9.80686	7.21905	0	0	1
2	16547674	16547980	16547748	MACS2_in_Galaxy_peak_897	306	intergenic	AT2G39700	coding	2393	3.40711	9.80686	7.21905	0	0	0
3	19468035	19468314	19468181	MACS2_in_Galaxy_peak_1438	279	intergenic	AT3G52500	coding	1121	3.40711	9.80686	7.21905	0	0	0
3	11725214	11725515	11725384	MACS2_in_Galaxy_peak_1337	301	intergenic	AT3G29805	te	1276	3.40499	19.7586	16.7484	0	0	0
1	898667	898937	898830	MACS2_in_Galaxy_peak_21	270	1kb upstream	AT1G03600	coding	114	3.40494	7.65801	5.19482	0	0	0
1	7312268	7312584	7312422	MACS2_in_Galaxy_peak_230	316	1kb upstream	AT1G20967	coding	655	3.40494	7.65801	5.19482	0	0	0
1	9962440	9962752	9962601	MACS2_in_Galaxy_peak_279	312	intergenic	AT1G28380	coding	1100	3.40494	7.65801	5.19482	0	0	0
5	24765336	24765591	24765475	MACS2_in_Galaxy_peak_2384	255	1kb upstream	AT5G61590	coding	205	3.40494	7.65801	5.19482	0	0	0
5	26525022	26525240	26525133	MACS2_in_Galaxy_peak_2447	218	1kb upstream	AT5G66420	coding	145	3.40494	7.65801	5.19482	0	0	1
1	19848455	19848695	19848586	MACS2_in_Galaxy_peak_400	240	1kb downstream	AT1G53220	rna	529	3.40377	10.2792	7.66565	1	1	1
3	4311819	4312267	4312004	MACS2_in_Galaxy_peak_1166	448	1kb upstream	AT3G13310	coding	743	3.40238	19.5935	16.5905	1	1	1
1	17133432	17133806	17133626	MACS2_in_Galaxy_peak_344	374	1kb upstream	AT1G45207	coding	71	3.4018	17.5518	14.6233	0	0	0
3	22733126	22733360	22733244	MACS2_in_Galaxy_peak_1536	234	1kb upstream	AT3G61430	coding	414	3.40156	10.4268	7.80271	0	0	0
1	29566753	29566972	29566865	MACS2_in_Galaxy_peak_627	219	1kb upstream	AT1G78600	coding	508	3.39789	10.8988	8.25215	0	0	0
4	11269890	11270137	11270013	MACS2_in_Galaxy_peak_1714	247	1kb upstream	AT4G21120	coding	305	3.39789	10.8988	8.25215	0	0	1
3	3442294	3442515	3442384	MACS2_in_Galaxy_peak_1134	221	1kb upstream	AT3G10985	coding	372	3.39036	11.7722	9.08149	0	0	1
3	10515664	10515890	10515779	MACS2_in_Galaxy_peak_1323	226	intergenic	AT3G28193	coding	1015	3.39036	11.7722	9.08149	1	1	0
5	16002860	16003191	16003034	MACS2_in_Galaxy_peak_2150	331	coding	AT5G39980	coding	47	3.38842	8.67725	6.15418	0	0	0
1	12590032	12590351	12590206	MACS2_in_Galaxy_peak_319	319	1kb upstream	AT1G34430	coding	107	3.38637	14.2316	11.4334	0	0	0
5	17065056	17065406	17065240	MACS2_in_Galaxy_peak_2180	350	intergenic	AT5G42610	coding	1297	3.38253	15.3354	12.4928	0	0	0
3	16640959	16641291	16641127	MACS2_in_Galaxy_peak_1372	332	1kb upstream	AT3G45360	te	494	3.38177	10.3504	7.73135	1	1	1
5	22245867	22246174	22246011	MACS2_in_Galaxy_peak_2320	307	1kb downstream	AT5G54760	coding	503	3.38177	10.3504	7.73135	0	0	0
4	8910820	8911297	8910984	MACS2_in_Galaxy_peak_1642	477	1kb downstream	AT4G15610	coding	417	3.37731	12.6127	9.88456	1	1	1
5	3335862	3336367	3336160	MACS2_in_Galaxy_peak_1939	505	1kb downstream	AT5G10560	coding	221	3.37398	28.5766	25.265	0	0	1
3	9284635	9284882	9284692	MACS2_in_Galaxy_peak_1297	247	intergenic	AT3G25560	coding	2198	3.37348	7.83411	5.3618	0	0	0
3	23089312	23089536	23089358	MACS2_in_Galaxy_peak_1555	224	1kb upstream	AT3G62390	coding	282	3.37348	7.83411	5.3618	0	0	0
5	26771794	26772016	26771896	MACS2_in_Galaxy_peak_2461	222	1kb upstream	AT5G67080	coding	821	3.37348	7.83411	5.3618	0	0	0
3	9410313	9410690	9410480	MACS2_in_Galaxy_peak_1300	377	3' UTR	AT3G25780	coding	92	3.3707	9.67586	7.09762	1	1	1
4	10374883	10375375	10375258	MACS2_in_Galaxy_peak_1690	492	1kb upstream	AT4G18950	coding	556	3.3675	17.5494	14.6213	0	0	0
5	18667241	18667492	18667322	MACS2_in_Galaxy_peak_2217	251	intergenic	AT5G46025	coding	1770	3.36739	12.1924	9.48089	0	0	0
2	13827484	13827828	13827584	MACS2_in_Galaxy_peak_848	344	1kb upstream	AT2G32580	coding	193	3.36507	7.5446	5.09748	0	0	0
2	14477299	14477587	14477407	MACS2_in_Galaxy_peak_857	288	1kb upstream	AT2G34300	coding	632	3.36507	7.5446	5.09748	0	0	0
3	2713164	2713376	2713254	MACS2_in_Galaxy_peak_1118	212	1kb downstream	AT3G08920	coding	153	3.36242	9.22533	6.67239	0	0	0
1	23514067	23514287	23514162	MACS2_in_Galaxy_peak_461	220	intergenic	AT1G63420	coding	1697	3.36116	8.58926	6.07445	0	0	0
1	29276755	29277023	29276913	MACS2_in_Galaxy_peak_615	268	1kb downstream	AT1G77855	coding	355	3.36065	10.8988	8.25215	1	1	0
4	16711207	16711637	16711416	MACS2_in_Galaxy_peak_1831	430	intergenic	AT4G35110	coding	1238	3.35938	12.5672	9.84201	0	0	0
3	20113761	20114164	20114012	MACS2_in_Galaxy_peak_1448	403	1kb upstream	AT3G54320	coding	847	3.35792	9.36726	6.8046	0	0	1
1	29638573	29638805	29638689	MACS2_in_Galaxy_peak_629	232	1kb upstream	AT1G78830	coding	181	3.3577	15.3354	12.4928	0	0	0
2	18429011	18429404	18429151	MACS2_in_Galaxy_peak_965	393	1kb upstream	AT2G44690	coding	69	3.35662	18.1044	15.1534	0	0	1
1	26331768	26332085	26331961	MACS2_in_Galaxy_peak_540	317	coding	AT1G69910	coding	150	3.35581	8.67729	6.15418	0	0	1
5	4826293	4826504	4826434	MACS2_in_Galaxy_peak_1987	211	1kb upstream	AT5G14920	coding	200	3.35581	8.67729	6.15418	0	0	0
1	5473110	5473587	5473256	MACS2_in_Galaxy_peak_168	477	1kb upstream	AT1G15940	coding	324	3.34842	7.65801	5.19482	0	0	0
1	10375166	10375389	10375283	MACS2_in_Galaxy_peak_282	223	1kb upstream	AT1G29670	coding	566	3.34842	7.65801	5.19482	0	0	0
2	5925712	5925919	5925808	MACS2_in_Galaxy_peak_705	207	coding	AT2G14080	coding	590	3.34842	7.65801	5.19482	0	0	0
2	12172847	12173096	12172981	MACS2_in_Galaxy_peak_821	249	coding	AT2G28470	coding	193	3.34842	7.65801	5.19482	0	0	0
2	16640899	16641118	16640994	MACS2_in_Galaxy_peak_900	219	1kb downstream	AT2G39865	coding	753	3.34842	7.65801	5.19482	0	0	0
3	10923706	10923937	10923837	MACS2_in_Galaxy_peak_1330	231	intergenic	AT3G28915	te	1191	3.34842	7.65801	5.19482	0	0	1
4	10463423	10463655	10463527	MACS2_in_Galaxy_peak_1692	232	1kb upstream	AT4G19120	coding	505	3.34842	7.65801	5.19482	0	0	1
5	13833292	13833499	13833392	MACS2_in_Galaxy_peak_2136	207	3' UTR	AT5G35630	coding	156	3.34842	7.65801	5.19482	0	0	0
2	16068325	16069033	16068773	MACS2_in_Galaxy_peak_884	708	intron	AT2G38350	coding	338	3.34398	13.1186	10.3658	0	0	0
4	12375053	12375298	12375177	MACS2_in_Galaxy_peak_1734	245	intergenic	AT4G23750	coding	1576	3.34398	13.1186	10.3658	1	1	1
4	9332681	9333224	9332894	MACS2_in_Galaxy_peak_1656	543	intergenic	AT4G16563	coding	1520	3.34369	32.9967	29.5439	1	1	1
1	23039859	23040119	23039985	MACS2_in_Galaxy_peak_450	260	1kb upstream	AT1G62310	coding	688	3.34222	9.52181	6.94854	0	0	0
1	173445	173690	173525	MACS2_in_Galaxy_peak_6	245	1kb downstream	AT1G01471	coding	101	3.33435	8.34547	5.83959	0	0	0
4	15292534	15292784	15292675	MACS2_in_Galaxy_peak_1799	250	intergenic	AT4G31550	coding	1201	3.33435	8.34547	5.83959	0	1	1
5	1992994	1993283	1993099	MACS2_in_Galaxy_peak_1904	289	intron	AT5G06530	coding	1467	3.33435	8.34547	5.83959	0	0	0
2	9839590	9839995	9839759	MACS2_in_Galaxy_peak_773	405	1kb upstream	AT2G23100	coding	93	3.33287	14.7849	11.9656	1	1	1
5	23577596	23577853	23577708	MACS2_in_Galaxy_peak_2358	257	1kb upstream	AT5G58320	coding	4	3.33025	9.00966	6.46694	0	0	0
2	17541795	17542493	17541960	MACS2_in_Galaxy_peak_918	698	intergenic	AT2G42040	coding	1138	3.32863	26.9404	23.6824	0	0	0
5	24706957	24707389	24707127	MACS2_in_Galaxy_peak_2382	432	1kb upstream	AT5G61440	coding	485	3.32746	12.0057	9.30776	0	0	0
5	3771396	3772096	3771844	MACS2_in_Galaxy_peak_1952	700	1kb upstream	AT5G11700	coding	623	3.32727	18.6605	15.6913	0	0	0
3	4406400	4406646	4406491	MACS2_in_Galaxy_peak_1173	246	1kb downstream	AT3G13510	coding	782	3.3234	10.3343	7.71812	0	0	0
5	4761311	4761547	4761439	MACS2_in_Galaxy_peak_1983	236	intron	AT5G14740	coding	953	3.3234	10.3343	7.71812	0	0	0
1	11755677	11755984	11755857	MACS2_in_Galaxy_peak_305	307	intergenic	AT1G32510	coding	1170	3.3221	15.8899	13.0224	0	0	0
3	4012401	4012642	4012526	MACS2_in_Galaxy_peak_1155	241	1kb upstream	AT3G12630	coding	186	3.32065	17.8831	14.9417	0	0	0
1	220116	220399	220259	MACS2_in_Galaxy_peak_8	283	coding	AT1G01600	coding	737	3.31773	9.22533	6.67239	0	1	1
1	3296161	3296566	3296388	MACS2_in_Galaxy_peak_78	405	intergenic	AT1G10090	coding	1092	3.31773	9.22533	6.67239	0	0	0
5	9409900	9410316	9410081	MACS2_in_Galaxy_peak_2120	416	1kb upstream	AT5G26770	coding	373	3.316	17.561	14.6319	0	0	0
5	16568293	16568512	16568433	MACS2_in_Galaxy_peak_2165	219	intergenic	AT5G41390	coding	1149	3.31542	7.92217	5.44475	0	0	0
4	12357318	12357570	12357455	MACS2_in_Galaxy_peak_1731	252	intergenic	AT4G23720	coding	1263	3.31191	8.58926	6.07445	0	0	0
1	18801911	18802219	18802035	MACS2_in_Galaxy_peak_369	308	coding	AT1G50730	coding	33	3.30515	16.3983	13.5152	0	0	1
1	8558847	8559260	8559074	MACS2_in_Galaxy_peak_253	413	1kb upstream	AT1G24170	coding	421	3.30091	41.2968	37.5984	1	1	1
5	20994856	20995239	20995067	MACS2_in_Galaxy_peak_2282	383	coding	AT5G51670	coding	49	3.30057	9.52181	6.94854	0	0	1
5	18904351	18904791	18904666	MACS2_in_Galaxy_peak_2221	440	intergenic	AT5G46590	coding	1108	3.30051	9.77814	7.19598	0	0	0
3	10504520	10504919	10504769	MACS2_in_Galaxy_peak_1322	399	intergenic	AT3G28180	coding	1391	3.29232	13.6808	10.9041	0	0	0
4	15598190	15598504	15598392	MACS2_in_Galaxy_peak_1807	314	intergenic	AT4G32300	coding	1623	3.29232	13.6808	10.9041	1	1	1
1	25610896	25611108	25610987	MACS2_in_Galaxy_peak_505	212	5' UTR	AT1G68330	coding	240	3.29189	7.65801	5.19482	0	0	0
1	28651448	28651666	28651521	MACS2_in_Galaxy_peak_599	218	coding	AT1G76380	coding	141	3.29189	7.65801	5.19482	1	1	1
2	10647450	10647691	10647602	MACS2_in_Galaxy_peak_791	241	intergenic	AT2G25030	pseudo	1093	3.29189	7.65801	5.19482	0	0	1
2	11284660	11284918	11284778	MACS2_in_Galaxy_peak_804	258	1kb upstream	AT2G26530	coding	800	3.29189	7.65801	5.19482	0	0	0
2	12117824	12118047	12117898	MACS2_in_Galaxy_peak_819	223	intergenic	AT2G28350	coding	1270	3.29189	7.65801	5.19482	0	0	0
3	1307489	1307711	1307627	MACS2_in_Galaxy_peak_1075	222	1kb upstream	AT3G04765	rna	819	3.29189	7.65801	5.19482	0	0	0
3	21911357	21911565	21911455	MACS2_in_Galaxy_peak_1502	208	1kb upstream	AT3G59280	coding	942	3.29189	7.65801	5.19482	0	0	0
3	22028504	22028754	22028646	MACS2_in_Galaxy_peak_1506	250	1kb upstream	AT3G59640	coding	472	3.29189	7.65801	5.19482	0	0	0
5	26367552	26367764	26367662	MACS2_in_Galaxy_peak_2439	212	intergenic	AT5G65925	coding	1464	3.29189	7.65801	5.19482	0	0	0
1	29276007	29276225	29276143	MACS2_in_Galaxy_peak_614	218	1kb downstream	AT1G77850	coding	923	3.29086	7.58945	5.13845	0	0	1
5	7090571	7090876	7090729	MACS2_in_Galaxy_peak_2051	305	5' UTR	AT5G20900	coding	160	3.28913	14.1684	11.3733	0	0	0
1	3918133	3918359	3918235	MACS2_in_Galaxy_peak_94	226	1kb downstream	AT1G11650	coding	305	3.28911	8.09834	5.61266	0	0	0
4	11181956	11182286	11182082	MACS2_in_Galaxy_peak_1713	330	1kb upstream	AT4G20890	coding	97	3.28911	8.09834	5.61266	0	0	0
3	21854660	21854876	21854727	MACS2_in_Galaxy_peak_1500	216	5' UTR	AT3G59110	coding	905	3.28616	10.3343	7.71812	1	1	0
4	9308480	9308833	9308673	MACS2_in_Galaxy_peak_1652	353	1kb upstream	AT4G16520	coding	543	3.2846	26.4313	23.1882	0	0	0
1	19903574	19904006	19903736	MACS2_in_Galaxy_peak_402	432	1kb upstream	AT1G53350	coding	109	3.28439	12.5625	9.83914	0	0	0
4	18077574	18077844	18077716	MACS2_in_Galaxy_peak_1863	270	1kb downstream	AT4G38710	coding	432	3.28439	12.5625	9.83914	0	0	0
1	27699057	27699340	27699240	MACS2_in_Galaxy_peak_578	283	intergenic	AT1G73670	coding	1014	3.28321	14.7849	11.9656	0	0	0
5	4203642	4203893	4203816	MACS2_in_Galaxy_peak_1967	251	intergenic	AT5G13190	coding	1220	3.28277	10.3204	7.70551	0	0	0
3	18999608	18999866	18999747	MACS2_in_Galaxy_peak_1425	258	3' UTR	AT3G51140	coding	300	3.28228	9.09945	6.55297	0	0	0
5	26905899	26906159	26906030	MACS2_in_Galaxy_peak_2470	260	1kb upstream	AT5G67420	coding	614	3.28091	12.9018	10.155	0	0	0
5	16938605	16938865	16938740	MACS2_in_Galaxy_peak_2179	260	1kb downstream	AT5G42370	coding	594	3.27596	14.4905	11.6797	0	0	0
4	5793081	5793482	5793321	MACS2_in_Galaxy_peak_1620	401	1kb downstream	AT4G09030	coding	649	3.27506	15.3432	12.5002	1	1	1
5	190771	191103	190949	MACS2_in_Galaxy_peak_1873	332	1kb upstream	AT5G01470	coding	16	3.27464	13.121	10.3675	0	0	0
3	1290615	1290888	1290758	MACS2_in_Galaxy_peak_1074	273	1kb upstream	AT3G04730	coding	336	3.27402	10.8929	8.24738	0	0	0
3	8064565	8064925	8064738	MACS2_in_Galaxy_peak_1264	360	1kb upstream	AT3G22800	coding	270	3.27402	10.8929	8.24738	0	0	0
1	26168303	26168582	26168454	MACS2_in_Galaxy_peak_529	279	intergenic	AT1G69580	coding	3685	3.27304	8.65647	6.13868	0	0	0
3	16549670	16549903	16549821	MACS2_in_Galaxy_peak_1371	233	1kb upstream	AT3G45200	coding	56	3.27304	8.65647	6.13868	0	0	0
3	22121554	22121791	22121659	MACS2_in_Galaxy_peak_1509	237	3' UTR	AT3G59880	coding	226	3.27304	8.65647	6.13868	0	0	0
5	25220055	25220338	25220180	MACS2_in_Galaxy_peak_2398	283	5' UTR	AT5G62810	coding	127	3.27304	8.65647	6.13868	0	0	1
3	17262883	17263131	17263014	MACS2_in_Galaxy_peak_1395	248	coding	AT3G46870	coding	4	3.27251	10.8863	8.24184	0	0	0
1	2120594	2120858	2120718	MACS2_in_Galaxy_peak_54	264	1kb upstream	AT1G06900	coding	91	3.26773	15.9025	13.034	0	0	0
1	6822690	6822996	6822828	MACS2_in_Galaxy_peak_196	306	5' UTR	AT1G19720	coding	233	3.26773	15.9025	13.034	0	0	0
5	20941202	20941440	20941341	MACS2_in_Galaxy_peak_2278	238	1kb upstream	AT5G51550	coding	515	3.26773	15.9025	13.034	0	0	0
1	8039559	8039888	8039741	MACS2_in_Galaxy_peak_244	329	intergenic	AT1G22720	coding	4509	3.26731	10.8636	8.22023	0	0	0
1	11084631	11084857	11084734	MACS2_in_Galaxy_peak_286	226	1kb upstream	AT1G31070	coding	207	3.26362	11.4533	8.78153	0	0	0
1	26302772	26303137	26302948	MACS2_in_Galaxy_peak_536	365	intergenic	AT1G69850	coding	2547	3.26362	11.4533	8.78153	0	0	1
5	8846289	8846551	8846349	MACS2_in_Galaxy_peak_2107	262	intergenic	AT5G25422	coding	1216	3.26265	8.01424	5.5334	0	0	0
2	12771919	12772165	12772020	MACS2_in_Galaxy_peak_834	246	intergenic	AT2G29960	coding	1514	3.25988	9.2175	6.66597	0	0	0
1	25140229	25140486	25140365	MACS2_in_Galaxy_peak_486	257	5' UTR	AT1G67200	pseudo	92	3.25891	8.96135	6.41956	0	0	0
5	23939522	23939768	23939615	MACS2_in_Galaxy_peak_2363	246	intergenic	AT5G59350	coding	1487	3.25334	7.5446	5.09748	0	0	0
2	19173237	19173586	19173433	MACS2_in_Galaxy_peak_1026	349	intergenic	AT2G46685	rna	2715	3.25283	23.331	20.1963	1	1	1
2	1862066	1862375	1862251	MACS2_in_Galaxy_peak_684	309	intergenic	AT2G05160	coding	1289	3.25275	19.8004	16.7876	0	0	0
4	10157504	10157722	10157631	MACS2_in_Galaxy_peak_1678	218	1kb upstream	AT4G18380	coding	344	3.25154	14.8034	11.9825	0	0	0
2	387498	388069	387864	MACS2_in_Galaxy_peak_661	571	1kb upstream	AT2G01860	coding	500	3.24977	25.3436	22.1394	1	1	1
3	16789657	16789991	16789777	MACS2_in_Galaxy_peak_1378	334	1kb upstream	AT3G45730	coding	248	3.24892	9.78053	7.19626	0	0	0
5	19081499	19081706	19081594	MACS2_in_Galaxy_peak_2226	207	5' UTR	AT5G47020	coding	403	3.24892	9.78053	7.19626	0	0	0
1	8060684	8061161	8060889	MACS2_in_Galaxy_peak_245	477	1kb downstream	AT1G22767	coding	120	3.24814	20.3616	17.3317	0	0	0
5	4067403	4068029	4067663	MACS2_in_Galaxy_peak_1963	626	1kb downstream	AT5G12880	coding	998	3.2445	18.1469	15.1942	0	0	1
1	6939568	6939849	6939694	MACS2_in_Galaxy_peak_207	281	intron	AT1G20010	coding	773	3.23981	16.4627	13.5754	0	0	0
3	16191270	16191555	16191402	MACS2_in_Galaxy_peak_1363	285	intron	AT3G44610	coding	695	3.23975	13.6808	10.9041	1	1	0
3	23080515	23080868	23080707	MACS2_in_Galaxy_peak_1554	353	1kb upstream	AT3G62370	coding	98	3.23975	13.6808	10.9041	1	1	1
5	20087387	20087790	20087593	MACS2_in_Galaxy_peak_2254	403	intergenic	AT5G49520	coding	3302	3.23975	13.6808	10.9041	0	0	1
3	20974960	20975267	20975117	MACS2_in_Galaxy_peak_1470	307	1kb upstream	AT3G56620	coding	618	3.23965	10.8929	8.24738	0	0	0
5	15266386	15266695	15266544	MACS2_in_Galaxy_peak_2144	309	intergenic	AT5G38210	coding	1164	3.23965	10.8929	8.24738	0	0	0
1	23220862	23221166	23221023	MACS2_in_Galaxy_peak_453	304	intergenic	AT1G62710	coding	3056	3.23946	8.09834	5.61266	0	0	1
3	2287947	2288241	2288160	MACS2_in_Galaxy_peak_1100	294	1kb upstream	AT3G07195	coding	865	3.23946	8.09834	5.61266	0	0	0
5	25676878	25677110	25676973	MACS2_in_Galaxy_peak_2410	232	1kb upstream	AT5G64180	coding	169	3.23815	10.8863	8.24184	0	0	0
1	19191396	19191692	19191599	MACS2_in_Galaxy_peak_379	296	3' UTR	AT1G51740	coding	356	3.23812	10.0395	7.43976	0	0	0
1	26741940	26742226	26742113	MACS2_in_Galaxy_peak_550	286	intergenic	AT1G70940	coding	1087	3.23809	9.28834	6.73038	0	0	0
3	20394968	20395221	20395123	MACS2_in_Galaxy_peak_1455	253	1kb upstream	AT3G55020	coding	381	3.23803	8.34547	5.83959	0	0	0
3	15989916	15990134	15990009	MACS2_in_Galaxy_peak_1359	218	intergenic	AT3G44310	coding	1184	3.23801	7.68367	5.21744	0	0	0
1	4341866	4342116	4341986	MACS2_in_Galaxy_peak_114	250	1kb upstream	AT1G12740	coding	471	3.23537	7.07676	4.65548	0	0	0
1	18639947	18640185	18640078	MACS2_in_Galaxy_peak_360	238	coding	AT1G50325	coding	180	3.23537	7.07676	4.65548	1	1	1
1	23768999	23769215	23769164	MACS2_in_Galaxy_peak_465	216	intergenic	AT1G64060	coding	1159	3.23537	7.07676	4.65548	0	0	0
1	26337353	26337592	26337433	MACS2_in_Galaxy_peak_541	239	1kb downstream	AT1G69930	coding	263	3.23537	7.07676	4.65548	0	0	0
2	10129100	10129368	10129263	MACS2_in_Galaxy_peak_784	268	intergenic	AT2G23790	coding	1779	3.23537	7.07676	4.65548	0	0	0
2	14752086	14752433	14752339	MACS2_in_Galaxy_peak_862	347	coding	AT2G35000	coding	450	3.23537	7.07676	4.65548	1	1	1
3	838847	839054	838935	MACS2_in_Galaxy_peak_1059	207	coding	AT3G03520	coding	978	3.23537	7.07676	4.65548	0	0	1
3	10737682	10737916	10737797	MACS2_in_Galaxy_peak_1326	234	1kb downstream	AT3G28650	coding	73	3.23537	7.07676	4.65548	0	0	0
3	20940923	20941335	20941068	MACS2_in_Galaxy_peak_1468	412	1kb upstream	AT3G56490	coding	403	3.23537	7.07676	4.65548	0	0	0
4	14601143	14601404	14601247	MACS2_in_Galaxy_peak_1782	261	1kb upstream	AT4G29840	coding	259	3.23537	7.07676	4.65548	0	0	0
4	17514837	17515050	17514958	MACS2_in_Galaxy_peak_1848	213	1kb upstream	AT4G37220	coding	163	3.23537	7.07676	4.65548	0	0	0
3	17011110	17011448	17011250	MACS2_in_Galaxy_peak_1390	338	intergenic	AT3G46290	coding	1730	3.2317	11.4533	8.78153	0	0	0
5	2935799	2936021	2935869	MACS2_in_Galaxy_peak_1927	222	intergenic	AT5G09440	coding	2487	3.23115	8.41563	5.90818	0	0	0
5	2680517	2680861	2680670	MACS2_in_Galaxy_peak_1920	344	1kb upstream	AT5G08330	coding	139	3.22802	14.8034	11.9825	0	0	0
5	22080044	22080599	22080239	MACS2_in_Galaxy_peak_2315	555	1kb upstream	AT5G54380	coding	441	3.22802	14.8034	11.9825	0	0	1
1	1458853	1459132	1458996	MACS2_in_Galaxy_peak_34	279	1kb upstream	AT1G05080	coding	99	3.22585	7.89676	5.4206	0	0	1
1	3273392	3273650	3273527	MACS2_in_Galaxy_peak_77	258	1kb upstream	AT1G10030	coding	451	3.22481	12.0151	9.31609	1	1	1
1	29173224	29173495	29173322	MACS2_in_Galaxy_peak_610	271	1kb upstream	AT1G77630	coding	367	3.22481	12.0151	9.31609	0	0	0
5	17874485	17874724	17874599	MACS2_in_Galaxy_peak_2200	239	1kb downstream	AT5G44370	coding	543	3.22316	11.6131	8.9292	0	0	0
2	7640208	7640461	7640373	MACS2_in_Galaxy_peak_728	253	1kb downstream	AT2G17556	coding	339	3.22304	15.3657	12.5215	0	0	0
1	9938808	9939091	9938936	MACS2_in_Galaxy_peak_278	283	intergenic	AT1G28340	coding	1226	3.21925	9.2175	6.66597	1	0	0
1	25397008	25397301	25397172	MACS2_in_Galaxy_peak_497	293	intergenic	AT1G67740	coding	2156	3.21925	9.2175	6.66597	0	0	0
5	3461849	3462092	3461962	MACS2_in_Galaxy_peak_1944	243	1kb upstream	AT5G10950	coding	338	3.21878	12.5779	9.85161	0	1	0
1	5297616	5298109	5297896	MACS2_in_Galaxy_peak_148	493	1kb downstream	AT1G15405	rna	13	3.21546	23.1724	20.0407	0	1	0
5	19975938	19976456	19976160	MACS2_in_Galaxy_peak_2252	518	1kb downstream	AT5G49280	coding	645	3.21443	16.492	13.6034	0	0	0
3	15659295	15659657	15659481	MACS2_in_Galaxy_peak_1356	362	1kb downstream	AT3G43790	coding	628	3.21346	13.1415	10.3859	0	0	0
3	5902898	5903174	5903039	MACS2_in_Galaxy_peak_1225	276	1kb upstream	AT3G17270	coding	153	3.21168	9.78053	7.19626	1	1	0
3	6474564	6474822	6474729	MACS2_in_Galaxy_peak_1235	258	1kb upstream	AT3G18779	coding	8	3.21168	9.78053	7.19626	0	0	1
2	3782148	3782694	3782486	MACS2_in_Galaxy_peak_702	546	1kb upstream	AT2G09992	pseudo	188	3.20873	13.7057	10.9269	0	0	0
2	8945048	8945410	8945252	MACS2_in_Galaxy_peak_743	362	5' UTR	AT2G20760	coding	121	3.20873	13.7057	10.9269	0	0	0
3	21719897	21720222	21720027	MACS2_in_Galaxy_peak_1495	325	1kb upstream	AT3G58730	coding	779	3.2045	14.2705	11.4667	0	0	1
1	12262409	12262723	12262604	MACS2_in_Galaxy_peak_317	314	3' UTR	AT1G33800	coding	110	3.20446	15.002	12.169	0	0	1
1	23517198	23517437	23517373	MACS2_in_Galaxy_peak_462	239	intron	AT1G63420	coding	1443	3.20256	7.73069	5.26367	0	0	0
1	20873455	20873667	20873570	MACS2_in_Galaxy_peak_419	212	1kb upstream	AT1G55840	coding	330	3.20143	9.59023	7.01558	0	0	0
1	11661052	11661274	11661176	MACS2_in_Galaxy_peak_302	222	1kb upstream	AT1G32337	coding	652	3.20013	9.48748	6.91995	0	0	0
1	25233542	25233882	25233719	MACS2_in_Galaxy_peak_489	340	intergenic	AT1G67340	coding	2090	3.19999	10.4715	7.84607	0	0	0
2	14252861	14253464	14253150	MACS2_in_Galaxy_peak_854	603	1kb downstream	AT2G33690	coding	748	3.19977	10.9103	8.26261	0	0	0
2	19437255	19437511	19437384	MACS2_in_Galaxy_peak_1030	256	1kb downstream	AT2G47350	coding	338	3.19748	6.96909	4.56227	0	0	0
4	1379417	1379684	1379587	MACS2_in_Galaxy_peak_1596	267	1kb upstream	AT4G03110	coding	275	3.19501	11.4765	8.79806	1	1	1
1	27282241	27282567	27282413	MACS2_in_Galaxy_peak_565	326	1kb downstream	AT1G72460	coding	871	3.19195	7.88184	5.40634	0	0	0
2	97252	97476	97348	MACS2_in_Galaxy_peak_647	224	1kb upstream	AT2G01140	coding	873	3.18987	7.78128	5.31047	0	0	0
2	12137628	12137890	12137765	MACS2_in_Galaxy_peak_820	262	intergenic	AT2G28380	coding	1844	3.1898	7.53378	5.08896	0	0	0
2	13739099	13739315	13739211	MACS2_in_Galaxy_peak_843	216	intergenic	AT2G32360	coding	1661	3.1898	7.53378	5.08896	0	0	0
4	15356463	15356732	15356635	MACS2_in_Galaxy_peak_1801	269	1kb upstream	AT4G31720	coding	893	3.1898	7.53378	5.08896	0	0	0
5	206186	206475	206357	MACS2_in_Galaxy_peak_1874	289	1kb upstream	AT5G01520	coding	467	3.1898	7.53378	5.08896	1	1	0
5	2133711	2134041	2133841	MACS2_in_Galaxy_peak_1909	330	1kb upstream	AT5G06870	coding	65	3.18863	17.6198	14.6882	0	0	0
3	21860336	21860564	21860462	MACS2_in_Galaxy_peak_1501	228	1kb upstream	AT3G59120	coding	229	3.1876	7.68367	5.21744	0	0	1
2	9121427	9121682	9121537	MACS2_in_Galaxy_peak_756	255	intergenic	AT2G21310	te	1068	3.18732	8.51277	6.00134	0	0	0
5	21667519	21667729	21667589	MACS2_in_Galaxy_peak_2300	210	1kb upstream	AT5G53410	coding	315	3.18732	8.51277	6.00134	1	1	0
2	12355658	12355946	12355806	MACS2_in_Galaxy_peak_831	288	1kb upstream	AT2G28790	coding	389	3.18511	7.02475	4.61427	0	0	0
1	27306491	27306700	27306644	MACS2_in_Galaxy_peak_568	209	intergenic	AT1G72520	coding	2016	3.18365	8.10064	5.61364	0	1	0
3	21228537	21228802	21228698	MACS2_in_Galaxy_peak_1475	265	1kb upstream	AT3G57370	coding	194	3.18365	8.10064	5.61364	0	0	0
4	484455	484770	484618	MACS2_in_Galaxy_peak_1581	315	1kb upstream	AT4G01120	coding	642	3.18193	19.3133	16.3198	0	0	1
1	17237978	17238198	17238083	MACS2_in_Galaxy_peak_348	220	1kb upstream	AT1G46480	coding	135	3.17884	7.07676	4.65548	0	0	0
2	10753649	10753860	10753696	MACS2_in_Galaxy_peak_795	211	1kb upstream	AT2G25250	coding	186	3.17884	7.07676	4.65548	1	1	1
2	11987826	11988081	11987917	MACS2_in_Galaxy_peak_816	255	1kb downstream	AT2G28120	coding	286	3.17884	7.07676	4.65548	0	1	1
3	4463406	4463686	4463560	MACS2_in_Galaxy_peak_1179	280	coding	AT3G13650	coding	70	3.17884	7.07676	4.65548	1	1	1
3	6296521	6296835	6296663	MACS2_in_Galaxy_peak_1234	314	1kb upstream	AT3G18350	coding	846	3.17884	7.07676	4.65548	0	0	0
3	20738470	20738720	20738591	MACS2_in_Galaxy_peak_1463	250	1kb downstream	AT3G55880	coding	270	3.17884	7.07676	4.65548	0	0	0
4	2400780	2401220	2400962	MACS2_in_Galaxy_peak_1609	440	1kb downstream	AT4G04730	coding	927	3.17884	7.07676	4.65548	1	1	0
4	14657017	14657232	14657177	MACS2_in_Galaxy_peak_1783	215	5' UTR	AT4G29950	coding	340	3.17884	7.07676	4.65548	0	0	0
4	470631	470861	470743	MACS2_in_Galaxy_peak_1578	230	3' UTR	AT4G01090	coding	88	3.17863	8.66882	6.14834	0	0	0
5	25535910	25536218	25536078	MACS2_in_Galaxy_peak_2404	308	1kb downstream	AT5G63800	coding	386	3.17863	8.66882	6.14834	1	1	0
1	19833372	19833673	19833524	MACS2_in_Galaxy_peak_399	301	1kb downstream	AT1G53180	coding	795	3.17722	11.2926	8.62839	0	0	0
2	9055361	9055700	9055534	MACS2_in_Galaxy_peak_750	339	3' UTR	AT2G21130	coding	89	3.17596	15.4009	12.5547	0	0	0
2	18462116	18462331	18462172	MACS2_in_Galaxy_peak_968	215	coding	AT2G44790	coding	41	3.17444	9.78053	7.19626	0	0	0
3	23309819	23310246	23310054	MACS2_in_Galaxy_peak_1567	427	5' UTR	AT3G63080	coding	129	3.17444	9.78053	7.19626	1	1	1
4	16706094	16706424	16706157	MACS2_in_Galaxy_peak_1828	330	intergenic	AT4G35100	coding	2413	3.17444	9.78053	7.19626	0	0	0
2	19019902	19020236	19020047	MACS2_in_Galaxy_peak_1017	334	1kb upstream	AT2G46330	coding	961	3.1738	15.9665	13.0957	0	0	0
2	19135676	19136055	19135874	MACS2_in_Galaxy_peak_1023	379	1kb upstream	AT2G46600	coding	205	3.1738	15.9665	13.0957	0	0	0
3	12873910	12874205	12874080	MACS2_in_Galaxy_peak_1345	295	intergenic	AT3G31900	coding	1014	3.1738	15.9665	13.0957	0	0	1
5	8273584	8273795	8273684	MACS2_in_Galaxy_peak_2088	211	5' UTR	AT5G24310	coding	948	3.17089	10.345	7.72714	0	0	0
5	4198096	4198420	4198263	MACS2_in_Galaxy_peak_1966	324	1kb downstream	AT5G13181	coding	588	3.16848	14.0513	11.2591	0	0	1
5	5287474	5287821	5287631	MACS2_in_Galaxy_peak_2002	347	intergenic	AT5G16190	coding	1354	3.16102	15.1076	12.272	0	0	0
3	22777481	22777929	22777706	MACS2_in_Galaxy_peak_1537	448	1kb upstream	AT3G61560	coding	213	3.16088	12.61	9.8819	0	0	0
3	9059743	9059979	9059916	MACS2_in_Galaxy_peak_1294	236	intergenic	AT3G24810	coding	1129	3.16058	7.35382	4.91799	0	0	0
5	22759258	22759534	22759385	MACS2_in_Galaxy_peak_2334	276	1kb upstream	AT5G56230	coding	68	3.16058	7.35382	4.91799	0	0	0
1	28671686	28672061	28671826	MACS2_in_Galaxy_peak_600	375	1kb downstream	AT1G76420	coding	156	3.15907	13.1772	10.4208	1	1	1
3	22956724	22957074	22956930	MACS2_in_Galaxy_peak_1550	350	5' UTR	AT3G61980	coding	202	3.15907	13.1772	10.4208	1	1	0
3	636741	636970	636849	MACS2_in_Galaxy_peak_1056	229	coding	AT3G02880	coding	127	3.15797	6.85619	4.4561	0	0	1
2	9502313	9502578	9502430	MACS2_in_Galaxy_peak_764	265	1kb downstream	AT2G22380	rna	92	3.1561	8.00699	5.52667	0	0	0
3	20896152	20896517	20896323	MACS2_in_Galaxy_peak_1466	365	1kb upstream	AT3G56360	coding	307	3.15313	8.63509	6.11884	0	0	0
5	21306559	21306928	21306734	MACS2_in_Galaxy_peak_2293	369	1kb upstream	AT5G52510	coding	453	3.14926	11.398	8.73059	0	0	0
5	6684425	6684860	6684706	MACS2_in_Galaxy_peak_2037	435	1kb upstream	AT5G19770	coding	168	3.14883	19.3133	16.3198	0	0	0
1	4371319	4371534	4371427	MACS2_in_Galaxy_peak_116	215	1kb upstream	AT1G12820	coding	646	3.14792	9.37415	6.81102	0	0	0
1	5150790	5151022	5150909	MACS2_in_Galaxy_peak_137	232	coding	AT1G14920	coding	109	3.14658	6.91172	4.50942	0	0	0
1	27393810	27394035	27393969	MACS2_in_Galaxy_peak_572	225	1kb downstream	AT1G72780	rna	456	3.14162	6.96909	4.56227	1	1	1
2	15874995	15875262	15875156	MACS2_in_Galaxy_peak_880	267	1kb downstream	AT2G37930	coding	358	3.14162	6.96909	4.56227	0	0	0
1	7979379	7979586	7979520	MACS2_in_Galaxy_peak_243	207	1kb upstream	AT1G22570	coding	909	3.14014	7.53378	5.08896	0	0	1
1	12192626	12192861	12192766	MACS2_in_Galaxy_peak_316	235	3' UTR	AT1G33612	coding	64	3.14014	7.53378	5.08896	0	0	0
1	27478769	27479028	27478896	MACS2_in_Galaxy_peak_574	259	1kb upstream	AT1G73060	coding	129	3.14014	7.53378	5.08896	0	0	0
5	3550381	3550600	3550466	MACS2_in_Galaxy_peak_1947	219	1kb upstream	AT5G11160	coding	284	3.14014	7.53378	5.08896	0	0	0
5	14281489	14281781	14281596	MACS2_in_Galaxy_peak_2137	292	1kb upstream	AT5G36250	coding	955	3.14014	7.53378	5.08896	0	0	0
2	17367115	17367365	17367211	MACS2_in_Galaxy_peak_915	250	1kb upstream	AT2G41660	coding	705	3.13896	8.10064	5.61364	0	0	0
4	12580354	12580571	12580490	MACS2_in_Galaxy_peak_1739	217	1kb downstream	AT4G24265	coding	278	3.13896	8.10064	5.61364	0	0	0
1	2190458	2190770	2190631	MACS2_in_Galaxy_peak_55	312	coding	AT1G07135	coding	10	3.13855	11.823	9.13122	0	0	0
1	27714725	27715088	27714863	MACS2_in_Galaxy_peak_579	363	1kb upstream	AT1G73690	coding	207	3.13719	9.23779	6.68296	0	0	0
4	2110862	2111085	2111019	MACS2_in_Galaxy_peak_1603	223	intergenic	AT4G04316	te	1285	3.13719	9.23779	6.68296	0	0	0
4	13991950	13992256	13992096	MACS2_in_Galaxy_peak_1770	306	1kb downstream	AT4G28210	coding	172	3.13719	9.23779	6.68296	1	0	1
2	16680606	16680841	16680731	MACS2_in_Galaxy_peak_904	235	1kb upstream	AT2G39950	coding	519	3.13593	10.377	7.75625	0	0	0
2	18000572	18000822	18000707	MACS2_in_Galaxy_peak_946	250	1kb upstream	AT2G43330	coding	438	3.13585	11.1873	8.52584	0	0	0
3	8218421	8218628	8218528	MACS2_in_Galaxy_peak_1269	207	intergenic	AT3G23090	coding	1541	3.13542	11.4765	8.79806	0	0	0
3	21991546	21991819	21991735	MACS2_in_Galaxy_peak_1505	273	1kb upstream	AT3G59520	coding	372	3.13542	11.4765	8.79806	0	0	0
2	18050019	18050377	18050185	MACS2_in_Galaxy_peak_948	358	intron	AT2G43470	coding	254	3.13453	17.8724	14.9314	0	0	1
3	3197633	3197982	3197807	MACS2_in_Galaxy_peak_1127	349	1kb upstream	AT3G10320	coding	696	3.13424	13.1772	10.4208	0	0	1
1	19819602	19819809	19819702	MACS2_in_Galaxy_peak_398	207	1kb downstream	AT1G53165	coding	472	3.13395	8.41319	5.90579	1	0	1
1	26181499	26181963	26181812	MACS2_in_Galaxy_peak_530	464	1kb upstream	AT1G69600	coding	739	3.1334	14.8797	12.0546	0	0	1
3	16700999	16701265	16701135	MACS2_in_Galaxy_peak_1373	266	1kb downstream	AT3G45530	coding	1	3.12677	6.92598	4.52279	1	1	0
2	17627027	17627618	17627405	MACS2_in_Galaxy_peak_921	591	1kb upstream	AT2G42320	coding	780	3.12607	15.5388	12.6879	0	0	0
2	6668305	6668541	6668381	MACS2_in_Galaxy_peak_708	236	1kb upstream	AT2G15320	coding	748	3.12279	11.5048	8.8259	0	0	0
1	4232249	4232456	4232338	MACS2_in_Galaxy_peak_106	207	intergenic	AT1G12423	coding	1206	3.12232	6.51203	4.13261	0	0	0
3	728439	728705	728582	MACS2_in_Galaxy_peak_1058	266	intron	AT3G03150	coding	785	3.12232	6.51203	4.13261	0	0	0
3	20048584	20048791	20048727	MACS2_in_Galaxy_peak_1446	207	1kb upstream	AT3G54140	coding	533	3.12232	6.51203	4.13261	0	1	0
4	12708150	12708382	12708274	MACS2_in_Galaxy_peak_1745	232	1kb upstream	AT4G24610	coding	367	3.12232	6.51203	4.13261	0	0	0
1	25027516	25027775	25027648	MACS2_in_Galaxy_peak_484	259	intergenic	AT1G67050	coding	1217	3.11488	7.45356	5.01396	0	0	0
2	2924304	2924653	2924442	MACS2_in_Galaxy_peak_699	349	5' UTR	AT2G07050	coding	151	3.11353	16.0149	13.1421	0	0	0
3	18632911	18633148	18633033	MACS2_in_Galaxy_peak_1417	237	intergenic	AT3G50260	coding	1658	3.11184	9.37415	6.81102	0	0	0
1	12056077	12056287	12056198	MACS2_in_Galaxy_peak_312	210	intergenic	AT1G33250	coding	1342	3.10897	6.80081	4.40484	1	1	1
1	11906614	11906910	11906793	MACS2_in_Galaxy_peak_308	296	coding	AT1G32850	coding	138	3.10804	9.03286	6.48829	0	0	1
1	27145772	27146130	27145969	MACS2_in_Galaxy_peak_559	358	1kb upstream	AT1G72141	coding	629	3.10705	11.5167	8.83698	0	0	0
1	28580122	28580380	28580240	MACS2_in_Galaxy_peak_597	258	intron	AT1G76160	coding	769	3.10705	11.5167	8.83698	0	0	1
3	21678236	21678494	21678410	MACS2_in_Galaxy_peak_1492	258	intergenic	AT3G58620	coding	2032	3.10705	11.5167	8.83698	0	0	1
5	24264535	24264792	24264680	MACS2_in_Galaxy_peak_2369	257	1kb upstream	AT5G60300	coding	199	3.10661	11.1873	8.52584	0	0	0
2	11118067	11118300	11118165	MACS2_in_Galaxy_peak_797	233	1kb upstream	AT2G26100	coding	54	3.10563	10.9468	8.29557	0	0	0
5	17871313	17871811	17871654	MACS2_in_Galaxy_peak_2199	498	1kb downstream	AT5G44360	coding	538	3.10563	10.9468	8.29557	0	0	1
1	19257158	19257413	19257241	MACS2_in_Galaxy_peak_380	255	1kb downstream	AT1G51860	coding	349	3.10401	10.377	7.75625	0	0	1
3	634220	634746	634634	MACS2_in_Galaxy_peak_1055	526	1kb upstream	AT3G02880	coding	336	3.10401	10.377	7.75625	0	0	1
1	27483744	27483968	27483897	MACS2_in_Galaxy_peak_575	224	1kb downstream	AT1G73066	coding	275	3.10247	6.69655	4.30607	0	0	1
5	20720721	20720970	20720856	MACS2_in_Galaxy_peak_2271	249	intergenic	AT5G50920	coding	1045	3.10214	9.80723	7.21905	0	0	0
3	8561518	8561778	8561676	MACS2_in_Galaxy_peak_1283	260	1kb downstream	AT3G23750	coding	385	3.09995	9.23779	6.68296	0	0	0
4	13812745	13813047	13812892	MACS2_in_Galaxy_peak_1763	302	1kb upstream	AT4G27657	coding	228	3.09995	9.23779	6.68296	0	0	1
3	22366901	22367127	22367004	MACS2_in_Galaxy_peak_1520	226	intergenic	AT3G60520	coding	4547	3.09974	7.88184	5.40634	0	0	0
5	20156047	20156286	20156222	MACS2_in_Galaxy_peak_2258	239	1kb downstream	AT5G49650	coding	592	3.09905	10.4445	7.81972	0	0	0
4	9930332	9930561	9930471	MACS2_in_Galaxy_peak_1670	229	intergenic	AT4G17870	coding	1079	3.09737	8.66882	6.14834	0	0	0
5	20931452	20931850	20931580	MACS2_in_Galaxy_peak_2276	398	1kb upstream	AT5G51530	coding	149	3.09737	8.66882	6.14834	0	0	1
1	4646978	4647214	4647110	MACS2_in_Galaxy_peak_125	236	1kb upstream	AT1G13580	coding	331	3.09427	7.55824	5.10856	0	0	0
5	7671920	7672353	7672131	MACS2_in_Galaxy_peak_2071	433	intergenic	AT5G22930	coding	2821	3.09427	7.55824	5.10856	0	0	0
5	6414177	6414394	6414306	MACS2_in_Galaxy_peak_2031	217	1kb upstream	AT5G19120	coding	300	3.09241	12.7927	10.0546	1	1	0
5	21548244	21548506	21548394	MACS2_in_Galaxy_peak_2295	262	1kb upstream	AT5G53140	coding	853	3.09049	6.98403	4.57535	0	1	1
5	26105643	26105867	26105755	MACS2_in_Galaxy_peak_2427	224	intergenic	AT5G65310	coding	1538	3.09049	6.98403	4.57535	1	1	0
1	21938554	21938796	21938637	MACS2_in_Galaxy_peak_429	242	coding	AT1G59710	coding	52	3.08997	10.8706	8.22658	0	0	0
1	13079314	13079593	13079440	MACS2_in_Galaxy_peak_325	279	3' UTR	AT1G35516	coding	98	3.08896	13.7955	11.0109	0	0	0
[truncated: 882 more rows]

## Sheet: Table S3C TChAP replicate2
#Chr	Start	End	Summit	Peak_ID_replicate1	PeakLength	Feature	Gene	Gene Type	Distance from TSS	fold_enrichment	=-LOG10(pvalue)	=-LOG10(qvalue)	repl2_motif1
[truncated: 2,185 more rows]
