# Supplementary material for: Functional characterization of the Arabidopsis transcription factor bZIP29 reveals its role in leaf and root development
Source: J Exp Bot. 2016 Sep 22;67(19):5825–40. doi: 10.1093/jxb/erw347 (PMC5066499; doi:10.1093/jxb/erw347)
Supplement: Supplementary Data [file supp_erw347_Supplementary_Table_S4.xls]

## Sheet: go_enrichment
#GO-type	GO-term	Log2-Enrichment	p-value	Subset ratio	Description
CC	GO:0071944	0.62	6.15e-20	26.6023	cell periphery
CC	GO:0005886	0.58	2.25e-14	22.1227	plasma membrane
BP	GO:0040007	0.99	5.91e-13	8.33908	growth
BP	GO:1901700	0.58	1.76e-11	17.643	response to oxygen-containing compound
BP	GO:0009719	0.63	1.87e-11	15.5755	response to endogenous stimulus
BP	GO:0048767	1.78	2.71e-11	2.6878	root hair elongation
BP	GO:0050896	0.31	8.49e-11	39.6278	response to stimulus
BP	GO:0080147	1.7	8.88e-11	2.75672	root hair cell development
CC	GO:0016020	0.34	9.23e-11	36.1819	membrane
BP	GO:0048589	0.98	1.1e-10	6.82288	developmental growth
BP	GO:0042221	0.44	1.17e-10	24.7416	response to chemical
CC	GO:0005618	0.98	3.64e-10	6.47829	cell wall
CC	GO:0030312	0.97	4.87e-10	6.47829	external encapsulating structure
MF	GO:0016762	2.99	1.29e-09	0.964852	xyloglucan:xyloglucosyl transferase activity
BP	GO:0021700	1.32	2.37e-09	3.58374	developmental maturation
BP	GO:0048764	1.37	2.45e-09	3.37698	trichoblast maturation
BP	GO:0048765	1.37	2.45e-09	3.37698	root hair cell differentiation
BP	GO:0048469	1.36	2.69e-09	3.37698	cell maturation
BP	GO:0007154	0.52	7.11e-09	15.9201	cell communication
BP	GO:0016049	0.94	8.08e-09	5.99586	cell growth
BP	GO:0010033	0.45	2.77e-08	18.6768	response to organic substance
BP	GO:0044700	0.54	3.79e-08	13.8525	single organism signaling
BP	GO:0023052	0.54	3.9e-08	13.8525	signaling
BP	GO:0010054	1.24	4.76e-08	3.37698	trichoblast differentiation
BP	GO:0010053	1.18	1.11e-07	3.4459	root epidermal cell differentiation
BP	GO:0009725	0.54	1.33e-07	12.6809	response to hormone
BP	GO:0007165	0.52	1.42e-07	13.3701	signal transduction
BP	GO:0010200	1.02	1.47e-07	4.34183	response to chitin
BP	GO:1901698	0.8	1.69e-07	6.47829	response to nitrogen compound
BP	GO:0010243	0.96	4.33e-07	4.47967	response to organonitrogen compound
BP	GO:0006468	0.67	5.56e-07	8.13232	protein phosphorylation
BP	GO:0016125	1.55	6.95e-07	1.9297	sterol metabolic process
BP	GO:0060560	0.89	9.1e-07	4.82426	developmental growth involved in morphogenesis
CC	GO:0046658	1.97	1.32e-06	1.24052	anchored to plasma membrane
BP	GO:0016126	1.54	1.32e-06	1.86079	sterol biosynthetic process
BP	GO:0044699	0.16	1.44e-06	57.5465	single-organism process
BP	GO:0043588	0.84	1.51e-06	5.03101	skin development
BP	GO:0008544	0.84	1.51e-06	5.03101	epidermis development
BP	GO:0009888	0.64	1.58e-06	7.99449	tissue development
CC	GO:0009505	1.09	1.59e-06	3.23915	plant-type cell wall
MF	GO:0004672	0.67	1.86e-06	7.37422	protein kinase activity
CC	GO:0048046	0.93	2.4e-06	4.13508	apoplast
BP	GO:0051716	0.37	2.71e-06	19.0214	cellular response to stimulus
MF	GO:0004674	0.68	2.93e-06	6.82288	protein serine/threonine kinase activity
BP	GO:0006820	0.86	4.25e-06	4.47967	anion transport
BP	GO:0006811	0.61	4.5e-06	7.99449	ion transport
BP	GO:0005975	0.49	4.76e-06	11.4404	carbohydrate metabolic process
BP	GO:0009755	0.65	6.58e-06	6.8918	hormone-mediated signaling pathway
BP	GO:0009913	0.92	6.69e-06	3.85941	epidermal cell differentiation
BP	GO:0030855	0.91	7.05e-06	3.85941	epithelial cell differentiation
BP	GO:0060429	0.91	7.05e-06	3.85941	epithelium development
CC	GO:0031225	1.08	7.19e-06	2.89456	anchored to membrane
BP	GO:0050794	0.28	7.23e-06	25.7064	regulation of cellular process
CC	GO:0009506	0.52	9.14e-06	9.71744	plasmodesma
CC	GO:0055044	0.52	9.14e-06	9.71744	symplast
CC	GO:0030054	0.52	9.64e-06	9.71744	cell junction
CC	GO:0005911	0.52	9.64e-06	9.71744	cell-cell junction
BP	GO:0051179	0.33	9.85e-06	19.5727	localization
BP	GO:0009741	1.52	1.07e-05	1.58511	response to brassinosteroid
BP	GO:0006810	0.34	1.37e-05	18.2633	transport
BP	GO:0044767	0.29	1.37e-05	23.2254	single-organism developmental process
BP	GO:0032502	0.29	1.41e-05	23.6389	developmental process
BP	GO:0065007	0.23	1.42e-05	32.5982	biological regulation
BP	GO:0016310	0.53	1.44e-05	8.89042	phosphorylation
BP	GO:0048588	0.92	1.56e-05	3.51482	developmental cell growth
BP	GO:0051234	0.34	1.69e-05	18.5389	establishment of localization
BP	GO:0032870	0.6	1.83e-05	7.09855	cellular response to hormone stimulus
BP	GO:0006793	0.37	2.05e-05	15.7133	phosphorus metabolic process
BP	GO:0071495	0.59	2.11e-05	7.16747	cellular response to endogenous stimulus
BP	GO:0046165	1.02	2.38e-05	2.82564	alcohol biosynthetic process
BP	GO:0048364	0.7	2.38e-05	5.3756	root development
BP	GO:0006694	1.23	2.49e-05	2.06754	steroid biosynthetic process
BP	GO:0022622	0.7	2.56e-05	5.3756	root system development
CC	GO:0031224	0.36	2.56e-05	16.1957	intrinsic to membrane
CC	GO:0005794	0.57	2.68e-05	7.44314	Golgi apparatus
MF	GO:0003700	0.51	2.82e-05	9.02826	sequence-specific DNA binding transcription factor activity
MF	GO:0001071	0.51	2.96e-05	9.02826	nucleic acid binding transcription factor activity
BP	GO:0006796	0.37	3.09e-05	15.2998	phosphate-containing compound metabolic process
BP	GO:0009628	0.33	3.25e-05	17.5052	response to abiotic stimulus
BP	GO:0044042	0.9	3.45e-05	3.37698	glucan metabolic process
BP	GO:0006073	0.9	3.45e-05	3.37698	cellular glucan metabolic process
MF	GO:0016773	0.54	4.17e-05	7.71881	phosphotransferase activity, alcohol group as acceptor
BP	GO:0010035	0.47	4.35e-05	9.71744	response to inorganic substance
BP	GO:0044765	0.35	4.58e-05	15.6444	single-organism transport
BP	GO:0010075	1.31	5e-05	1.72295	regulation of meristem growth
BP	GO:0048468	0.71	5.27e-05	4.82426	cell development
BP	GO:0009416	0.52	5.32e-05	8.0634	response to light stimulus
BP	GO:0044763	0.16	5.79e-05	46.244	single-organism cellular process
BP	GO:0050789	0.23	6.14e-05	28.9456	regulation of biological process
CC	GO:0044425	0.31	6.83e-05	17.7808	membrane part
BP	GO:0007275	0.28	6.83e-05	21.02	multicellular organismal development
BP	GO:0010015	0.77	6.87e-05	4.06616	root morphogenesis
BP	GO:0007030	1.32	6.91e-05	1.65403	Golgi organization
BP	GO:0009825	1.55	8.47e-05	1.24052	multidimensional cell growth
CC	GO:0044464	0.06	9.28e-05	87.8704	cell part
CC	GO:0005623	0.06	9.28e-05	87.8704	cell
BP	GO:0010073	1.04	9.99e-05	2.34321	multidimensional cell growth
BP	GO:0009314	0.49	0.000109	8.27016	response to radiation
BP	GO:0052541	2.52	0.000115	0.551344	plant-type cell wall cellulose metabolic process
BP	GO:0006066	0.83	0.000115	3.37698	alcohol metabolic process
MF	GO:0016301	0.49	0.000129	7.92557	kinase activity
BP	GO:0044707	0.26	0.000138	21.4335	single-multicellular organism process
BP	GO:0035266	1.2	0.000171	1.72295	meristem growth
MF	GO:0016758	0.87	0.000177	2.96347	transferase activity, transferring hexosyl groups
BP	GO:0048638	1.01	0.000185	2.27429	regulation of developmental growth
BP	GO:0048509	1.09	0.000196	1.99862	regulation of meristem development
BP	GO:0005976	0.62	0.000204	5.03101	polysaccharide metabolic process
CC	GO:0031226	1.36	0.00021	1.37836	intrinsic to plasma membrane
CC	GO:0005576	0.33	0.000247	14.0593	extracellular region
BP	GO:0070887	0.4	0.000255	10.062	cellular response to chemical stimulus
BP	GO:0034765	2.18	0.000283	0.620262	regulation of ion transmembrane transport
BP	GO:0034762	2.18	0.000283	0.620262	regulation of transmembrane transport
BP	GO:0032412	2.18	0.000283	0.620262	regulation of ion transmembrane transporter activity
BP	GO:0022898	2.18	0.000283	0.620262	regulation of transmembrane transporter activity
BP	GO:0032409	2.18	0.000283	0.620262	regulation of transporter activity
BP	GO:0071310	0.44	0.000284	8.68367	cellular response to organic substance
BP	GO:0006970	0.56	0.000292	5.78911	response to osmotic stress
MF	GO:0016757	0.71	0.000326	3.79049	transferase activity, transferring glycosyl groups
BP	GO:0006909	3.64	0.000329	0.275672	phagocytosis
MF	GO:0015293	1.23	0.000333	1.5162	symporter activity
BP	GO:0044712	0.41	0.000369	9.37285	single-organism catabolic process
BP	GO:0052546	1.99	0.000383	0.68918	cell wall pectin metabolic process
BP	GO:0032501	0.23	0.000387	22.2605	multicellular organismal process
BP	GO:0009651	0.56	0.000389	5.44452	response to salt stress
BP	GO:0030243	1.22	0.00039	1.5162	cellulose metabolic process
BP	GO:0048856	0.24	0.00039	20.7443	anatomical structure development
BP	GO:0044283	0.44	0.000401	8.0634	small molecule biosynthetic process
BP	GO:0009612	1.76	0.000408	0.827016	response to mechanical stimulus
BP	GO:0008202	0.97	0.000456	2.13646	steroid metabolic process
BP	GO:0048731	0.28	0.000466	16.7471	system development
BP	GO:0051273	1.16	0.000477	1.58511	beta-glucan metabolic process
BP	GO:0055085	0.57	0.000516	5.09993	transmembrane transport
BP	GO:0006006	0.72	0.000586	3.37698	glucose metabolic process
BP	GO:0071554	0.53	0.0006	5.65127	cell wall organization or biogenesis
BP	GO:0000160	0.93	0.000615	2.20538	phosphorelay signal transduction system
MF	GO:0043565	0.78	0.000623	2.96347	sequence-specific DNA binding
BP	GO:0046777	1.05	0.000656	1.79187	protein autophosphorylation
BP	GO:0015850	2.96	0.000705	0.34459	organic hydroxy compound transport
MF	GO:0030674	2.96	0.000705	0.34459	protein binding, bridging
BP	GO:0044262	0.58	0.000716	4.68642	cellular carbohydrate metabolic process
BP	GO:0048513	0.34	0.000726	11.5093	organ development
BP	GO:0009873	1.01	0.000735	1.86079	ethylene mediated signaling pathway
BP	GO:0016052	0.65	0.000793	3.79049	carbohydrate catabolic process
BP	GO:0042546	0.83	0.000803	2.54997	cell wall biogenesis
BP	GO:0006950	0.21	0.000875	23.4321	response to stress
BP	GO:0071705	0.58	0.000907	4.54859	nitrogen compound transport
BP	GO:0033993	0.48	0.000969	6.1337	response to lipid
BP	GO:1901183	4.22	0.01	0.137836	positive regulation of camalexin biosynthetic process
BP	GO:1901182	4.22	0.01	0.137836	regulation of camalexin biosynthetic process
BP	GO:0052319	4.22	0.01	0.137836	regulation of phytoalexin biosynthetic process
BP	GO:0052318	4.22	0.01	0.137836	regulation of phytoalexin metabolic process
BP	GO:0052322	4.22	0.01	0.137836	positive regulation of phytoalexin biosynthetic process
BP	GO:0052320	4.22	0.01	0.137836	positive regulation of phytoalexin metabolic process
BP	GO:0080168	3.49	0.01	0.206754	abscisic acid transport
BP	GO:0046864	3.49	0.01	0.206754	isoprenoid transport
BP	GO:0046865	3.49	0.01	0.206754	terpenoid transport
BP	GO:0048359	3.22	0.01	0.275672	mucilage metabolic process involved in seed coat development
BP	GO:0048354	3.22	0.01	0.206754	mucilage biosynthetic process involved in seed coat development
MF	GO:0005459	3.22	0.01	0.206754	UDP-galactose transmembrane transporter activity
MF	GO:0010279	3	0.01	0.206754	indole-3-acetic acid amido synthetase activity
MF	GO:0003830	3	0.01	0.206754	beta-1,4-mannosylglycoprotein 4-beta-N-acetylglucosaminyltransferase activity
CC	GO:0045298	2.85	0.01	0.34459	tubulin complex
MF	GO:0002020	2.52	0.01	0.275672	protease binding
MF	GO:0032182	2.3	0.01	0.34459	small conjugating protein binding
MF	GO:0043130	2.3	0.01	0.34459	ubiquitin binding
CC	GO:0034399	2.22	0.01	0.34459	nuclear periphery
BP	GO:0010214	2.15	0.01	0.34459	seed coat development
BP	GO:0010359	2.1	0.01	0.551344	regulation of anion channel activity
BP	GO:0006949	2.09	0.01	0.34459	syncytium formation
MF	GO:0051015	1.95	0.01	0.413508	actin filament binding
CC	GO:0000145	1.86	0.01	0.413508	exocyst
BP	GO:0080050	1.82	0.01	0.482426	regulation of seed development
BP	GO:0006862	1.76	0.01	0.68918	nucleotide transport
BP	GO:0000079	1.71	0.01	0.758098	regulation of cyclin-dependent protein serine/threonine kinase activity
MF	GO:0097472	1.67	0.01	0.482426	cyclin-dependent protein kinase activity
MF	GO:0004693	1.67	0.01	0.482426	cyclin-dependent protein serine/threonine kinase activity
BP	GO:0044070	1.64	0.01	0.551344	regulation of anion transport
BP	GO:0010440	1.54	0.01	0.620262	stomatal lineage progression
MF	GO:0003779	1.47	0.01	0.895934	actin binding
BP	GO:0009742	1.39	0.01	0.620262	brassinosteroid mediated signaling pathway
BP	GO:0048545	1.39	0.01	0.620262	response to steroid hormone
BP	GO:0043401	1.39	0.01	0.620262	steroid hormone mediated signaling pathway
BP	GO:0071383	1.39	0.01	0.620262	cellular response to steroid hormone stimulus
BP	GO:0009944	1.38	0.01	0.758098	polarity specification of adaxial/abaxial axis
MF	GO:0015171	1.38	0.01	0.68918	amino acid transmembrane transporter activity
BP	GO:0071900	1.36	0.01	0.758098	regulation of protein serine/threonine kinase activity
BP	GO:0009798	1.34	0.01	0.895934	axis specification
BP	GO:0065001	1.34	0.01	0.758098	specification of axis polarity
BP	GO:0009943	1.34	0.01	0.758098	adaxial/abaxial axis specification
MF	GO:0004190	1.31	0.01	0.758098	aspartic-type endopeptidase activity
MF	GO:0070001	1.31	0.01	0.758098	aspartic-type peptidase activity
BP	GO:0009955	1.25	0.01	0.827016	adaxial/abaxial pattern specification
BP	GO:0042325	1.22	0.01	0.895934	regulation of phosphorylation
MF	GO:0005342	1.21	0.01	0.895934	organic acid transmembrane transporter activity
MF	GO:0046943	1.21	0.01	0.895934	carboxylic acid transmembrane transporter activity
BP	GO:0043479	1.19	0.01	0.964852	pigment accumulation in tissues in response to UV light
BP	GO:0043478	1.19	0.01	0.964852	pigment accumulation in response to UV light
BP	GO:0043480	1.19	0.01	0.964852	pigment accumulation in tissues
BP	GO:0043481	1.19	0.01	0.964852	anthocyanin accumulation in tissues in response to UV light
BP	GO:0001932	1.18	0.01	0.827016	regulation of protein phosphorylation
MF	GO:0015294	1.18	0.01	1.10269	solute:cation symporter activity
BP	GO:0043473	1.17	0.01	0.964852	pigmentation
BP	GO:0043476	1.17	0.01	0.964852	pigment accumulation
BP	GO:0045488	1.15	0.01	1.37836	pectin metabolic process
BP	GO:0010393	1.15	0.01	1.37836	galacturonan metabolic process
MF	GO:0008514	1.04	0.01	1.17161	organic anion transmembrane transporter activity
BP	GO:0071365	1.02	0.01	1.37836	cellular response to auxin stimulus
BP	GO:0048511	0.99	0.01	1.5162	rhythmic process
BP	GO:0007623	0.99	0.01	1.44728	circadian rhythm
BP	GO:0042538	0.99	0.01	1.30944	hyperosmotic salinity response
BP	GO:0009735	0.94	0.01	1.24052	response to cytokinin
BP	GO:0009832	0.94	0.01	1.44728	plant-type cell wall biogenesis
BP	GO:0009734	0.93	0.01	1.24052	auxin mediated signaling pathway
BP	GO:0072511	0.93	0.01	1.79187	divalent inorganic cation transport
BP	GO:0010167	0.93	0.01	1.44728	response to nitrate
BP	GO:0006972	0.92	0.01	1.86079	hyperosmotic response
BP	GO:0070838	0.9	0.01	1.72295	divalent metal ion transport
BP	GO:0032879	0.88	0.01	1.58511	regulation of localization
CC	GO:0044459	0.87	0.01	1.9297	plasma membrane part
BP	GO:0071369	0.83	0.01	1.9297	cellular response to ethylene stimulus
BP	GO:0040008	0.82	0.01	2.48105	regulation of growth
MF	GO:0008509	0.79	0.01	1.65403	anion transmembrane transporter activity
BP	GO:0015711	0.75	0.01	2.20538	organic anion transport
BP	GO:0000097	0.71	0.01	1.9297	sulfur amino acid biosynthetic process
BP	GO:0007389	0.7	0.01	2.27429	pattern specification process
MF	GO:0004553	0.69	0.01	2.82564	hydrolase activity, hydrolyzing O-glycosyl compounds
BP	GO:0009411	0.68	0.01	2.41213	response to UV
BP	GO:0042542	0.68	0.01	2.13646	response to hydrogen peroxide
BP	GO:0006007	0.68	0.01	2.82564	glucose catabolic process
BP	GO:0046942	0.68	0.01	1.9297	carboxylic acid transport
BP	GO:0015849	0.68	0.01	1.9297	organic acid transport
BP	GO:0044724	0.67	0.01	2.89456	single-organism carbohydrate catabolic process
BP	GO:0046365	0.67	0.01	2.82564	monosaccharide catabolic process
BP	GO:0019318	0.67	0.01	3.51482	hexose metabolic process
BP	GO:0019320	0.67	0.01	2.82564	hexose catabolic process
MF	GO:0016798	0.65	0.01	2.96347	hydrolase activity, acting on glycosyl bonds
BP	GO:0048507	0.62	0.01	3.10131	meristem development
BP	GO:0044264	0.61	0.01	3.92833	cellular polysaccharide metabolic process
BP	GO:0005996	0.59	0.01	3.79049	monosaccharide metabolic process
BP	GO:0009723	0.58	0.01	2.89456	response to ethylene
BP	GO:0071669	0.58	0.01	3.03239	plant-type cell wall organization or biogenesis
BP	GO:0030001	0.58	0.01	3.79049	metal ion transport
BP	GO:0000902	0.58	0.01	4.41075	cell morphogenesis
BP	GO:0000302	0.57	0.01	2.89456	response to reactive oxygen species
BP	GO:0009826	0.56	0.01	3.23915	unidimensional cell growth
BP	GO:1901617	0.53	0.01	3.4459	organic hydroxy compound biosynthetic process
BP	GO:0032989	0.52	0.01	4.54859	cellular component morphogenesis
BP	GO:0009415	0.51	0.01	3.4459	response to water
BP	GO:0009414	0.5	0.01	3.37698	response to water deprivation
BP	GO:0006812	0.48	0.01	5.03101	cation transport
BP	GO:0097305	0.47	0.01	5.44452	response to alcohol
MF	GO:0005215	0.44	0.01	6.75396	transporter activity
MF	GO:0022857	0.42	0.01	5.3756	transmembrane transporter activity
BP	GO:0009605	0.39	0.01	5.03101	response to external stimulus
CC	GO:0005773	0.39	0.01	7.44314	vacuole
BP	GO:0014070	0.38	0.01	5.09993	response to organic cyclic compound
MF	GO:0016772	0.35	0.01	8.27016	transferase activity, transferring phosphorus-containing groups
BP	GO:0009266	0.34	0.01	6.40937	response to temperature stimulus
BP	GO:0009653	0.32	0.01	9.78635	anatomical structure morphogenesis
BP	GO:0044723	0.32	0.01	7.44314	single-organism carbohydrate metabolic process
BP	GO:0048869	0.32	0.01	8.0634	cellular developmental process
BP	GO:0006355	0.28	0.01	12.2674	regulation of transcription, DNA-dependent
BP	GO:0051252	0.27	0.01	12.2674	regulation of RNA metabolic process
BP	GO:2001141	0.27	0.01	12.2674	regulation of RNA biosynthetic process
BP	GO:0071702	0.26	0.01	9.64852	organic substance transport
BP	GO:0051171	0.25	0.01	12.9566	regulation of nitrogen compound metabolic process
BP	GO:0031326	0.25	0.01	13.0944	regulation of cellular biosynthetic process
BP	GO:0031323	0.25	0.01	14.8174	regulation of cellular metabolic process
BP	GO:2000112	0.24	0.01	12.7498	regulation of cellular macromolecule biosynthetic process
BP	GO:0010556	0.24	0.01	12.7498	regulation of macromolecule biosynthetic process
BP	GO:0009889	0.23	0.01	13.439	regulation of biosynthetic process
BP	GO:0080090	0.23	0.01	14.5417	regulation of primary metabolic process
CC	GO:0016021	0.23	0.01	13.3012	integral to membrane
BP	GO:0009791	0.22	0.01	12.7498	post-embryonic development
BP	GO:0019219	0.22	0.01	12.612	regulation of nucleobase-containing compound metabolic process
MF	GO:0016740	0.22	0.01	14.5417	transferase activity
BP	GO:0016043	0.21	0.01	16.7471	cellular component organization
BP	GO:0032774	0.21	0.01	13.0944	RNA biosynthetic process
BP	GO:0006351	0.21	0.01	13.0944	transcription, DNA-templated
BP	GO:0044711	0.19	0.01	15.5755	single-organism biosynthetic process
BP	GO:1901362	0.19	0.01	18.4011	organic cyclic compound biosynthetic process
BP	GO:0044281	0.18	0.01	14.1971	small molecule metabolic process
BP	GO:0071840	0.16	0.01	18.2633	cellular component organization or biogenesis
BP	GO:1900378	3.64	0.02	0.137836	positive regulation of secondary metabolite biosynthetic process
BP	GO:0043132	3.64	0.02	0.137836	NAD transport
BP	GO:0032410	3.64	0.02	0.137836	negative regulation of transporter activity
BP	GO:0032413	3.64	0.02	0.137836	negative regulation of ion transmembrane transporter activity
BP	GO:0010360	3.64	0.02	0.137836	negative regulation of anion channel activity
BP	GO:0080037	3.64	0.02	0.137836	negative regulation of cytokinin-activated signaling pathway
MF	GO:0009671	3.64	0.02	0.137836	nitrate:hydrogen symporter activity
BP	GO:0015976	2.81	0.02	0.206754	carbon utilization
MF	GO:0015140	2.81	0.02	0.206754	malate transmembrane transporter activity
BP	GO:0010191	2.32	0.02	0.275672	mucilage metabolic process
BP	GO:0010215	2.22	0.02	0.275672	cellulose microfibril organization
MF	GO:0005310	2.22	0.02	0.275672	dicarboxylic acid transmembrane transporter activity
MF	GO:0015925	1.9	0.02	0.34459	galactosidase activity
BP	GO:0032880	1.44	0.02	0.551344	regulation of protein localization
BP	GO:0071367	1.35	0.02	0.620262	cellular response to brassinosteroid stimulus
BP	GO:0007033	1.31	0.02	0.620262	vacuole organization
BP	GO:0015748	1.19	0.02	0.68918	organophosphate ester transport
BP	GO:0006084	1.16	0.02	0.758098	acetyl-CoA metabolic process
BP	GO:0043549	1.13	0.02	0.758098	regulation of kinase activity
BP	GO:0045859	1.13	0.02	0.758098	regulation of protein kinase activity
BP	GO:0006816	1.03	0.02	0.964852	calcium ion transport
BP	GO:0007169	1.01	0.02	0.964852	transmembrane receptor protein tyrosine kinase signaling pathway
BP	GO:0007167	1.01	0.02	0.964852	enzyme linked receptor protein signaling pathway
BP	GO:0042886	1.01	0.02	0.964852	amide transport
BP	GO:0009855	0.99	0.02	0.895934	determination of bilateral symmetry
BP	GO:0042044	0.97	0.02	1.03377	fluid transport
BP	GO:0006833	0.97	0.02	1.03377	water transport
BP	GO:0019751	0.94	0.02	0.964852	polyol metabolic process
BP	GO:0044003	0.91	0.02	1.10269	modification by symbiont of host morphology or physiology
BP	GO:0051817	0.88	0.02	1.10269	modification of morphology or physiology of other organism involved in symbiotic interaction
BP	GO:0010014	0.84	0.02	1.17161	meristem initiation
BP	GO:1901069	0.82	0.02	1.24052	guanosine-containing compound catabolic process
BP	GO:0006184	0.82	0.02	1.24052	GTP catabolic process
BP	GO:0006096	0.79	0.02	1.44728	glycolysis
BP	GO:0015706	0.78	0.02	1.37836	nitrate transport
BP	GO:0003002	0.71	0.02	1.65403	regionalization
BP	GO:0009642	0.66	0.02	1.86079	response to light intensity
BP	GO:0015698	0.65	0.02	1.79187	inorganic anion transport
BP	GO:0048878	0.61	0.02	1.9297	chemical homeostasis
BP	GO:0000096	0.58	0.02	2.06754	sulfur amino acid metabolic process
BP	GO:0007010	0.49	0.02	2.82564	cytoskeleton organization
MF	GO:0022804	0.47	0.02	3.10131	active transmembrane transporter activity
CC	GO:0005774	0.39	0.02	3.92833	vacuolar membrane
CC	GO:0044437	0.39	0.02	3.92833	vacuolar part
MF	GO:0022891	0.37	0.02	4.34183	substrate-specific transmembrane transporter activity
BP	GO:0009409	0.33	0.02	4.61751	response to cold
MF	GO:0022892	0.33	0.02	4.82426	substrate-specific transporter activity
CC	GO:0031090	0.24	0.02	8.95934	organelle membrane
MF	GO:0003677	0.22	0.02	10.1309	DNA binding
BP	GO:0060255	0.18	0.02	14.1282	regulation of macromolecule metabolic process
BP	GO:0006464	0.18	0.02	12.8877	cellular protein modification process
BP	GO:0036211	0.18	0.02	12.8877	protein modification process
BP	GO:0009056	0.17	0.02	12.8877	catabolic process
BP	GO:0034654	0.16	0.02	14.266	nucleobase-containing compound biosynthetic process
BP	GO:0044238	0.06	0.02	50.2412	primary metabolic process
BP	GO:0009987	0.05	0.02	61.9573	cellular process
BP	GO:0071249	2.64	0.03	0.206754	cellular response to nitrate
MF	GO:0015556	2.64	0.03	0.206754	C4-dicarboxylate transmembrane transporter activity
MF	GO:0015165	2.64	0.03	0.206754	pyrimidine nucleotide-sugar transmembrane transporter activity
MF	GO:0015174	2.64	0.03	0.206754	basic amino acid transmembrane transporter activity
BP	GO:0080112	2.14	0.03	0.275672	seed growth
BP	GO:0080113	2.14	0.03	0.275672	regulation of seed growth
BP	GO:0015780	2.14	0.03	0.275672	nucleotide-sugar transport
BP	GO:0071668	2.05	0.03	0.275672	plant-type cell wall assembly
BP	GO:0009641	2.05	0.03	0.275672	shade avoidance
BP	GO:0030198	2.05	0.03	0.275672	extracellular matrix organization
BP	GO:0070726	2.05	0.03	0.275672	cell wall assembly
BP	GO:0043062	2.05	0.03	0.275672	extracellular structure organization
CC	GO:0000922	2.05	0.03	0.275672	spindle pole
BP	GO:0080022	1.85	0.03	0.34459	primary root development
BP	GO:0045736	1.79	0.03	0.34459	negative regulation of cyclin-dependent protein serine/threonine kinase activity
MF	GO:0004683	1.64	0.03	0.413508	calmodulin-dependent protein kinase activity
MF	GO:0005200	1.64	0.03	0.413508	structural constituent of cytoskeleton
MF	GO:0019901	1.29	0.03	0.551344	protein kinase binding
BP	GO:0010050	1.24	0.03	0.620262	vegetative phase change
BP	GO:0015824	1.18	0.03	0.620262	proline transport
CC	GO:0009705	1.1	0.03	0.68918	plant-type vacuole membrane
MF	GO:0005351	1.1	0.03	0.758098	sugar:hydrogen symporter activity
MF	GO:0005402	1.1	0.03	0.758098	cation:sugar symporter activity
BP	GO:0051338	1.05	0.03	0.758098	regulation of transferase activity
MF	GO:0015295	1.05	0.03	0.758098	solute:hydrogen symporter activity
BP	GO:0006637	1.03	0.03	0.758098	acyl-CoA metabolic process
BP	GO:0035383	1.03	0.03	0.758098	thioester metabolic process
BP	GO:0008643	0.99	0.03	0.827016	carbohydrate transport
BP	GO:0009799	0.98	0.03	0.895934	specification of symmetry
BP	GO:0007267	0.92	0.03	0.964852	cell-cell signaling
MF	GO:0047134	0.89	0.03	1.03377	protein-disulfide reductase activity
BP	GO:0051701	0.83	0.03	1.10269	interaction with host
BP	GO:0019319	0.82	0.03	1.10269	hexose biosynthetic process
MF	GO:0003924	0.8	0.03	1.17161	GTPase activity
BP	GO:1901068	0.76	0.03	1.30944	guanosine-containing compound metabolic process
BP	GO:0046039	0.76	0.03	1.24052	GTP metabolic process
BP	GO:0046364	0.74	0.03	1.24052	monosaccharide biosynthetic process
BP	GO:0019344	0.72	0.03	1.30944	cysteine biosynthetic process
BP	GO:0002252	0.62	0.03	1.72295	immune effector process
MF	GO:0015291	0.57	0.03	1.9297	secondary active transmembrane transporter activity
BP	GO:0009664	0.53	0.03	2.20538	plant-type cell wall organization
BP	GO:0010817	0.44	0.03	2.82564	regulation of hormone levels
BP	GO:0008652	0.44	0.03	2.96347	cellular amino acid biosynthetic process
BP	GO:0071396	0.43	0.03	2.96347	cellular response to lipid
BP	GO:0009733	0.42	0.03	3.23915	response to auxin
MF	GO:0015075	0.39	0.03	3.58374	ion transmembrane transporter activity
BP	GO:0006979	0.35	0.03	3.72157	response to oxidative stress
BP	GO:1901615	0.34	0.03	4.27292	organic hydroxy compound metabolic process
BP	GO:0048523	0.31	0.03	4.54859	negative regulation of cellular process
BP	GO:0008610	0.3	0.03	5.3756	lipid biosynthetic process
BP	GO:0048316	0.29	0.03	4.82426	seed development
BP	GO:0010154	0.29	0.03	5.03101	fruit development
BP	GO:0016053	0.28	0.03	5.65127	organic acid biosynthetic process
BP	GO:0046394	0.28	0.03	5.65127	carboxylic acid biosynthetic process
BP	GO:1901701	0.27	0.03	5.99586	cellular response to oxygen-containing compound
BP	GO:0010468	0.15	0.03	12.9566	regulation of gene expression
BP	GO:0018130	0.12	0.03	15.6444	heterocycle biosynthetic process
BP	GO:0044271	0.12	0.03	15.7133	cellular nitrogen compound biosynthetic process
BP	GO:0019438	0.12	0.03	16.4714	aromatic compound biosynthetic process
BP	GO:0044710	0.08	0.03	29.0834	single-organism metabolic process
BP	GO:0071704	0.05	0.03	53.4804	organic substance metabolic process
BP	GO:0008152	0.04	0.03	58.2357	metabolic process
CC	GO:0009986	1.74	0.04	0.34459	cell surface
BP	GO:0010252	1.69	0.04	0.34459	auxin homeostasis
BP	GO:0006598	1.52	0.04	0.413508	polyamine catabolic process
MF	GO:0016701	1.49	0.04	0.413508	oxidoreductase activity, acting on single donors with incorporation of molecular oxygen
BP	GO:0009269	1.2	0.04	0.551344	response to desiccation
BP	GO:0015804	1.11	0.04	0.620262	neutral amino acid transport
BP	GO:0009616	1	0.04	0.758098	virus induced gene silencing
BP	GO:0052018	1	0.04	0.758098	modulation by symbiont of RNA levels in host
BP	GO:0052249	1	0.04	0.758098	modulation of RNA levels in other organism involved in symbiotic interaction
BP	GO:0009740	0.98	0.04	0.758098	gibberellic acid mediated signaling pathway
BP	GO:0010476	0.97	0.04	0.758098	gibberellin mediated signaling pathway
BP	GO:0043269	0.81	0.04	1.03377	regulation of ion transport
MF	GO:0016668	0.8	0.04	1.03377	oxidoreductase activity, acting on a sulfur group of donors, NAD(P) as acceptor
BP	GO:0006534	0.69	0.04	1.30944	cysteine metabolic process
BP	GO:0031399	0.64	0.04	1.44728	regulation of protein modification process
BP	GO:0009644	0.64	0.04	1.44728	response to high light intensity
BP	GO:0046434	0.53	0.04	1.9297	organophosphate catabolic process
BP	GO:0031324	0.43	0.04	2.6878	negative regulation of cellular metabolic process
BP	GO:0071555	0.37	0.04	3.23915	cell wall organization
BP	GO:0050793	0.28	0.04	4.61751	regulation of developmental process
BP	GO:0008104	0.22	0.04	6.1337	protein localization
BP	GO:0043412	0.12	0.04	14.3349	macromolecule modification
BP	GO:0019222	0.11	0.04	16.1268	regulation of metabolic process
BP	GO:0051176	3.22	0.05	0.137836	positive regulation of sulfur metabolic process
BP	GO:0071258	3.22	0.05	0.137836	cellular response to gravity
BP	GO:0019676	3.22	0.05	0.137836	ammonia assimilation cycle
BP	GO:0015785	3.22	0.05	0.137836	UDP-galactose transport
BP	GO:0015781	3.22	0.05	0.137836	pyrimidine nucleotide-sugar transport
BP	GO:0006065	3.22	0.05	0.137836	UDP-glucuronate biosynthetic process
BP	GO:0015840	3.22	0.05	0.137836	urea transport
CC	GO:0009897	3.22	0.05	0.137836	external side of plasma membrane
CC	GO:0005652	3.22	0.05	0.137836	nuclear lamina
MF	GO:0070628	3.22	0.05	0.137836	proteasome binding
BP	GO:0010192	2.35	0.05	0.206754	mucilage biosynthetic process
CC	GO:0005578	1.9	0.05	0.275672	proteinaceous extracellular matrix
MF	GO:0004565	1.9	0.05	0.275672	beta-galactosidase activity
BP	GO:0046173	1.09	0.05	0.620262	polyol biosynthetic process
BP	GO:0071370	0.94	0.05	0.758098	cellular response to gibberellin stimulus
BP	GO:0006857	0.9	0.05	0.827016	oligopeptide transport
BP	GO:0015833	0.9	0.05	0.827016	peptide transport
BP	GO:0006094	0.76	0.05	1.03377	gluconeogenesis
MF	GO:0019899	0.74	0.05	1.10269	enzyme binding
BP	GO:0051049	0.7	0.05	1.17161	regulation of transport
BP	GO:0055082	0.68	0.05	1.24052	cellular chemical homeostasis
BP	GO:0048532	0.58	0.05	1.5162	anatomical structure arrangement
BP	GO:0019220	0.55	0.05	1.65403	regulation of phosphate metabolic process
BP	GO:0031327	0.43	0.05	2.34321	negative regulation of cellular biosynthetic process
BP	GO:0045229	0.33	0.05	3.4459	external encapsulating structure organization
BP	GO:0044237	0.03	0.05	49.2074	cellular metabolic process
