# Supplementary material for: Functional characterization of the Arabidopsis transcription factor bZIP29 reveals its role in leaf and root development
Source: J Exp Bot. 2016 Sep 22;67(19):5825–40. doi: 10.1093/jxb/erw347 (PMC5066499; doi:10.1093/jxb/erw347)
Supplement: Supplementary Data [file supp_erw347_Supplementary_Table_S5.xls]

## Sheet: Diff. expr. Pend_bZIP29-SRDX
Locus	Name	Gene Symbol	logFC	FDR	logCPM	p-value	PeakScore TChAP
AT2G04500	Cysteine/Histidine-rich C1 domain family protein		-2.98258	4.07e-17	3.01378	8.6e-21	8.46025
AT1G55390	Cysteine/Histidine-rich C1 domain family protein		-2.75517	2.65e-10	1.67139	1.4e-13	6.40078
AT1G76100	plastocyanin 1	PETE1	-2.69825	0.000120895	-0.274196	2.17e-07	3.74409
AT1G55430	Cysteine/Histidine-rich C1 domain family protein		-2.62781	1.12e-12	2.38771	4.73e-16	2.76655
AT5G66800	unknown		-2.35095	1.9e-10	2.73145	9.03e-14	3.9702
AT3G43720	Glycosylphosphatidylinositol-Anchored Lipid Protein Transfer 2	LTPG2	-2.11258	4.64e-06	1.74272	5.15e-09	4.36587
AT4G32800	DREB A-4 ERF/AP2 transcription factor		-1.53064	0.0152881	0.636961	8.07e-05	4.70502
AT4G03210	xyloglucan endotransglucosylase/hydrolase 9	XTH9	-1.51095	0.00153831	4.13311	4.06e-06	5.38333
AT4G38410	Dehydrin family protein		-1.50568	0.020651	1.74384	0.000126446	6.91402
AT3G56000	cellulose synthase like A14	ATCSLA14	-1.3754	0.00124845	4.08742	3.03e-06	4.36587
AT5G53750	CBS domain-containing protein		-1.06046	0.0421669	3.0769	0.000353895	3.9702
AT1G05700	Leucine-rich repeat transmembrane protein kinase protein		2.09086	0.0201806	2.771	0.00012037	4.47349
AT4G38900	bZIP29		3.19633	4e-26	6.98829	2.11e-30
AT4G25130	peptide met sulfoxide reductase 4	MSRA4	-4.5406	1.17e-24	4.56822	1.24e-28
AT1G61840	Cysteine/Histidine-rich C1 domain family protein		-3.25404	3.88e-15	2.68046	1.02e-18
AT3G45260	BALDIBIS		-3.11784	8.48e-14	1.98304	3.13e-17
AT3G11385	Cysteine/Histidine-rich C1 domain family protein		-2.96734	4.92e-15	2.34516	1.56e-18
AT2G17600	Cysteine/Histidine-rich C1 domain family protein		-2.38039	0.0203523	-0.916914	0.000122468
AT3G01345	Expressed protein		-2.15257	0.0104381	-0.149469	4.68e-05
AT2G22540	K-box region and MADS-box transcription factor family protein	AGL22	-2.10823	1.32e-05	0.999324	1.89e-08
AT3G11370	Cysteine/Histidine-rich C1 domain family protein		-2.02897	0.00024842	1.70082	4.98e-07
AT1G58037	Cysteine/Histidine-rich C1 domain family protein		-1.91811	5.25e-06	1.9425	6.1e-09
AT1G22590	AGAMOUS-like 87	AGL87	-1.71826	0.0163055	0.294355	8.78e-05
AT1G68570	Major facilitator superfamily protein	AtNPF3.1	-1.6434	0.0188032	0.326749	0.000109177
AT5G54030	Cysteine/Histidine-rich C1 domain family protein		-1.63995	0.00415386	0.83197	1.3e-05
AT5G24140	squalene monooxygenase 2	SQP2	-1.63497	0.00998004	2.65461	4.38e-05
AT4G30610	alpha/beta-Hydrolases superfamily protein	BRS1	-1.61538	6.06e-06	3.56675	8e-09
AT4G15480	UDP-Glycosyltransferase superfamily protein	UGT84A1	-1.59308	0.0134212	1.28491	6.45e-05
AT1G33790	jacalin lectin family protein		-1.59231	0.00128124	2.5532	3.25e-06
AT1G55700	Cysteine/Histidine-rich C1 domain family protein		-1.58084	0.0194607	1.14514	0.000114022
AT4G21590	endonuclease 3	ENDO3	-1.5615	0.00467401	1.75946	1.58e-05
AT1G13620	Root growth factor 2	GLV5	-1.54917	0.00254441	2.29832	7.13e-06
AT2G25770	Polyketide cyclase/dehydrase and lipid transport superfamily protein		-1.49285	0.00913763	1.31406	3.76e-05
AT3G47200	Plant protein of unknown function (DUF247)		-1.4521	0.000159439	3.9607	3.11e-07
AT3G55550	Concanavalin A-like lectin protein kinase family protein	LecRK-S.4	-1.43918	0.0300772	0.664359	0.000217502
AT1G65310	xyloglucan endotransglucosylase/hydrolase 17	ATXTH17	-1.29381	0.00170912	5.48835	4.6e-06
AT3G27480	Cysteine/Histidine-rich C1 domain family protein		-1.2685	0.0384456	1.30821	0.000308458
AT2G47930	arabinogalactan protein 26	AGP26	-1.26373	0.0148073	3.3694	7.66e-05
AT3G47380	Plant invertase/pectin methylesterase inhibitor superfamily protein		-1.21872	0.0201806	3.30292	0.000119673
AT4G01890	Pectin lyase-like superfamily protein		-1.1973	0.0327437	1.49511	0.000254068
AT4G14640	calmodulin 8	AtCML8	-1.19104	0.00736584	3.00876	2.85e-05
AT3G47210	Plant protein of unknown function (DUF247)		-1.18903	0.00843882	3.82825	3.34e-05
AT5G38100	S-adenosyl-L-methionine-dependent methyltransferases superfamily protein		-1.17012	0.0487334	2.26266	0.000436777
AT3G62460	Putative endonuclease or glycosyl hydrolase		-1.16953	0.00998004	4.01132	4.43e-05
AT4G24275	0		-1.16709	0.011076	4.52879	5.09e-05
AT2G23670	homolog of Synechocystis YCF37	YCF37	-1.16449	0.0409204	1.7209	0.000332634
AT5G43040	Cysteine/Histidine-rich C1 domain family protein		-1.16211	0.031794	3.2502	0.000244342
AT1G27950	glycosylphosphatidylinositol-anchored lipid protein transfer 1	LTPG1	-1.15884	0.0236691	2.79925	0.000157419
AT5G43020	Leucine-rich repeat protein kinase family protein		-1.15442	0.024112	4.56134	0.000161638
AT4G23820	Pectin lyase-like superfamily protein		-1.13393	0.0224263	4.19989	0.000144419
AT4G11780	0	TRM10	-1.11425	0.0207186	4.09381	0.000128383
AT2G46740	D-arabinono-1,4-lactone oxidase family protein	AtGulLO5	-1.10061	0.0168982	5.56199	9.28e-05
AT5G08640	flavonol synthase 1	ATFLS1	-1.07995	0.0312886	4.87518	0.000232868
AT1G75750	GAST1 protein homolog 1	GASA1	-1.0655	0.0235492	8.80932	0.000154152
AT5G06930	0		-1.0569	0.0223886	4.22395	0.000142994
AT3G45530	Cysteine/Histidine-rich C1 domain family protein		-1.0525	0.048043	2.63795	0.000420963
AT2G45080	cyclin p3;1	cycp3;1	-1.03393	0.049997	2.6493	0.00045128
AT4G31470	CAP (Cysteine-rich secretory proteins, Antigen 5, and Pathogenesis-related 1 protein) superfamily protein		1.02753	0.031794	5.77549	0.000245021
AT2G43870	Pectin lyase-like superfamily protein		1.04131	0.0303923	3.42107	0.000222989
AT1G28670	GDSL-like Lipase/Acylhydrolase superfamily protein	ARAB-1	1.05949	0.0160077	3.77114	8.53e-05
AT1G57590	Pectinacetylesterase family protein		1.07054	0.0421669	5.57944	0.000352606
AT1G27740	root hair defective 6-like 4	RSL4	1.07416	0.0306944	4.57201	0.000226826
AT5G46870	RNA-binding (RRM/RBD/RNP motifs) family protein		1.11537	0.0348163	2.34991	0.000273826
AT1G69530	expansin A1	AT-EXP1	1.13054	0.0313023	3.91651	0.000234622
AT1G02205	Fatty acid hydroxylase superfamily	CER1	1.1417	0.0456042	2.17719	0.000397187
AT4G20320	CTP synthase family protein		1.15882	0.00381748	6.20307	1.13e-05
AT2G46860	pyrophosphorylase 3	AtPPa3	1.19087	0.0422326	2.81455	0.000356676
AT2G33460	ROP-interactive CRIB motif-containing protein 1	RIC1	1.19816	0.0418457	2.06549	0.000346781
AT5G62330	0		1.25633	0.0122223	5.02955	5.74e-05
AT5G52260	myb domain protein 19	AtMYB19	1.26232	0.0278785	2.35565	0.000195716
AT4G00390	DNA-binding storekeeper protein-related transcriptional regulator		1.27182	0.0169648	1.80569	9.52e-05
AT2G25240	Serine protease inhibitor (SERPIN) family protein	AtCCP3	1.27233	0.0487334	2.73807	0.000437301
AT3G23880	F-box and associated interaction domains-containing protein		1.27438	0.0169648	2.48941	9.44e-05
AT1G62980	expansin A18	ATEXP18	1.30839	0.0295964	5.43114	0.000212463
AT3G01730	0		1.32417	0.0215089	1.22874	0.000135105
AT4G25160	U-box domain-containing protein kinase family protein		1.33322	0.00415386	4.0711	1.32e-05
AT5G51810	gibberellin 20 oxidase 2	AT2353	1.33863	0.00641872	2.42633	2.34e-05
AT5G24313	0		1.34644	0.0176204	3.4619	0.000100449
AT5G57625	CAP (Cysteine-rich secretory proteins, Antigen 5, and Pathogenesis-related 1 protein) superfamily protein		1.36168	0.0242431	6.47994	0.000163796
AT2G22980	serine carboxypeptidase-like 13	SCPL13	1.37044	0.04397	1.53155	0.000378311
AT3G15700	P-loop containing nucleoside triphosphate hydrolases superfamily protein		1.39787	0.0245617	2.19995	0.000167245
AT3G47040	Glycosyl hydrolase family protein		1.40359	0.041557	2.14987	0.000340002
AT5G65070	K-box region and MADS-box transcription factor family protein	AGL69	1.41915	0.011076	1.54535	5.04e-05
AT5G07650	Actin-binding FH2 protein		1.42185	0.04397	1.26223	0.000376845
AT1G70450	Protein kinase superfamily protein		1.43077	0.00434426	1.78132	1.4e-05
AT3G54830	Transmembrane amino acid transporter family protein		1.43247	0.0392149	1.54168	0.0003167
AT5G03570	iron regulated 2	ATIREG2	1.46794	0.00963396	2.27595	4.07e-05
AT5G40860	0		1.47493	0.00736584	3.43359	2.84e-05
AT4G13390	Proline-rich extensin-like family protein	EXT12	1.47649	0.04397	6.30864	0.000375693
AT1G47620	cytochrome P450, family 96, subfamily A, polypeptide 8	CYP96A8	1.49457	0.0144089	1.50925	7.38e-05
AT4G33020	ZIP metal ion transporter family	ATZIP9	1.50823	0.0231714	1.2169	0.00015044
AT1G49030	PLAC8 family protein		1.51404	0.000130552	3.82988	2.48e-07
AT5G19800	hydroxyproline-rich glycoprotein family protein	AtHRGP2	1.51504	0.00445071	3.1596	1.46e-05
AT1G61950	calcium-dependent protein kinase 19	CPK19	1.53293	0.0136351	2.01388	6.62e-05
AT1G34180	NAC domain containing protein 16	anac016	1.53764	0.0356046	0.673757	0.000283784
AT1G62510	Bifunctional inhibitor/lipid-transfer protein/seed storage 2S albumin superfamily protein		1.54143	1.28e-05	5.10486	1.75e-08
AT1G29540	0		1.54335	0.0252364	0.710871	0.000173171
AT1G34760	general regulatory factor 11	GF14 OMICRON	1.55818	0.0207186	2.70697	0.000129047
AT1G49860	glutathione S-transferase (class phi) 14	ATGSTF14	1.55934	0.0053409	1.55894	1.89e-05
AT5G57540	xyloglucan endotransglucosylase/hydrolase 13	AtXTH13	1.56104	0.00736584	3.21089	2.73e-05
AT1G01660	RING/U-box superfamily protein		1.56558	0.0221776	2.48861	0.000140476
AT2G45660	AGAMOUS-like 20	AGL20	1.58396	0.00467401	1.82814	1.6e-05
AT2G21510	DNAJ heat shock N-terminal domain-containing protein		1.62361	0.00254441	1.08861	7.25e-06
AT3G45680	Major facilitator superfamily protein		1.6277	0.0282856	0.483566	0.000200067
AT3G53470	0		1.62972	0.0417272	-0.137328	0.000343597
AT5G67400	root hair specific 19	RHS19	1.64284	0.0060526	7.19612	2.17e-05
AT1G64400	AMP-dependent synthetase and ligase family protein	LACS3	1.64456	0.016508	4.32501	8.98e-05
AT1G05990	EF hand calcium-binding protein family	RHS1	1.65566	0.0133353	1.68284	6.34e-05
AT1G02570	0		1.69254	0.00216755	2.30692	5.95e-06
AT5G53190	Nodulin MtN3 family protein	AtSWEET3	1.69555	0.0302216	1.45364	0.000220141
AT4G01820	P-glycoprotein 3	ABCB3	1.69847	0.00736584	0.693752	2.88e-05
AT3G46170	NAD(P)-binding Rossmann-fold superfamily protein		1.70578	0.0203622	0.0741141	0.000123603
AT4G08410	Proline-rich extensin-like family protein		1.70904	0.000549712	4.95443	1.16e-06
AT4G14860	ovate family protein 11	AtOFP11	1.71145	0.00736584	0.709314	2.8e-05
AT5G42580	cytochrome P450, family 705, subfamily A, polypeptide 12	CYP705A12	1.73118	0.0169648	3.42916	9.58e-05
AT4G27590	Heavy metal transport/detoxification superfamily protein		1.73139	0.0484251	0.0350072	0.000426867
AT5G06640	Proline-rich extensin-like family protein	EXT10	1.74587	0.0141911	6.78373	7.1e-05
AT5G39080	HXXXD-type acyl-transferase family protein		1.75759	5.43e-05	2.70956	9.16e-08
AT5G38000	Zinc-binding dehydrogenase family protein		1.77264	0.0149397	0.431124	7.81e-05
AT5G56080	nicotianamine synthase 2	ATNAS2	1.78071	0.0177396	1.65313	0.000102065
AT4G08400	Proline-rich extensin-like family protein		1.80432	3.51e-05	4.46885	5.56e-08
AT4G20450	Leucine-rich repeat protein kinase family protein		1.80485	0.000921827	2.27312	2.09e-06
AT5G62165	AGAMOUS-like 42	AGL42	1.83711	5.72e-07	3.92723	5.73e-10
AT3G49960	Peroxidase superfamily protein		1.83724	1.64e-05	6.12763	2.42e-08
AT5G42235	Expressed protein		1.84117	0.0445636	-0.304885	0.000385771
AT5G02390	Protein of unknown function (DUF3741)	DAU1	1.84949	0.0348168	0.838615	0.000275667
AT2G30220	GDSL-like Lipase/Acylhydrolase family protein		1.85622	0.00467401	0.499568	1.62e-05
AT1G51270	structural molecules;transmembrane receptors;structural molecules		1.85942	0.0253595	2.14028	0.000175354
AT5G01060	Protein kinase protein with tetratricopeptide repeat domain	BSK10	1.86492	0.0254678	1.01861	0.000177448
AT5G45095	0		1.86568	0.031794	-0.505083	0.000242785
AT4G08620	sulphate transporter 1;1	SULTR1;1	1.89434	0.0136526	2.06024	6.7e-05
AT1G01453	0		1.91964	0.000586696	2.57509	1.27e-06
AT4G36880	cysteine proteinase1	CP1	1.92979	4.4e-07	4.30383	3.94e-10
AT3G04530	phosphoenolpyruvate carboxylase kinase 2	ATPPCK2	1.96126	0.00124845	2.41952	3.02e-06
AT5G44572	0		1.9635	0.0317466	-0.219688	0.000239629
AT3G20850	proline-rich family protein		1.97472	0.011076	0.365187	5.14e-05
AT4G26260	myo-inositol oxygenase 4	MIOX4	1.98449	0.00338225	0.983842	9.82e-06
AT5G54790	0	VUP4	2.01304	0.0141911	2.85195	7.12e-05
AT1G62290	Saposin-like aspartyl protease family protein		2.04405	5.43e-05	0.746406	9.04e-08
AT5G26270	0		2.04846	1.17e-07	2.73803	9.27e-11
AT3G61470	photosystem I light harvesting complex gene 2	LHCA2	2.14321	0.00913763	1.11359	3.73e-05
AT2G24980	Proline-rich extensin-like family protein	EXT6	2.16003	0.000944513	5.10584	2.19e-06
AT2G34655	0		2.18955	0.00998004	-0.45031	4.39e-05
AT3G51060	Lateral root primordium (LRP) protein-related	AtSTY1	2.19426	0.0291076	-1.02348	0.000207418
AT4G25220	root hair specific 15	AtG3Pp2	2.19544	0.0014039	3.96882	3.63e-06
AT2G29000	Leucine-rich repeat protein kinase family protein		2.21701	0.0235492	-0.746246	0.000155379
AT5G10140	K-box region and MADS-box transcription factor family protein	AGL25	2.2459	0.000406918	0.659903	8.38e-07
AT2G14247	Expressed protein		2.26194	0.00994958	0.0633177	4.25e-05
AT1G75160	Protein of unknown function (DUF620)		2.27402	0.000130552	1.4282	2.44e-07
AT4G25490	C-repeat/DRE binding factor 1	ATCBF1	2.28568	0.0487334	-0.327276	0.000435464
AT4G12490	Bifunctional inhibitor/lipid-transfer protein/seed storage 2S albumin superfamily protein		2.31198	0.00879428	-0.690815	3.53e-05
AT5G04150	basic helix-loop-helix (bHLH) DNA-binding superfamily protein	BHLH101	2.32433	0.0144089	0.242156	7.32e-05
AT1G56430	nicotianamine synthase 4	ATNAS4	2.33365	0.0340923	1.75482	0.000266332
AT5G06630	proline-rich extensin-like family protein		2.36645	5.89e-06	5.38086	7.15e-09
AT4G16220	GDSL-like Lipase/Acylhydrolase superfamily protein		2.39261	0.00467401	-0.634233	1.63e-05
AT1G25240	ENTH/VHS/GAT family protein		2.43739	0.000112415	0.987761	1.96e-07
AT1G64480	calcineurin B-like protein 8	CBL8	2.44421	0.000593789	-0.100824	1.32e-06
AT4G15360	cytochrome P450, family 705, subfamily A, polypeptide 3	CYP705A3	2.46057	0.00406878	0.396626	1.25e-05
AT3G48740	Nodulin MtN3 family protein	AtSWEET11	2.58597	0.00128124	3.95569	3.2e-06
AT1G75250	RAD-like 6	ATRL6	2.60752	6.06e-06	0.338214	7.98e-09
AT5G26080	proline-rich family protein		2.64613	6.83e-07	1.01669	7.21e-10
AT2G44390	Cysteine/Histidine-rich C1 domain family protein		2.75781	5.72e-07	0.461378	5.7e-10
AT1G14120	2-oxoglutarate (2OG) and Fe(II)-dependent oxygenase superfamily protein		2.76113	0.00939727	0.808394	3.92e-05
AT5G65080	K-box region and MADS-box transcription factor family protein	AGL68	2.80247	2.85e-05	-0.0985927	4.36e-08
AT5G26320	TRAF-like family protein		2.83679	4.13e-07	2.24535	3.48e-10
AT5G26070	hydroxyproline-rich glycoprotein family protein		2.94905	0.00406878	-1.02214	1.23e-05
AT1G60110	Mannose-binding lectin superfamily protein		2.95959	1.34e-09	1.3688	7.78e-13
AT4G25790	CAP (Cysteine-rich secretory proteins, Antigen 5, and Pathogenesis-related 1 protein) superfamily protein		3.02532	1.99e-09	4.30083	1.26e-12
AT1G11920	Pectin lyase-like superfamily protein		3.3062	3.87e-08	1.10675	2.65e-11
AT3G46370	Leucine-rich repeat protein kinase family protein		4.31022	4.19e-08	-0.205563	3.1e-11
AT2G33880	Wox9/Stimpy	HB-3	5.58065	2.21e-18	0.576447	3.5e-22
